# Supplementary material for: Introns targeted by plant microRNAs: a possible novel mechanism of gene regulation
Source: Rice (N Y). 2013 Apr 15;6:8. doi: 10.1186/1939-8433-6-8 (PMC4883735; doi:10.1186/1939-8433-6-8)
Supplement: Supplementary file 5 — Additional file 5: Table S1: List of the microRNA—intron pairs in Arabidopsis. All these pairs were supported by degradome sequencing data. (XLS 16 KB) [file 12284_2012_45_MOESM5_ESM.xls]

## Sheet: Sheet1
miRNA ID	Target intron ID
ath-miR854c	AT1G01490.2-1
ath-miR854a	AT1G01490.2-1
ath-miR854b	AT1G01490.2-1
ath-miR854e	AT1G01490.2-1
ath-miR854d	AT1G01490.2-1
ath-miR5021	AT1G13270.1-6
ath-miR5021	AT1G13270.2-6
ath-miR5021	AT1G30270.1-2
ath-miR400	AT1G32583.1-1
ath-miR5021	AT1G42430.1-8
ath-miR5021	AT1G42430.2-8
ath-miR157c	AT1G53160.2-2
ath-miR157a	AT1G53160.2-2
ath-miR157b	AT1G53160.2-2
ath-miR156b	AT1G53160.2-2
ath-miR156c	AT1G53160.2-2
ath-miR156h	AT1G53160.2-2
ath-miR156a	AT1G53160.2-2
ath-miR157d	AT1G53160.2-2
ath-miR156d	AT1G53160.2-2
ath-miR156g	AT1G53160.2-2
ath-miR156f	AT1G53160.2-2
ath-miR156j	AT1G53160.2-2
ath-miR156e	AT1G53160.2-2
ath-miR156i	AT1G53160.2-2
ath-miR5021	AT2G19860.1-1
ath-miR5658	AT3G63230.2-2
ath-miR5021	AT4G13430.1-3
ath-miR859	AT4G14030.2-1
ath-miR5021	AT4G38950.1-1
ath-miR5021	AT4G38950.2-2
ath-miR414	AT5G42280.1-2
ath-miR5021	AT5G47560.1-1
ath-miR5021	AT5G53550.1-1
ath-miR5021	AT5G53550.2-1
ath-miR5021	AT5G56460.1-1
ath-miR5641	AT5G58190.1-2
ath-miR5641	AT5G58190.2-2
ath-miR414	AT5G58830.1-1
ath-miR5021	AT5G62090.2-1
