# Supplementary material for: Introns targeted by plant microRNAs: a possible novel mechanism of gene regulation
Source: Rice (N Y). 2013 Apr 15;6:8. doi: 10.1186/1939-8433-6-8 (PMC4883735; doi:10.1186/1939-8433-6-8)
Supplement: Supplementary file 6 — Additional file 6: Table S2: List of the microRNA—intron pairs in rice. All these pairs were supported by degradome sequencing data. (XLS 127 KB) [file 12284_2012_45_MOESM6_ESM.xls]

## Sheet: Sheet1
miRNA ID	Target intron ID
osa-miR2123c	LOC_OS01G04450.1-2
osa-miR2123b	LOC_OS01G04450.1-2
osa-miR2123a	LOC_OS01G04450.1-2
osa-miR1436	LOC_OS01G06460.1-1
osa-miR808	LOC_OS01G06820.1-1
osa-miR809g	LOC_OS01G06820.1-1
osa-miR809e	LOC_OS01G06820.1-1
osa-miR809d	LOC_OS01G06820.1-1
osa-miR809f	LOC_OS01G06820.1-1
osa-miR809a	LOC_OS01G06820.1-1
osa-miR809h	LOC_OS01G06820.1-1
osa-miR809c	LOC_OS01G06820.1-1
osa-miR809b	LOC_OS01G06820.1-1
osa-miR2123c	LOC_OS01G07330.3-17
osa-miR2123b	LOC_OS01G07330.3-17
osa-miR2123a	LOC_OS01G07330.3-17
osa-miR818a	LOC_OS01G08950.1-1
osa-miR818e	LOC_OS01G08950.1-1
osa-miR818d	LOC_OS01G08950.1-1
osa-miR818c	LOC_OS01G08950.1-1
osa-miR818b	LOC_OS01G08950.1-1
osa-miR2123c	LOC_OS01G09280.1-1
osa-miR2123b	LOC_OS01G09280.1-1
osa-miR2123a	LOC_OS01G09280.1-1
osa-miR2123c	LOC_OS01G09710.1-1
osa-miR2123b	LOC_OS01G09710.1-1
osa-miR2123a	LOC_OS01G09710.1-1
osa-miR818a	LOC_OS01G10140.2-10
osa-miR818e	LOC_OS01G10140.2-10
osa-miR818d	LOC_OS01G10140.2-10
osa-miR818c	LOC_OS01G10140.2-10
osa-miR818b	LOC_OS01G10140.2-10
osa-miR818a	LOC_OS01G10140.3-7
osa-miR818e	LOC_OS01G10140.3-7
osa-miR818d	LOC_OS01G10140.3-7
osa-miR818c	LOC_OS01G10140.3-7
osa-miR818b	LOC_OS01G10140.3-7
osa-miR1867	LOC_OS01G11070.1-1
osa-miR2123c	LOC_OS01G12090.1-3
osa-miR2123b	LOC_OS01G12090.1-3
osa-miR2123a	LOC_OS01G12090.1-3
osa-miR1436	LOC_OS01G13310.1-1
osa-miR1436	LOC_OS01G14610.1-4
osa-miR1436	LOC_OS01G14610.2-4
osa-miR2123c	LOC_OS01G18660.1-1
osa-miR2123b	LOC_OS01G18660.1-1
osa-miR2123a	LOC_OS01G18660.1-1
osa-miR446	LOC_OS01G21990.1-3
osa-miR441c	LOC_OS01G24780.1-3
osa-miR441b	LOC_OS01G24780.1-3
osa-miR441a	LOC_OS01G24780.1-3
osa-miR812o-3p	LOC_OS01G25386.1-1
osa-miR819g	LOC_OS01G25440.1-6
osa-miR819k-5p	LOC_OS01G25440.1-6
osa-miR819d-5p	LOC_OS01G25440.1-6
osa-miR819e-5p	LOC_OS01G25440.1-6
osa-miR819h-5p	LOC_OS01G25440.1-6
osa-miR819j-5p	LOC_OS01G25440.1-6
osa-miR819c-5p	LOC_OS01G25440.1-6
osa-miR819f	LOC_OS01G25440.1-6
osa-miR819a-5p	LOC_OS01G25440.1-6
osa-miR819b	LOC_OS01G25440.1-6
osa-miR819i	LOC_OS01G25440.1-6
osa-miR1436	LOC_OS01G26160.1-15
osa-miR1436	LOC_OS01G26160.2-15
osa-miR446	LOC_OS01G27040.1-23
osa-miR1436	LOC_OS01G31470.1-10
osa-miR1436	LOC_OS01G31680.1-1
osa-miR1436	LOC_OS01G31680.2-1
osa-miR446	LOC_OS01G32184.1-5
osa-miR446	LOC_OS01G32184.2-5
osa-miR819h-3p	LOC_OS01G33160.1-1
osa-miR446	LOC_OS01G34620.1-2
osa-miR1436	LOC_OS01G34620.1-2
osa-miR446	LOC_OS01G34620.2-2
osa-miR1436	LOC_OS01G34620.2-2
osa-miR446	LOC_OS01G34620.3-2
osa-miR1436	LOC_OS01G34620.3-2
osa-miR446	LOC_OS01G34620.4-2
osa-miR1436	LOC_OS01G34620.4-2
osa-miR446	LOC_OS01G34620.5-2
osa-miR1436	LOC_OS01G34620.5-2
osa-miR446	LOC_OS01G34620.6-2
osa-miR1436	LOC_OS01G34620.6-2
osa-miR446	LOC_OS01G34620.7-2
osa-miR1436	LOC_OS01G34620.7-2
osa-miR446	LOC_OS01G34620.9-2
osa-miR1436	LOC_OS01G34620.9-2
osa-miR2123c	LOC_OS01G35200.1-2
osa-miR2123b	LOC_OS01G35200.1-2
osa-miR2123a	LOC_OS01G35200.1-2
osa-miR818a	LOC_OS01G36940.1-2
osa-miR818e	LOC_OS01G36940.1-2
osa-miR818d	LOC_OS01G36940.1-2
osa-miR818c	LOC_OS01G36940.1-2
osa-miR818b	LOC_OS01G36940.1-2
osa-miR819d-3p	LOC_OS01G40610.1-4
osa-miR819j-3p	LOC_OS01G40610.1-4
osa-miR819k-3p	LOC_OS01G40610.1-4
osa-miR819a-3p	LOC_OS01G40610.1-4
osa-miR819e-3p	LOC_OS01G40610.1-4
osa-miR819c-3p	LOC_OS01G40610.1-4
osa-miR808	LOC_OS01G40610.1-4
osa-miR809g	LOC_OS01G40610.1-4
osa-miR809e	LOC_OS01G40610.1-4
osa-miR809d	LOC_OS01G40610.1-4
osa-miR809f	LOC_OS01G40610.1-4
osa-miR809a	LOC_OS01G40610.1-4
osa-miR809h	LOC_OS01G40610.1-4
osa-miR809c	LOC_OS01G40610.1-4
osa-miR809b	LOC_OS01G40610.1-4
osa-miR1436	LOC_OS01G40610.1-4
osa-miR441c	LOC_OS01G41210.1-1
osa-miR441b	LOC_OS01G41210.1-1
osa-miR441a	LOC_OS01G41210.1-1
osa-miR446	LOC_OS01G41210.1-1
osa-miR1436	LOC_OS01G42080.1-5
osa-miR2123c	LOC_OS01G42400.1-1
osa-miR2123b	LOC_OS01G42400.1-1
osa-miR2123a	LOC_OS01G42400.1-1
osa-miR819g	LOC_OS01G42800.1-12
osa-miR819k-5p	LOC_OS01G42800.1-12
osa-miR819d-5p	LOC_OS01G42800.1-12
osa-miR819e-5p	LOC_OS01G42800.1-12
osa-miR819h-5p	LOC_OS01G42800.1-12
osa-miR819j-5p	LOC_OS01G42800.1-12
osa-miR819c-5p	LOC_OS01G42800.1-12
osa-miR819f	LOC_OS01G42800.1-12
osa-miR819a-5p	LOC_OS01G42800.1-12
osa-miR819b	LOC_OS01G42800.1-12
osa-miR819i	LOC_OS01G42800.1-12
osa-miR2123c	LOC_OS01G43710.1-1
osa-miR2123b	LOC_OS01G43710.1-1
osa-miR2123a	LOC_OS01G43710.1-1
osa-miR446	LOC_OS01G46700.1-20
osa-miR446	LOC_OS01G48720.1-12
osa-miR446	LOC_OS01G50010.1-3
osa-miR1436	LOC_OS01G50010.1-3
osa-miR819g	LOC_OS01G51840.1-6
osa-miR819k-5p	LOC_OS01G51840.1-6
osa-miR819d-5p	LOC_OS01G51840.1-6
osa-miR819e-5p	LOC_OS01G51840.1-6
osa-miR819h-5p	LOC_OS01G51840.1-6
osa-miR819j-5p	LOC_OS01G51840.1-6
osa-miR819c-5p	LOC_OS01G51840.1-6
osa-miR819f	LOC_OS01G51840.1-6
osa-miR819a-5p	LOC_OS01G51840.1-6
osa-miR819b	LOC_OS01G51840.1-6
osa-miR819i	LOC_OS01G51840.1-6
osa-miR819g	LOC_OS01G51840.2-6
osa-miR819k-5p	LOC_OS01G51840.2-6
osa-miR819d-5p	LOC_OS01G51840.2-6
osa-miR819e-5p	LOC_OS01G51840.2-6
osa-miR819h-5p	LOC_OS01G51840.2-6
osa-miR819j-5p	LOC_OS01G51840.2-6
osa-miR819c-5p	LOC_OS01G51840.2-6
osa-miR819f	LOC_OS01G51840.2-6
osa-miR819a-5p	LOC_OS01G51840.2-6
osa-miR819b	LOC_OS01G51840.2-6
osa-miR819i	LOC_OS01G51840.2-6
osa-miR819g	LOC_OS01G51840.3-5
osa-miR819k-5p	LOC_OS01G51840.3-5
osa-miR819d-5p	LOC_OS01G51840.3-5
osa-miR819e-5p	LOC_OS01G51840.3-5
osa-miR819h-5p	LOC_OS01G51840.3-5
osa-miR819j-5p	LOC_OS01G51840.3-5
osa-miR819c-5p	LOC_OS01G51840.3-5
osa-miR819f	LOC_OS01G51840.3-5
osa-miR819a-5p	LOC_OS01G51840.3-5
osa-miR819b	LOC_OS01G51840.3-5
osa-miR819i	LOC_OS01G51840.3-5
osa-miR819g	LOC_OS01G52630.1-2
osa-miR819k-5p	LOC_OS01G52630.1-2
osa-miR819d-5p	LOC_OS01G52630.1-2
osa-miR819e-5p	LOC_OS01G52630.1-2
osa-miR819h-5p	LOC_OS01G52630.1-2
osa-miR819j-5p	LOC_OS01G52630.1-2
osa-miR819c-5p	LOC_OS01G52630.1-2
osa-miR819f	LOC_OS01G52630.1-2
osa-miR819a-5p	LOC_OS01G52630.1-2
osa-miR819b	LOC_OS01G52630.1-2
osa-miR819i	LOC_OS01G52630.1-2
osa-miR1436	LOC_OS01G54119.1-10
osa-miR812o-3p	LOC_OS01G54670.1-3
osa-miR812o-3p	LOC_OS01G54670.2-3
osa-miR446	LOC_OS01G55700.1-7
osa-miR818a	LOC_OS01G55974.1-5
osa-miR818e	LOC_OS01G55974.1-5
osa-miR818d	LOC_OS01G55974.1-5
osa-miR818c	LOC_OS01G55974.1-5
osa-miR818b	LOC_OS01G55974.1-5
osa-miR818a	LOC_OS01G55974.2-5
osa-miR818e	LOC_OS01G55974.2-5
osa-miR818d	LOC_OS01G55974.2-5
osa-miR818c	LOC_OS01G55974.2-5
osa-miR818b	LOC_OS01G55974.2-5
osa-miR819h-3p	LOC_OS01G57540.1-1
osa-miR441c	LOC_OS01G57540.1-1
osa-miR441b	LOC_OS01G57540.1-1
osa-miR441a	LOC_OS01G57540.1-1
osa-miR446	LOC_OS01G58640.1-12
osa-miR446	LOC_OS01G59570.1-9
osa-miR441c	LOC_OS01G59570.1-9
osa-miR441b	LOC_OS01G59570.1-9
osa-miR441a	LOC_OS01G59570.1-9
osa-miR1436	LOC_OS01G59570.1-9
osa-miR819g	LOC_OS01G59630.1-6
osa-miR819k-5p	LOC_OS01G59630.1-6
osa-miR819d-5p	LOC_OS01G59630.1-6
osa-miR819e-5p	LOC_OS01G59630.1-6
osa-miR819h-5p	LOC_OS01G59630.1-6
osa-miR819j-5p	LOC_OS01G59630.1-6
osa-miR819c-5p	LOC_OS01G59630.1-6
osa-miR819f	LOC_OS01G59630.1-6
osa-miR819a-5p	LOC_OS01G59630.1-6
osa-miR819b	LOC_OS01G59630.1-6
osa-miR819i	LOC_OS01G59630.1-6
osa-miR819h-3p	LOC_OS01G60110.1-1
osa-miR446	LOC_OS01G62900.1-15
osa-miR1436	LOC_OS01G62900.1-15
osa-miR446	LOC_OS01G66180.1-1
osa-miR1436	LOC_OS01G66180.1-1
osa-miR446	LOC_OS01G66180.2-1
osa-miR1436	LOC_OS01G66180.2-1
osa-miR818a	LOC_OS01G66350.1-1
osa-miR818e	LOC_OS01G66350.1-1
osa-miR818d	LOC_OS01G66350.1-1
osa-miR818c	LOC_OS01G66350.1-1
osa-miR818b	LOC_OS01G66350.1-1
osa-miR1436	LOC_OS01G66700.1-3
osa-miR446	LOC_OS01G67830.1-3
osa-miR446	LOC_OS01G69050.1-4
osa-miR446	LOC_OS01G69050.2-3
osa-miR446	LOC_OS01G69050.3-4
osa-miR2123c	LOC_OS01G70210.1-2
osa-miR2123b	LOC_OS01G70210.1-2
osa-miR2123a	LOC_OS01G70210.1-2
osa-miR818a	LOC_OS01G70870.1-1
osa-miR818e	LOC_OS01G70870.1-1
osa-miR818d	LOC_OS01G70870.1-1
osa-miR818c	LOC_OS01G70870.1-1
osa-miR818b	LOC_OS01G70870.1-1
osa-miR446	LOC_OS01G71320.1-4
osa-miR1436	LOC_OS01G71320.1-4
osa-miR2123c	LOC_OS01G72560.1-2
osa-miR2123b	LOC_OS01G72560.1-2
osa-miR2123a	LOC_OS01G72560.1-2
osa-miR446	LOC_OS01G72670.1-7
osa-miR446	LOC_OS01G72670.2-7
osa-miR446	LOC_OS01G72670.3-8
osa-miR2123c	LOC_OS01G72990.1-20
osa-miR2123b	LOC_OS01G72990.1-20
osa-miR2123a	LOC_OS01G72990.1-20
osa-miR2123c	LOC_OS01G72990.2-20
osa-miR2123b	LOC_OS01G72990.2-20
osa-miR2123a	LOC_OS01G72990.2-20
osa-miR2123c	LOC_OS01G74000.1-1
osa-miR2123b	LOC_OS01G74000.1-1
osa-miR2123a	LOC_OS01G74000.1-1
osa-miR1436	LOC_OS02G01170.1-1
osa-miR2123c	LOC_OS02G01355.1-2
osa-miR2123b	LOC_OS02G01355.1-2
osa-miR2123a	LOC_OS02G01355.1-2
osa-miR2123c	LOC_OS02G01365.1-2
osa-miR2123b	LOC_OS02G01365.1-2
osa-miR2123a	LOC_OS02G01365.1-2
osa-miR446	LOC_OS02G02780.1-4
osa-miR1436	LOC_OS02G02780.1-4
osa-miR446	LOC_OS02G03860.1-1
osa-miR1436	LOC_OS02G04730.1-8
osa-miR812o-3p	LOC_OS02G05760.1-2
osa-miR446	LOC_OS02G05770.1-3
osa-miR446	LOC_OS02G05770.2-3
osa-miR2123c	LOC_OS02G06480.1-7
osa-miR2123b	LOC_OS02G06480.1-7
osa-miR2123a	LOC_OS02G06480.1-7
osa-miR2123c	LOC_OS02G06480.2-7
osa-miR2123b	LOC_OS02G06480.2-7
osa-miR2123a	LOC_OS02G06480.2-7
osa-miR446	LOC_OS02G07960.2-14
osa-miR446	LOC_OS02G07960.3-14
osa-miR446	LOC_OS02G07960.4-14
osa-miR446	LOC_OS02G09140.1-1
osa-miR1436	LOC_OS02G09140.1-1
osa-miR1436	LOC_OS02G09740.1-6
osa-miR1436	LOC_OS02G09740.2-6
osa-miR819h-3p	LOC_OS02G10840.1-1
osa-miR819h-3p	LOC_OS02G10840.2-1
osa-miR1436	LOC_OS02G10950.1-1
osa-miR446	LOC_OS02G11070.1-2
osa-miR441c	LOC_OS02G11070.1-2
osa-miR441b	LOC_OS02G11070.1-2
osa-miR441a	LOC_OS02G11070.1-2
osa-miR446	LOC_OS02G11070.2-2
osa-miR441c	LOC_OS02G11070.2-2
osa-miR441b	LOC_OS02G11070.2-2
osa-miR441a	LOC_OS02G11070.2-2
osa-miR2123c	LOC_OS02G12580.1-5
osa-miR2123b	LOC_OS02G12580.1-5
osa-miR2123a	LOC_OS02G12580.1-5
osa-miR812a	LOC_OS02G12830.1-2
osa-miR812b	LOC_OS02G12830.1-2
osa-miR812d	LOC_OS02G12830.1-2
osa-miR812c	LOC_OS02G12830.1-2
osa-miR812e	LOC_OS02G12830.1-2
osa-miR446	LOC_OS02G13360.1-10
osa-miR446	LOC_OS02G13910.1-3
osa-miR2123c	LOC_OS02G15310.1-2
osa-miR2123b	LOC_OS02G15310.1-2
osa-miR2123a	LOC_OS02G15310.1-2
osa-miR2123c	LOC_OS02G15310.2-2
osa-miR2123b	LOC_OS02G15310.2-2
osa-miR2123a	LOC_OS02G15310.2-2
osa-miR2123c	LOC_OS02G15310.3-2
osa-miR2123b	LOC_OS02G15310.3-2
osa-miR2123a	LOC_OS02G15310.3-2
osa-miR2123c	LOC_OS02G15310.4-2
osa-miR2123b	LOC_OS02G15310.4-2
osa-miR2123a	LOC_OS02G15310.4-2
osa-miR2123c	LOC_OS02G15640.1-2
osa-miR2123b	LOC_OS02G15640.1-2
osa-miR2123a	LOC_OS02G15640.1-2
osa-miR446	LOC_OS02G15740.1-1
osa-miR2123c	LOC_OS02G16680.1-1
osa-miR2123b	LOC_OS02G16680.1-1
osa-miR2123a	LOC_OS02G16680.1-1
osa-miR1884b-3p	LOC_OS02G16680.1-1
osa-miR2123c	LOC_OS02G16680.2-1
osa-miR2123b	LOC_OS02G16680.2-1
osa-miR2123a	LOC_OS02G16680.2-1
osa-miR1884b-3p	LOC_OS02G16680.2-1
osa-miR446	LOC_OS02G18070.1-4
osa-miR1436	LOC_OS02G18510.1-2
osa-miR446	LOC_OS02G18830.1-6
osa-miR446	LOC_OS02G19420.1-6
osa-miR1436	LOC_OS02G19804.1-1
osa-miR2123c	LOC_OS02G23890.1-3
osa-miR2123b	LOC_OS02G23890.1-3
osa-miR2123a	LOC_OS02G23890.1-3
osa-miR446	LOC_OS02G23890.1-4
osa-miR818a	LOC_OS02G23890.1-4
osa-miR818e	LOC_OS02G23890.1-4
osa-miR818d	LOC_OS02G23890.1-4
osa-miR818c	LOC_OS02G23890.1-4
osa-miR818b	LOC_OS02G23890.1-4
osa-miR2123c	LOC_OS02G23890.2-3
osa-miR2123b	LOC_OS02G23890.2-3
osa-miR2123a	LOC_OS02G23890.2-3
osa-miR446	LOC_OS02G23890.2-5
osa-miR818a	LOC_OS02G23890.2-5
osa-miR818e	LOC_OS02G23890.2-5
osa-miR818d	LOC_OS02G23890.2-5
osa-miR818c	LOC_OS02G23890.2-5
osa-miR818b	LOC_OS02G23890.2-5
osa-miR446	LOC_OS02G25120.1-3
osa-miR446	LOC_OS02G27360.1-4
osa-miR1436	LOC_OS02G27360.1-4
osa-miR446	LOC_OS02G27360.2-4
osa-miR1436	LOC_OS02G27360.2-4
osa-miR446	LOC_OS02G28720.1-1
osa-miR1436	LOC_OS02G28720.1-1
osa-miR446	LOC_OS02G29140.1-4
osa-miR2123c	LOC_OS02G30080.1-2
osa-miR2123b	LOC_OS02G30080.1-2
osa-miR2123a	LOC_OS02G30080.1-2
osa-miR2123c	LOC_OS02G30290.1-3
osa-miR2123b	LOC_OS02G30290.1-3
osa-miR2123a	LOC_OS02G30290.1-3
osa-miR446	LOC_OS02G31830.1-5
osa-miR2123c	LOC_OS02G32814.1-2
osa-miR2123b	LOC_OS02G32814.1-2
osa-miR2123a	LOC_OS02G32814.1-2
osa-miR819g	LOC_OS02G33500.1-5
osa-miR819k-5p	LOC_OS02G33500.1-5
osa-miR819d-5p	LOC_OS02G33500.1-5
osa-miR819e-5p	LOC_OS02G33500.1-5
osa-miR819h-5p	LOC_OS02G33500.1-5
osa-miR819j-5p	LOC_OS02G33500.1-5
osa-miR819c-5p	LOC_OS02G33500.1-5
osa-miR819f	LOC_OS02G33500.1-5
osa-miR819a-5p	LOC_OS02G33500.1-5
osa-miR819b	LOC_OS02G33500.1-5
osa-miR819i	LOC_OS02G33500.1-5
osa-miR2123c	LOC_OS02G34650.1-8
osa-miR2123b	LOC_OS02G34650.1-8
osa-miR2123a	LOC_OS02G34650.1-8
osa-miR446	LOC_OS02G35320.1-5
osa-miR819d-3p	LOC_OS02G35320.1-5
osa-miR819j-3p	LOC_OS02G35320.1-5
osa-miR819k-3p	LOC_OS02G35320.1-5
osa-miR819a-3p	LOC_OS02G35320.1-5
osa-miR819e-3p	LOC_OS02G35320.1-5
osa-miR819c-3p	LOC_OS02G35320.1-5
osa-miR808	LOC_OS02G35320.1-5
osa-miR809g	LOC_OS02G35320.1-5
osa-miR809e	LOC_OS02G35320.1-5
osa-miR809d	LOC_OS02G35320.1-5
osa-miR809f	LOC_OS02G35320.1-5
osa-miR809a	LOC_OS02G35320.1-5
osa-miR809h	LOC_OS02G35320.1-5
osa-miR809c	LOC_OS02G35320.1-5
osa-miR809b	LOC_OS02G35320.1-5
osa-miR446	LOC_OS02G35338.1-2
osa-miR819d-3p	LOC_OS02G35338.1-2
osa-miR819j-3p	LOC_OS02G35338.1-2
osa-miR819k-3p	LOC_OS02G35338.1-2
osa-miR819a-3p	LOC_OS02G35338.1-2
osa-miR819e-3p	LOC_OS02G35338.1-2
osa-miR819c-3p	LOC_OS02G35338.1-2
osa-miR808	LOC_OS02G35338.1-2
osa-miR809g	LOC_OS02G35338.1-2
osa-miR809e	LOC_OS02G35338.1-2
osa-miR809d	LOC_OS02G35338.1-2
osa-miR809f	LOC_OS02G35338.1-2
osa-miR809a	LOC_OS02G35338.1-2
osa-miR809h	LOC_OS02G35338.1-2
osa-miR809c	LOC_OS02G35338.1-2
osa-miR809b	LOC_OS02G35338.1-2
osa-miR446	LOC_OS02G35356.1-2
osa-miR819d-3p	LOC_OS02G35356.1-2
osa-miR819j-3p	LOC_OS02G35356.1-2
osa-miR819k-3p	LOC_OS02G35356.1-2
osa-miR819a-3p	LOC_OS02G35356.1-2
osa-miR819e-3p	LOC_OS02G35356.1-2
osa-miR819c-3p	LOC_OS02G35356.1-2
osa-miR808	LOC_OS02G35356.1-2
osa-miR809g	LOC_OS02G35356.1-2
osa-miR809e	LOC_OS02G35356.1-2
osa-miR809d	LOC_OS02G35356.1-2
osa-miR809f	LOC_OS02G35356.1-2
osa-miR809a	LOC_OS02G35356.1-2
osa-miR809h	LOC_OS02G35356.1-2
osa-miR809c	LOC_OS02G35356.1-2
osa-miR809b	LOC_OS02G35356.1-2
osa-miR446	LOC_OS02G35374.1-2
osa-miR819d-3p	LOC_OS02G35374.1-2
osa-miR819j-3p	LOC_OS02G35374.1-2
osa-miR819k-3p	LOC_OS02G35374.1-2
osa-miR819a-3p	LOC_OS02G35374.1-2
osa-miR819e-3p	LOC_OS02G35374.1-2
osa-miR819c-3p	LOC_OS02G35374.1-2
osa-miR808	LOC_OS02G35374.1-2
osa-miR809g	LOC_OS02G35374.1-2
osa-miR809e	LOC_OS02G35374.1-2
osa-miR809d	LOC_OS02G35374.1-2
osa-miR809f	LOC_OS02G35374.1-2
osa-miR809a	LOC_OS02G35374.1-2
osa-miR809h	LOC_OS02G35374.1-2
osa-miR809c	LOC_OS02G35374.1-2
osa-miR809b	LOC_OS02G35374.1-2
osa-miR446	LOC_OS02G35392.1-2
osa-miR819d-3p	LOC_OS02G35392.1-2
osa-miR819j-3p	LOC_OS02G35392.1-2
osa-miR819k-3p	LOC_OS02G35392.1-2
osa-miR819a-3p	LOC_OS02G35392.1-2
osa-miR819e-3p	LOC_OS02G35392.1-2
osa-miR819c-3p	LOC_OS02G35392.1-2
osa-miR808	LOC_OS02G35392.1-2
osa-miR809g	LOC_OS02G35392.1-2
osa-miR809e	LOC_OS02G35392.1-2
osa-miR809d	LOC_OS02G35392.1-2
osa-miR809f	LOC_OS02G35392.1-2
osa-miR809a	LOC_OS02G35392.1-2
osa-miR809h	LOC_OS02G35392.1-2
osa-miR809c	LOC_OS02G35392.1-2
osa-miR809b	LOC_OS02G35392.1-2
osa-miR446	LOC_OS02G36140.2-2
osa-miR446	LOC_OS02G36140.3-2
osa-miR446	LOC_OS02G36140.4-2
osa-miR446	LOC_OS02G36140.5-2
osa-miR2123c	LOC_OS02G38400.1-1
osa-miR2123b	LOC_OS02G38400.1-1
osa-miR2123a	LOC_OS02G38400.1-1
osa-miR1436	LOC_OS02G41470.1-2
osa-miR1436	LOC_OS02G41470.2-2
osa-miR1436	LOC_OS02G41470.3-2
osa-miR446	LOC_OS02G42020.1-1
osa-miR2123c	LOC_OS02G42020.1-3
osa-miR2123b	LOC_OS02G42020.1-3
osa-miR2123a	LOC_OS02G42020.1-3
osa-miR446	LOC_OS02G42020.2-1
osa-miR2123c	LOC_OS02G42020.2-3
osa-miR2123b	LOC_OS02G42020.2-3
osa-miR2123a	LOC_OS02G42020.2-3
osa-miR446	LOC_OS02G42020.3-1
osa-miR2123c	LOC_OS02G42020.3-3
osa-miR2123b	LOC_OS02G42020.3-3
osa-miR2123a	LOC_OS02G42020.3-3
osa-miR1436	LOC_OS02G42200.1-13
osa-miR2123c	LOC_OS02G43370.2-7
osa-miR2123b	LOC_OS02G43370.2-7
osa-miR2123a	LOC_OS02G43370.2-7
osa-miR1884b-3p	LOC_OS02G43370.2-7
osa-miR446	LOC_OS02G43600.1-1
osa-miR1436	LOC_OS02G43600.1-1
osa-miR446	LOC_OS02G43760.1-3
osa-miR1436	LOC_OS02G43760.1-3
osa-miR446	LOC_OS02G44300.1-6
osa-miR1436	LOC_OS02G44300.1-6
osa-miR446	LOC_OS02G44300.3-5
osa-miR1436	LOC_OS02G44300.3-5
osa-miR446	LOC_OS02G44300.4-6
osa-miR1436	LOC_OS02G44300.4-6
osa-miR2123c	LOC_OS02G46962.1-3
osa-miR2123b	LOC_OS02G46962.1-3
osa-miR2123a	LOC_OS02G46962.1-3
osa-miR2123c	LOC_OS02G46962.2-2
osa-miR2123b	LOC_OS02G46962.2-2
osa-miR2123a	LOC_OS02G46962.2-2
osa-miR2123c	LOC_OS02G46962.3-2
osa-miR2123b	LOC_OS02G46962.3-2
osa-miR2123a	LOC_OS02G46962.3-2
osa-miR2123c	LOC_OS02G47480.1-5
osa-miR2123b	LOC_OS02G47480.1-5
osa-miR2123a	LOC_OS02G47480.1-5
osa-miR446	LOC_OS02G47850.1-10
osa-miR446	LOC_OS02G47850.2-9
osa-miR446	LOC_OS02G47850.3-10
osa-miR2123c	LOC_OS02G48290.1-1
osa-miR2123b	LOC_OS02G48290.1-1
osa-miR2123a	LOC_OS02G48290.1-1
osa-miR1436	LOC_OS02G48620.1-27
osa-miR1436	LOC_OS02G48620.2-27
osa-miR2123c	LOC_OS02G54640.1-1
osa-miR2123b	LOC_OS02G54640.1-1
osa-miR2123a	LOC_OS02G54640.1-1
osa-miR1436	LOC_OS02G54650.1-5
osa-miR819g	LOC_OS02G54650.1-8
osa-miR819k-5p	LOC_OS02G54650.1-8
osa-miR819d-5p	LOC_OS02G54650.1-8
osa-miR819e-5p	LOC_OS02G54650.1-8
osa-miR819h-5p	LOC_OS02G54650.1-8
osa-miR819j-5p	LOC_OS02G54650.1-8
osa-miR819c-5p	LOC_OS02G54650.1-8
osa-miR819f	LOC_OS02G54650.1-8
osa-miR819a-5p	LOC_OS02G54650.1-8
osa-miR819b	LOC_OS02G54650.1-8
osa-miR819i	LOC_OS02G54650.1-8
osa-miR446	LOC_OS02G55860.1-1
osa-miR446	LOC_OS02G56360.1-3
osa-miR446	LOC_OS02G56360.3-3
osa-miR1436	LOC_OS02G56740.1-10
osa-miR1436	LOC_OS02G56740.2-9
osa-miR446	LOC_OS02G56990.1-3
osa-miR818a	LOC_OS02G57650.1-2
osa-miR818e	LOC_OS02G57650.1-2
osa-miR818d	LOC_OS02G57650.1-2
osa-miR818c	LOC_OS02G57650.1-2
osa-miR818b	LOC_OS02G57650.1-2
osa-miR819h-3p	LOC_OS02G58400.1-1
osa-miR1436	LOC_OS02G58460.1-2
osa-miR2123c	LOC_OS03G01120.1-1
osa-miR2123b	LOC_OS03G01120.1-1
osa-miR2123a	LOC_OS03G01120.1-1
osa-miR1436	LOC_OS03G01720.1-9
osa-miR2123c	LOC_OS03G01770.1-2
osa-miR2123b	LOC_OS03G01770.1-2
osa-miR2123a	LOC_OS03G01770.1-2
osa-miR1884b-3p	LOC_OS03G01770.1-2
osa-miR818a	LOC_OS03G02980.1-5
osa-miR818e	LOC_OS03G02980.1-5
osa-miR818d	LOC_OS03G02980.1-5
osa-miR818c	LOC_OS03G02980.1-5
osa-miR818b	LOC_OS03G02980.1-5
osa-miR818a	LOC_OS03G02980.2-7
osa-miR818e	LOC_OS03G02980.2-7
osa-miR818d	LOC_OS03G02980.2-7
osa-miR818c	LOC_OS03G02980.2-7
osa-miR818b	LOC_OS03G02980.2-7
osa-miR442	LOC_OS03G03034.1-2
osa-miR442	LOC_OS03G03034.2-2
osa-miR442	LOC_OS03G03034.3-2
osa-miR442	LOC_OS03G03034.4-1
osa-miR441c	LOC_OS03G04570.1-2
osa-miR441b	LOC_OS03G04570.1-2
osa-miR441a	LOC_OS03G04570.1-2
osa-miR446	LOC_OS03G04570.1-2
osa-miR2123c	LOC_OS03G04670.1-2
osa-miR2123b	LOC_OS03G04670.1-2
osa-miR2123a	LOC_OS03G04670.1-2
osa-miR1436	LOC_OS03G04940.1-11
osa-miR812m	LOC_OS03G05150.1-1
osa-miR812l	LOC_OS03G05150.1-1
osa-miR812k	LOC_OS03G05150.1-1
osa-miR812f	LOC_OS03G05150.1-1
osa-miR819h-3p	LOC_OS03G06640.1-2
osa-miR818a	LOC_OS03G06710.1-2
osa-miR818e	LOC_OS03G06710.1-2
osa-miR818d	LOC_OS03G06710.1-2
osa-miR818c	LOC_OS03G06710.1-2
osa-miR818b	LOC_OS03G06710.1-2
osa-miR446	LOC_OS03G08370.1-4
osa-miR1436	LOC_OS03G08370.1-4
osa-miR1436	LOC_OS03G10230.1-1
osa-miR2123c	LOC_OS03G10440.1-3
osa-miR2123b	LOC_OS03G10440.1-3
osa-miR2123a	LOC_OS03G10440.1-3
osa-miR446	LOC_OS03G11480.1-1
osa-miR446	LOC_OS03G11970.1-3
osa-miR446	LOC_OS03G13240.1-1
osa-miR446	LOC_OS03G13240.2-1
osa-miR1436	LOC_OS03G13460.1-11
osa-miR2123c	LOC_OS03G14310.1-1
osa-miR2123b	LOC_OS03G14310.1-1
osa-miR2123a	LOC_OS03G14310.1-1
osa-miR446	LOC_OS03G14530.1-1
osa-miR1436	LOC_OS03G14530.1-1
osa-miR818a	LOC_OS03G15180.1-5
osa-miR818e	LOC_OS03G15180.1-5
osa-miR818d	LOC_OS03G15180.1-5
osa-miR818c	LOC_OS03G15180.1-5
osa-miR818b	LOC_OS03G15180.1-5
osa-miR446	LOC_OS03G16080.1-6
osa-miR1436	LOC_OS03G16080.1-6
osa-miR446	LOC_OS03G16080.2-6
osa-miR1436	LOC_OS03G16080.2-6
osa-miR446	LOC_OS03G17480.1-6
osa-miR818a	LOC_OS03G17540.1-6
osa-miR818e	LOC_OS03G17540.1-6
osa-miR818d	LOC_OS03G17540.1-6
osa-miR818c	LOC_OS03G17540.1-6
osa-miR818b	LOC_OS03G17540.1-6
osa-miR818a	LOC_OS03G17540.3-4
osa-miR818e	LOC_OS03G17540.3-4
osa-miR818d	LOC_OS03G17540.3-4
osa-miR818c	LOC_OS03G17540.3-4
osa-miR818b	LOC_OS03G17540.3-4
osa-miR446	LOC_OS03G18360.1-3
osa-miR446	LOC_OS03G19890.1-1
osa-miR1436	LOC_OS03G19890.1-1
osa-miR2123c	LOC_OS03G22010.1-3
osa-miR2123b	LOC_OS03G22010.1-3
osa-miR2123a	LOC_OS03G22010.1-3
osa-miR2123c	LOC_OS03G22010.2-3
osa-miR2123b	LOC_OS03G22010.2-3
osa-miR2123a	LOC_OS03G22010.2-3
osa-miR2123c	LOC_OS03G22010.3-2
osa-miR2123b	LOC_OS03G22010.3-2
osa-miR2123a	LOC_OS03G22010.3-2
osa-miR2123c	LOC_OS03G22010.4-3
osa-miR2123b	LOC_OS03G22010.4-3
osa-miR2123a	LOC_OS03G22010.4-3
osa-miR446	LOC_OS03G22450.1-7
osa-miR1436	LOC_OS03G22450.1-7
osa-miR446	LOC_OS03G25140.1-7
osa-miR2123c	LOC_OS03G25434.1-1
osa-miR2123b	LOC_OS03G25434.1-1
osa-miR2123a	LOC_OS03G25434.1-1
osa-miR818a	LOC_OS03G27290.1-1
osa-miR818e	LOC_OS03G27290.1-1
osa-miR818d	LOC_OS03G27290.1-1
osa-miR818c	LOC_OS03G27290.1-1
osa-miR818b	LOC_OS03G27290.1-1
osa-miR1436	LOC_OS03G27840.1-4
osa-miR446	LOC_OS03G31000.1-8
osa-miR446	LOC_OS03G33012.1-3
osa-miR1436	LOC_OS03G33012.1-3
osa-miR441c	LOC_OS03G36560.1-2
osa-miR441b	LOC_OS03G36560.1-2
osa-miR441a	LOC_OS03G36560.1-2
osa-miR446	LOC_OS03G37140.1-2
osa-miR2123c	LOC_OS03G38480.1-5
osa-miR2123b	LOC_OS03G38480.1-5
osa-miR2123a	LOC_OS03G38480.1-5
osa-miR446	LOC_OS03G38689.1-1
osa-miR1436	LOC_OS03G38689.1-1
osa-miR446	LOC_OS03G38710.1-8
osa-miR446	LOC_OS03G39110.1-1
osa-miR446	LOC_OS03G39110.2-1
osa-miR2123c	LOC_OS03G39640.1-13
osa-miR2123b	LOC_OS03G39640.1-13
osa-miR2123a	LOC_OS03G39640.1-13
osa-miR2123c	LOC_OS03G39640.2-13
osa-miR2123b	LOC_OS03G39640.2-13
osa-miR2123a	LOC_OS03G39640.2-13
osa-miR446	LOC_OS03G40070.1-2
osa-miR1436	LOC_OS03G40070.1-2
osa-miR819g	LOC_OS03G40440.1-1
osa-miR819k-5p	LOC_OS03G40440.1-1
osa-miR819d-5p	LOC_OS03G40440.1-1
osa-miR819e-5p	LOC_OS03G40440.1-1
osa-miR819h-5p	LOC_OS03G40440.1-1
osa-miR819j-5p	LOC_OS03G40440.1-1
osa-miR819c-5p	LOC_OS03G40440.1-1
osa-miR819f	LOC_OS03G40440.1-1
osa-miR819a-5p	LOC_OS03G40440.1-1
osa-miR819b	LOC_OS03G40440.1-1
osa-miR819i	LOC_OS03G40440.1-1
osa-miR446	LOC_OS03G40650.1-1
osa-miR446	LOC_OS03G42220.1-1
osa-miR1436	LOC_OS03G42220.1-1
osa-miR446	LOC_OS03G42220.2-1
osa-miR1436	LOC_OS03G42220.2-1
osa-miR1436	LOC_OS03G42230.1-1
osa-miR1436	LOC_OS03G42790.1-3
osa-miR2123c	LOC_OS03G43850.1-11
osa-miR2123b	LOC_OS03G43850.1-11
osa-miR2123a	LOC_OS03G43850.1-11
osa-miR2123c	LOC_OS03G43850.1-12
osa-miR2123b	LOC_OS03G43850.1-12
osa-miR2123a	LOC_OS03G43850.1-12
osa-miR446	LOC_OS03G43890.1-4
osa-miR1436	LOC_OS03G43890.1-4
osa-miR818a	LOC_OS03G43990.1-2
osa-miR818e	LOC_OS03G43990.1-2
osa-miR818d	LOC_OS03G43990.1-2
osa-miR818c	LOC_OS03G43990.1-2
osa-miR818b	LOC_OS03G43990.1-2
osa-miR818a	LOC_OS03G43990.2-1
osa-miR818e	LOC_OS03G43990.2-1
osa-miR818d	LOC_OS03G43990.2-1
osa-miR818c	LOC_OS03G43990.2-1
osa-miR818b	LOC_OS03G43990.2-1
osa-miR1436	LOC_OS03G44070.1-2
osa-miR1436	LOC_OS03G44310.1-6
osa-miR2123c	LOC_OS03G44440.1-3
osa-miR2123b	LOC_OS03G44440.1-3
osa-miR2123a	LOC_OS03G44440.1-3
osa-miR2123c	LOC_OS03G46470.1-1
osa-miR2123b	LOC_OS03G46470.1-1
osa-miR2123a	LOC_OS03G46470.1-1
osa-miR1436	LOC_OS03G46650.1-4
osa-miR819g	LOC_OS03G47042.1-2
osa-miR819k-5p	LOC_OS03G47042.1-2
osa-miR819d-5p	LOC_OS03G47042.1-2
osa-miR819e-5p	LOC_OS03G47042.1-2
osa-miR819h-5p	LOC_OS03G47042.1-2
osa-miR819j-5p	LOC_OS03G47042.1-2
osa-miR819c-5p	LOC_OS03G47042.1-2
osa-miR819f	LOC_OS03G47042.1-2
osa-miR819a-5p	LOC_OS03G47042.1-2
osa-miR819b	LOC_OS03G47042.1-2
osa-miR819i	LOC_OS03G47042.1-2
osa-miR2123c	LOC_OS03G47240.1-2
osa-miR2123b	LOC_OS03G47240.1-2
osa-miR2123a	LOC_OS03G47240.1-2
osa-miR818a	LOC_OS03G48370.1-2
osa-miR818e	LOC_OS03G48370.1-2
osa-miR818d	LOC_OS03G48370.1-2
osa-miR818c	LOC_OS03G48370.1-2
osa-miR818b	LOC_OS03G48370.1-2
osa-miR812a	LOC_OS03G49450.1-1
osa-miR812b	LOC_OS03G49450.1-1
osa-miR812d	LOC_OS03G49450.1-1
osa-miR812c	LOC_OS03G49450.1-1
osa-miR812e	LOC_OS03G49450.1-1
osa-miR812m	LOC_OS03G49450.1-1
osa-miR812l	LOC_OS03G49450.1-1
osa-miR812k	LOC_OS03G49450.1-1
osa-miR812o-5p	LOC_OS03G51000.1-6
osa-miR812o-5p	LOC_OS03G51000.2-7
osa-miR812o-5p	LOC_OS03G51000.3-5
osa-miR446	LOC_OS03G51870.1-1
osa-miR446	LOC_OS03G52594.1-15
osa-miR1436	LOC_OS03G52594.1-15
osa-miR446	LOC_OS03G52594.3-15
osa-miR1436	LOC_OS03G52594.3-15
osa-miR446	LOC_OS03G52594.4-15
osa-miR1436	LOC_OS03G52594.4-15
osa-miR2123c	LOC_OS03G56140.1-3
osa-miR2123b	LOC_OS03G56140.1-3
osa-miR2123a	LOC_OS03G56140.1-3
osa-miR2123c	LOC_OS03G56140.2-3
osa-miR2123b	LOC_OS03G56140.2-3
osa-miR2123a	LOC_OS03G56140.2-3
osa-miR1436	LOC_OS03G57690.1-4
osa-miR812o-3p	LOC_OS03G58764.1-4
osa-miR2123c	LOC_OS03G59750.1-8
osa-miR2123b	LOC_OS03G59750.1-8
osa-miR2123a	LOC_OS03G59750.1-8
osa-miR1436	LOC_OS03G61210.1-2
osa-miR1436	LOC_OS03G61760.1-1
osa-miR446	LOC_OS03G61820.1-7
osa-miR441c	LOC_OS03G64140.1-5
osa-miR441b	LOC_OS03G64140.1-5
osa-miR441a	LOC_OS03G64140.1-5
osa-miR446	LOC_OS04G01470.1-2
osa-miR2123c	LOC_OS04G01530.2-8
osa-miR2123b	LOC_OS04G01530.2-8
osa-miR2123a	LOC_OS04G01530.2-8
osa-miR2123c	LOC_OS04G01780.1-1
osa-miR2123b	LOC_OS04G01780.1-1
osa-miR2123a	LOC_OS04G01780.1-1
osa-miR2123c	LOC_OS04G01780.2-2
osa-miR2123b	LOC_OS04G01780.2-2
osa-miR2123a	LOC_OS04G01780.2-2
osa-miR2123c	LOC_OS04G02860.1-1
osa-miR2123b	LOC_OS04G02860.1-1
osa-miR2123a	LOC_OS04G02860.1-1
osa-miR2123c	LOC_OS04G04254.1-9
osa-miR2123b	LOC_OS04G04254.1-9
osa-miR2123a	LOC_OS04G04254.1-9
osa-miR2123c	LOC_OS04G04254.2-10
osa-miR2123b	LOC_OS04G04254.2-10
osa-miR2123a	LOC_OS04G04254.2-10
osa-miR1436	LOC_OS04G10060.1-1
osa-miR2124g	LOC_OS04G10800.1-2
osa-miR2124a	LOC_OS04G10800.1-2
osa-miR2124d	LOC_OS04G10800.1-2
osa-miR2124b	LOC_OS04G10800.1-2
osa-miR2124e	LOC_OS04G10800.1-2
osa-miR2124h	LOC_OS04G10800.1-2
osa-miR2124i	LOC_OS04G10800.1-2
osa-miR2124f	LOC_OS04G10800.1-2
osa-miR2124c	LOC_OS04G10800.1-2
osa-miR2123c	LOC_OS04G12639.1-4
osa-miR2123b	LOC_OS04G12639.1-4
osa-miR2123a	LOC_OS04G12639.1-4
osa-miR1436	LOC_OS04G14510.1-7
osa-miR1436	LOC_OS04G14510.2-6
osa-miR1436	LOC_OS04G18010.1-23
osa-miR446	LOC_OS04G19480.1-1
osa-miR819h-3p	LOC_OS04G19480.1-1
osa-miR446	LOC_OS04G20220.1-3
osa-miR446	LOC_OS04G25390.1-8
osa-miR446	LOC_OS04G25960.1-11
osa-miR2123c	LOC_OS04G29580.1-1
osa-miR2123b	LOC_OS04G29580.1-1
osa-miR2123a	LOC_OS04G29580.1-1
osa-miR446	LOC_OS04G32130.1-1
osa-miR1436	LOC_OS04G32610.5-1
osa-miR818a	LOC_OS04G32690.1-26
osa-miR818e	LOC_OS04G32690.1-26
osa-miR818d	LOC_OS04G32690.1-26
osa-miR818c	LOC_OS04G32690.1-26
osa-miR818b	LOC_OS04G32690.1-26
osa-miR446	LOC_OS04G32710.1-2
osa-miR2123c	LOC_OS04G32810.1-2
osa-miR2123b	LOC_OS04G32810.1-2
osa-miR2123a	LOC_OS04G32810.1-2
osa-miR2123c	LOC_OS04G33740.1-3
osa-miR2123b	LOC_OS04G33740.1-3
osa-miR2123a	LOC_OS04G33740.1-3
osa-miR156a	LOC_OS04G34570.1-5
osa-miR156j	LOC_OS04G34570.1-5
osa-miR156i	LOC_OS04G34570.1-5
osa-miR156c	LOC_OS04G34570.1-5
osa-miR156l	LOC_OS04G34570.1-5
osa-miR156k	LOC_OS04G34570.1-5
osa-miR156g	LOC_OS04G34570.1-5
osa-miR156b	LOC_OS04G34570.1-5
osa-miR156d	LOC_OS04G34570.1-5
osa-miR156e	LOC_OS04G34570.1-5
osa-miR156f	LOC_OS04G34570.1-5
osa-miR156h	LOC_OS04G34570.1-5
osa-miR446	LOC_OS04G35010.1-2
osa-miR446	LOC_OS04G37960.1-19
osa-miR1436	LOC_OS04G38870.1-5
osa-miR1436	LOC_OS04G38870.2-5
osa-miR1436	LOC_OS04G38870.3-4
osa-miR1436	LOC_OS04G38870.4-4
osa-miR1436	LOC_OS04G38870.5-3
osa-miR2123c	LOC_OS04G39570.1-3
osa-miR2123b	LOC_OS04G39570.1-3
osa-miR2123a	LOC_OS04G39570.1-3
osa-miR446	LOC_OS04G39610.1-8
osa-miR819h-3p	LOC_OS04G39610.1-8
osa-miR446	LOC_OS04G39610.2-6
osa-miR819h-3p	LOC_OS04G39610.2-6
osa-miR819h-3p	LOC_OS04G40490.1-1
osa-miR446	LOC_OS04G41580.1-1
osa-miR446	LOC_OS04G42600.1-5
osa-miR1436	LOC_OS04G42600.1-5
osa-miR446	LOC_OS04G42600.2-5
osa-miR1436	LOC_OS04G42600.2-5
osa-miR446	LOC_OS04G42980.1-1
osa-miR446	LOC_OS04G42980.2-1
osa-miR1436	LOC_OS04G43050.1-23
osa-miR1436	LOC_OS04G43050.2-12
osa-miR1436	LOC_OS04G43050.3-12
osa-miR1436	LOC_OS04G43050.4-10
osa-miR446	LOC_OS04G43916.1-4
osa-miR441c	LOC_OS04G43916.1-4
osa-miR441b	LOC_OS04G43916.1-4
osa-miR441a	LOC_OS04G43916.1-4
osa-miR1436	LOC_OS04G43916.1-4
osa-miR446	LOC_OS04G43916.2-4
osa-miR441c	LOC_OS04G43916.2-4
osa-miR441b	LOC_OS04G43916.2-4
osa-miR441a	LOC_OS04G43916.2-4
osa-miR1436	LOC_OS04G43916.2-4
osa-miR446	LOC_OS04G46450.1-6
osa-miR1436	LOC_OS04G46450.1-6
osa-miR446	LOC_OS04G46560.1-3
osa-miR5492	LOC_OS04G49150.1-1
osa-miR2123c	LOC_OS04G51794.1-7
osa-miR2123b	LOC_OS04G51794.1-7
osa-miR2123a	LOC_OS04G51794.1-7
osa-miR2123c	LOC_OS04G51794.2-8
osa-miR2123b	LOC_OS04G51794.2-8
osa-miR2123a	LOC_OS04G51794.2-8
osa-miR446	LOC_OS04G51809.2-1
osa-miR1436	LOC_OS04G51910.1-4
osa-miR1436	LOC_OS04G52060.1-6
osa-miR2123c	LOC_OS04G52640.1-23
osa-miR2123b	LOC_OS04G52640.1-23
osa-miR2123a	LOC_OS04G52640.1-23
osa-miR2123c	LOC_OS04G52640.2-22
osa-miR2123b	LOC_OS04G52640.2-22
osa-miR2123a	LOC_OS04G52640.2-22
osa-miR2123c	LOC_OS04G52640.3-23
osa-miR2123b	LOC_OS04G52640.3-23
osa-miR2123a	LOC_OS04G52640.3-23
osa-miR446	LOC_OS04G52940.1-17
osa-miR1436	LOC_OS04G52940.1-17
osa-miR446	LOC_OS04G54110.1-7
osa-miR446	LOC_OS04G55070.1-1
osa-miR819h-3p	LOC_OS04G56480.1-12
osa-miR819h-3p	LOC_OS04G56480.2-12
osa-miR819h-3p	LOC_OS04G56480.3-12
osa-miR1436	LOC_OS04G57690.1-2
osa-miR2123c	LOC_OS04G58000.1-6
osa-miR2123b	LOC_OS04G58000.1-6
osa-miR2123a	LOC_OS04G58000.1-6
osa-miR818a	LOC_OS05G01050.1-2
osa-miR818e	LOC_OS05G01050.1-2
osa-miR818d	LOC_OS05G01050.1-2
osa-miR818c	LOC_OS05G01050.1-2
osa-miR818b	LOC_OS05G01050.1-2
osa-miR818a	LOC_OS05G01050.2-2
osa-miR818e	LOC_OS05G01050.2-2
osa-miR818d	LOC_OS05G01050.2-2
osa-miR818c	LOC_OS05G01050.2-2
osa-miR818b	LOC_OS05G01050.2-2
osa-miR818a	LOC_OS05G01050.3-2
osa-miR818e	LOC_OS05G01050.3-2
osa-miR818d	LOC_OS05G01050.3-2
osa-miR818c	LOC_OS05G01050.3-2
osa-miR818b	LOC_OS05G01050.3-2
osa-miR2123c	LOC_OS05G02600.1-2
osa-miR2123b	LOC_OS05G02600.1-2
osa-miR2123a	LOC_OS05G02600.1-2
osa-miR446	LOC_OS05G03574.2-1
osa-miR446	LOC_OS05G03574.3-1
osa-miR446	LOC_OS05G04180.1-3
osa-miR2123c	LOC_OS05G04240.1-1
osa-miR2123b	LOC_OS05G04240.1-1
osa-miR2123a	LOC_OS05G04240.1-1
osa-miR819h-3p	LOC_OS05G04640.1-4
osa-miR446	LOC_OS05G04890.1-4
osa-miR1436	LOC_OS05G04890.1-4
osa-miR446	LOC_OS05G05220.1-8
osa-miR437	LOC_OS05G05590.1-9
osa-miR446	LOC_OS05G07720.1-2
osa-miR1436	LOC_OS05G07720.1-2
osa-miR2123c	LOC_OS05G07880.1-2
osa-miR2123b	LOC_OS05G07880.1-2
osa-miR2123a	LOC_OS05G07880.1-2
osa-miR2123c	LOC_OS05G07880.2-2
osa-miR2123b	LOC_OS05G07880.2-2
osa-miR2123a	LOC_OS05G07880.2-2
osa-miR2123c	LOC_OS05G07920.1-8
osa-miR2123b	LOC_OS05G07920.1-8
osa-miR2123a	LOC_OS05G07920.1-8
osa-miR446	LOC_OS05G14194.1-8
osa-miR818a	LOC_OS05G14550.1-10
osa-miR818e	LOC_OS05G14550.1-10
osa-miR818d	LOC_OS05G14550.1-10
osa-miR818c	LOC_OS05G14550.1-10
osa-miR818b	LOC_OS05G14550.1-10
osa-miR446	LOC_OS05G15950.1-2
osa-miR819h-3p	LOC_OS05G18294.1-2
osa-miR819h-3p	LOC_OS05G18294.2-4
osa-miR819h-3p	LOC_OS05G18294.3-3
osa-miR819h-3p	LOC_OS05G18294.4-1
osa-miR812o-3p	LOC_OS05G23530.4-11
osa-miR446	LOC_OS05G26740.1-5
osa-miR446	LOC_OS05G27870.1-17
osa-miR446	LOC_OS05G28290.1-3
osa-miR1436	LOC_OS05G28290.1-3
osa-miR1436	LOC_OS05G33110.1-2
osa-miR1436	LOC_OS05G33110.2-2
osa-miR446	LOC_OS05G33850.1-1
osa-miR1436	LOC_OS05G33850.1-1
osa-miR2123c	LOC_OS05G36930.1-2
osa-miR2123b	LOC_OS05G36930.1-2
osa-miR2123a	LOC_OS05G36930.1-2
osa-miR2123c	LOC_OS05G36930.2-2
osa-miR2123b	LOC_OS05G36930.2-2
osa-miR2123a	LOC_OS05G36930.2-2
osa-miR808	LOC_OS05G38170.1-8
osa-miR809g	LOC_OS05G38170.1-8
osa-miR809e	LOC_OS05G38170.1-8
osa-miR809d	LOC_OS05G38170.1-8
osa-miR809f	LOC_OS05G38170.1-8
osa-miR809a	LOC_OS05G38170.1-8
osa-miR809h	LOC_OS05G38170.1-8
osa-miR809c	LOC_OS05G38170.1-8
osa-miR809b	LOC_OS05G38170.1-8
osa-miR819d-3p	LOC_OS05G38170.1-8
osa-miR819j-3p	LOC_OS05G38170.1-8
osa-miR819k-3p	LOC_OS05G38170.1-8
osa-miR819a-3p	LOC_OS05G38170.1-8
osa-miR819e-3p	LOC_OS05G38170.1-8
osa-miR819c-3p	LOC_OS05G38170.1-8
osa-miR446	LOC_OS05G38730.1-14
osa-miR1436	LOC_OS05G38730.1-14
osa-miR446	LOC_OS05G38730.2-14
osa-miR1436	LOC_OS05G38730.2-14
osa-miR446	LOC_OS05G38730.3-8
osa-miR1436	LOC_OS05G38730.3-8
osa-miR446	LOC_OS05G41172.1-2
osa-miR1436	LOC_OS05G41172.1-2
osa-miR446	LOC_OS05G41172.2-2
osa-miR1436	LOC_OS05G41172.2-2
osa-miR819h-3p	LOC_OS05G43810.1-1
osa-miR818a	LOC_OS05G43830.1-8
osa-miR818e	LOC_OS05G43830.1-8
osa-miR818d	LOC_OS05G43830.1-8
osa-miR818c	LOC_OS05G43830.1-8
osa-miR818b	LOC_OS05G43830.1-8
osa-miR818a	LOC_OS05G43830.2-7
osa-miR818e	LOC_OS05G43830.2-7
osa-miR818d	LOC_OS05G43830.2-7
osa-miR818c	LOC_OS05G43830.2-7
osa-miR818b	LOC_OS05G43830.2-7
osa-miR1436	LOC_OS05G46350.1-2
osa-miR1436	LOC_OS05G47670.1-2
osa-miR446	LOC_OS05G50350.1-1
osa-miR818a	LOC_OS05G50420.1-4
osa-miR818e	LOC_OS05G50420.1-4
osa-miR818d	LOC_OS05G50420.1-4
osa-miR818c	LOC_OS05G50420.1-4
osa-miR818b	LOC_OS05G50420.1-4
osa-miR446	LOC_OS05G50440.1-5
osa-miR812o-5p	LOC_OS05G51050.1-2
osa-miR446	LOC_OS05G51110.1-6
osa-miR446	LOC_OS05G51390.1-3
osa-miR446	LOC_OS05G51390.2-3
osa-miR812a	LOC_OS05G51620.1-8
osa-miR812b	LOC_OS05G51620.1-8
osa-miR812d	LOC_OS05G51620.1-8
osa-miR812c	LOC_OS05G51620.1-8
osa-miR812e	LOC_OS05G51620.1-8
osa-miR812m	LOC_OS05G51620.1-8
osa-miR812l	LOC_OS05G51620.1-8
osa-miR812k	LOC_OS05G51620.1-8
osa-miR812f	LOC_OS05G51620.1-8
osa-miR812a	LOC_OS05G51620.2-7
osa-miR812b	LOC_OS05G51620.2-7
osa-miR812d	LOC_OS05G51620.2-7
osa-miR812c	LOC_OS05G51620.2-7
osa-miR812e	LOC_OS05G51620.2-7
osa-miR812m	LOC_OS05G51620.2-7
osa-miR812l	LOC_OS05G51620.2-7
osa-miR812k	LOC_OS05G51620.2-7
osa-miR812f	LOC_OS05G51620.2-7
osa-miR812a	LOC_OS05G51620.3-5
osa-miR812b	LOC_OS05G51620.3-5
osa-miR812d	LOC_OS05G51620.3-5
osa-miR812c	LOC_OS05G51620.3-5
osa-miR812e	LOC_OS05G51620.3-5
osa-miR812m	LOC_OS05G51620.3-5
osa-miR812l	LOC_OS05G51620.3-5
osa-miR812k	LOC_OS05G51620.3-5
osa-miR812f	LOC_OS05G51620.3-5
osa-miR1436	LOC_OS06G01320.1-16
osa-miR2123c	LOC_OS06G02210.1-3
osa-miR2123b	LOC_OS06G02210.1-3
osa-miR2123a	LOC_OS06G02210.1-3
osa-miR1436	LOC_OS06G05250.1-8
osa-miR1436	LOC_OS06G05250.2-8
osa-miR441c	LOC_OS06G05340.1-5
osa-miR441b	LOC_OS06G05340.1-5
osa-miR441a	LOC_OS06G05340.1-5
osa-miR446	LOC_OS06G06280.1-4
osa-miR1436	LOC_OS06G06280.1-4
osa-miR446	LOC_OS06G06280.2-4
osa-miR1436	LOC_OS06G06280.2-4
osa-miR2123c	LOC_OS06G06920.1-1
osa-miR2123b	LOC_OS06G06920.1-1
osa-miR2123a	LOC_OS06G06920.1-1
osa-miR819g	LOC_OS06G08720.1-6
osa-miR819k-5p	LOC_OS06G08720.1-6
osa-miR819d-5p	LOC_OS06G08720.1-6
osa-miR819e-5p	LOC_OS06G08720.1-6
osa-miR819h-5p	LOC_OS06G08720.1-6
osa-miR819j-5p	LOC_OS06G08720.1-6
osa-miR819c-5p	LOC_OS06G08720.1-6
osa-miR819f	LOC_OS06G08720.1-6
osa-miR819a-5p	LOC_OS06G08720.1-6
osa-miR819b	LOC_OS06G08720.1-6
osa-miR819i	LOC_OS06G08720.1-6
osa-miR819g	LOC_OS06G08720.2-6
osa-miR819k-5p	LOC_OS06G08720.2-6
osa-miR819d-5p	LOC_OS06G08720.2-6
osa-miR819e-5p	LOC_OS06G08720.2-6
osa-miR819h-5p	LOC_OS06G08720.2-6
osa-miR819j-5p	LOC_OS06G08720.2-6
osa-miR819c-5p	LOC_OS06G08720.2-6
osa-miR819f	LOC_OS06G08720.2-6
osa-miR819a-5p	LOC_OS06G08720.2-6
osa-miR819b	LOC_OS06G08720.2-6
osa-miR819i	LOC_OS06G08720.2-6
osa-miR819g	LOC_OS06G08720.3-6
osa-miR819k-5p	LOC_OS06G08720.3-6
osa-miR819d-5p	LOC_OS06G08720.3-6
osa-miR819e-5p	LOC_OS06G08720.3-6
osa-miR819h-5p	LOC_OS06G08720.3-6
osa-miR819j-5p	LOC_OS06G08720.3-6
osa-miR819c-5p	LOC_OS06G08720.3-6
osa-miR819f	LOC_OS06G08720.3-6
osa-miR819a-5p	LOC_OS06G08720.3-6
osa-miR819b	LOC_OS06G08720.3-6
osa-miR819i	LOC_OS06G08720.3-6
osa-miR2123c	LOC_OS06G09280.1-5
osa-miR2123b	LOC_OS06G09280.1-5
osa-miR2123a	LOC_OS06G09280.1-5
osa-miR446	LOC_OS06G09540.1-9
osa-miR1436	LOC_OS06G09540.1-9
osa-miR819d-3p	LOC_OS06G11304.1-2
osa-miR819j-3p	LOC_OS06G11304.1-2
osa-miR819k-3p	LOC_OS06G11304.1-2
osa-miR819a-3p	LOC_OS06G11304.1-2
osa-miR819e-3p	LOC_OS06G11304.1-2
osa-miR819c-3p	LOC_OS06G11304.1-2
osa-miR1436	LOC_OS06G11370.1-3
osa-miR446	LOC_OS06G11730.1-5
osa-miR819h-3p	LOC_OS06G11920.1-6
osa-miR2123c	LOC_OS06G14050.1-2
osa-miR2123b	LOC_OS06G14050.1-2
osa-miR2123a	LOC_OS06G14050.1-2
osa-miR1436	LOC_OS06G14060.1-1
osa-miR1436	LOC_OS06G14060.2-1
osa-miR818a	LOC_OS06G15420.1-4
osa-miR818e	LOC_OS06G15420.1-4
osa-miR818d	LOC_OS06G15420.1-4
osa-miR818c	LOC_OS06G15420.1-4
osa-miR818b	LOC_OS06G15420.1-4
osa-miR446	LOC_OS06G17940.1-5
osa-miR2123c	LOC_OS06G20040.1-1
osa-miR2123b	LOC_OS06G20040.1-1
osa-miR2123a	LOC_OS06G20040.1-1
osa-miR446	LOC_OS06G20960.1-1
osa-miR819g	LOC_OS06G22550.1-2
osa-miR819k-5p	LOC_OS06G22550.1-2
osa-miR819d-5p	LOC_OS06G22550.1-2
osa-miR819e-5p	LOC_OS06G22550.1-2
osa-miR819h-5p	LOC_OS06G22550.1-2
osa-miR819j-5p	LOC_OS06G22550.1-2
osa-miR819c-5p	LOC_OS06G22550.1-2
osa-miR819f	LOC_OS06G22550.1-2
osa-miR819a-5p	LOC_OS06G22550.1-2
osa-miR819b	LOC_OS06G22550.1-2
osa-miR819i	LOC_OS06G22550.1-2
osa-miR819g	LOC_OS06G22550.2-2
osa-miR819k-5p	LOC_OS06G22550.2-2
osa-miR819d-5p	LOC_OS06G22550.2-2
osa-miR819e-5p	LOC_OS06G22550.2-2
osa-miR819h-5p	LOC_OS06G22550.2-2
osa-miR819j-5p	LOC_OS06G22550.2-2
osa-miR819c-5p	LOC_OS06G22550.2-2
osa-miR819f	LOC_OS06G22550.2-2
osa-miR819a-5p	LOC_OS06G22550.2-2
osa-miR819b	LOC_OS06G22550.2-2
osa-miR819i	LOC_OS06G22550.2-2
osa-miR819h-3p	LOC_OS06G22650.1-9
osa-miR446	LOC_OS06G22829.1-1
osa-miR446	LOC_OS06G22829.2-2
osa-miR446	LOC_OS06G22829.3-2
osa-miR446	LOC_OS06G24594.2-2
osa-miR446	LOC_OS06G24594.5-2
osa-miR446	LOC_OS06G24594.6-2
osa-miR446	LOC_OS06G24840.1-3
osa-miR2123c	LOC_OS06G29400.1-1
osa-miR2123b	LOC_OS06G29400.1-1
osa-miR2123a	LOC_OS06G29400.1-1
osa-miR1436	LOC_OS06G30320.1-9
osa-miR1436	LOC_OS06G30390.1-3
osa-miR446	LOC_OS06G30901.1-22
osa-miR1436	LOC_OS06G33320.1-4
osa-miR446	LOC_OS06G34040.1-2
osa-miR446	LOC_OS06G34160.1-2
osa-miR1436	LOC_OS06G35530.1-10
osa-miR446	LOC_OS06G37560.1-14
osa-miR1436	LOC_OS06G38120.1-2
osa-miR446	LOC_OS06G39875.1-3
osa-miR818a	LOC_OS06G40070.1-3
osa-miR818e	LOC_OS06G40070.1-3
osa-miR818d	LOC_OS06G40070.1-3
osa-miR818c	LOC_OS06G40070.1-3
osa-miR818b	LOC_OS06G40070.1-3
osa-miR2123c	LOC_OS06G40320.1-1
osa-miR2123b	LOC_OS06G40320.1-1
osa-miR2123a	LOC_OS06G40320.1-1
osa-miR812o-5p	LOC_OS06G40780.1-4
osa-miR2123c	LOC_OS06G41750.1-14
osa-miR2123b	LOC_OS06G41750.1-14
osa-miR2123a	LOC_OS06G41750.1-14
osa-miR1436	LOC_OS06G44150.1-1
osa-miR446	LOC_OS06G45280.1-3
osa-miR1436	LOC_OS06G45280.1-3
osa-miR819h-3p	LOC_OS06G45900.1-12
osa-miR446	LOC_OS06G46480.1-2
osa-miR446	LOC_OS06G47530.1-5
osa-miR1436	LOC_OS06G47530.1-5
osa-miR819h-3p	LOC_OS06G48610.1-1
osa-miR812o-5p	LOC_OS06G49420.2-1
osa-miR2123c	LOC_OS07G02270.1-2
osa-miR2123b	LOC_OS07G02270.1-2
osa-miR2123a	LOC_OS07G02270.1-2
osa-miR446	LOC_OS07G03130.1-1
osa-miR446	LOC_OS07G03160.1-21
osa-miR2123c	LOC_OS07G04310.1-1
osa-miR2123b	LOC_OS07G04310.1-1
osa-miR2123a	LOC_OS07G04310.1-1
osa-miR2123c	LOC_OS07G05390.1-5
osa-miR2123b	LOC_OS07G05390.1-5
osa-miR2123a	LOC_OS07G05390.1-5
osa-miR818a	LOC_OS07G05410.1-1
osa-miR818e	LOC_OS07G05410.1-1
osa-miR818d	LOC_OS07G05410.1-1
osa-miR818c	LOC_OS07G05410.1-1
osa-miR818b	LOC_OS07G05410.1-1
osa-miR446	LOC_OS07G06740.1-7
osa-miR1436	LOC_OS07G06740.1-7
osa-miR446	LOC_OS07G06740.2-7
osa-miR1436	LOC_OS07G06740.2-7
osa-miR446	LOC_OS07G06740.3-6
osa-miR1436	LOC_OS07G06740.3-6
osa-miR819h-3p	LOC_OS07G10400.1-6
osa-miR1436	LOC_OS07G14514.1-9
osa-miR1436	LOC_OS07G14514.2-9
osa-miR1436	LOC_OS07G14514.3-8
osa-miR1436	LOC_OS07G14514.4-8
osa-miR1436	LOC_OS07G14514.5-8
osa-miR1436	LOC_OS07G14514.6-8
osa-miR437	LOC_OS07G16224.1-3
osa-miR446	LOC_OS07G18120.1-1
osa-miR1436	LOC_OS07G18120.1-1
osa-miR446	LOC_OS07G20610.1-5
osa-miR446	LOC_OS07G22350.1-4
osa-miR1436	LOC_OS07G22350.1-4
osa-miR819h-3p	LOC_OS07G23244.1-1
osa-miR818a	LOC_OS07G23430.1-1
osa-miR818e	LOC_OS07G23430.1-1
osa-miR818d	LOC_OS07G23430.1-1
osa-miR818c	LOC_OS07G23430.1-1
osa-miR818b	LOC_OS07G23430.1-1
osa-miR446	LOC_OS07G25660.1-1
osa-miR819h-3p	LOC_OS07G26900.1-3
osa-miR1436	LOC_OS07G27810.1-2
osa-miR2123c	LOC_OS07G29390.1-5
osa-miR2123b	LOC_OS07G29390.1-5
osa-miR2123a	LOC_OS07G29390.1-5
osa-miR2123c	LOC_OS07G29390.2-5
osa-miR2123b	LOC_OS07G29390.2-5
osa-miR2123a	LOC_OS07G29390.2-5
osa-miR2123c	LOC_OS07G29390.3-5
osa-miR2123b	LOC_OS07G29390.3-5
osa-miR2123a	LOC_OS07G29390.3-5
osa-miR446	LOC_OS07G31380.1-8
osa-miR446	LOC_OS07G34030.1-4
osa-miR1436	LOC_OS07G34030.1-4
osa-miR446	LOC_OS07G34030.2-4
osa-miR1436	LOC_OS07G34030.2-4
osa-miR2123c	LOC_OS07G34340.1-2
osa-miR2123b	LOC_OS07G34340.1-2
osa-miR2123a	LOC_OS07G34340.1-2
osa-miR1436	LOC_OS07G35610.1-9
osa-miR1436	LOC_OS07G35920.1-3
osa-miR1436	LOC_OS07G35920.4-3
osa-miR446	LOC_OS07G37140.1-2
osa-miR1436	LOC_OS07G37140.1-2
osa-miR1436	LOC_OS07G37820.1-1
osa-miR2123c	LOC_OS07G38280.1-10
osa-miR2123b	LOC_OS07G38280.1-10
osa-miR2123a	LOC_OS07G38280.1-10
osa-miR2123c	LOC_OS07G38280.2-10
osa-miR2123b	LOC_OS07G38280.2-10
osa-miR2123a	LOC_OS07G38280.2-10
osa-miR818a	LOC_OS07G38610.1-1
osa-miR818e	LOC_OS07G38610.1-1
osa-miR818d	LOC_OS07G38610.1-1
osa-miR818c	LOC_OS07G38610.1-1
osa-miR818b	LOC_OS07G38610.1-1
osa-miR818a	LOC_OS07G39590.1-1
osa-miR818e	LOC_OS07G39590.1-1
osa-miR818d	LOC_OS07G39590.1-1
osa-miR818c	LOC_OS07G39590.1-1
osa-miR818b	LOC_OS07G39590.1-1
osa-miR2123c	LOC_OS07G40404.1-9
osa-miR2123b	LOC_OS07G40404.1-9
osa-miR2123a	LOC_OS07G40404.1-9
osa-miR1436	LOC_OS07G40550.1-9
osa-miR1436	LOC_OS07G40550.2-9
osa-miR1436	LOC_OS07G40550.3-9
osa-miR446	LOC_OS07G40940.1-2
osa-miR446	LOC_OS07G42430.1-1
osa-miR446	LOC_OS07G44740.1-2
osa-miR2123c	LOC_OS07G45290.1-1
osa-miR2123b	LOC_OS07G45290.1-1
osa-miR2123a	LOC_OS07G45290.1-1
osa-miR812o-3p	LOC_OS07G45990.1-2
osa-miR446	LOC_OS07G46540.1-12
osa-miR442	LOC_OS07G46730.2-1
osa-miR2123c	LOC_OS08G03650.1-1
osa-miR2123b	LOC_OS08G03650.1-1
osa-miR2123a	LOC_OS08G03650.1-1
osa-miR812o-5p	LOC_OS08G05570.1-16
osa-miR812o-5p	LOC_OS08G05570.2-16
osa-miR812o-5p	LOC_OS08G05570.3-16
osa-miR812o-5p	LOC_OS08G05570.4-15
osa-miR818a	LOC_OS08G07730.1-1
osa-miR818e	LOC_OS08G07730.1-1
osa-miR818d	LOC_OS08G07730.1-1
osa-miR818c	LOC_OS08G07730.1-1
osa-miR818b	LOC_OS08G07730.1-1
osa-miR812a	LOC_OS08G07930.1-1
osa-miR812b	LOC_OS08G07930.1-1
osa-miR812d	LOC_OS08G07930.1-1
osa-miR812c	LOC_OS08G07930.1-1
osa-miR812e	LOC_OS08G07930.1-1
osa-miR812m	LOC_OS08G07930.1-1
osa-miR812l	LOC_OS08G07930.1-1
osa-miR812k	LOC_OS08G07930.1-1
osa-miR812f	LOC_OS08G07930.1-1
osa-miR446	LOC_OS08G08880.1-3
osa-miR818a	LOC_OS08G09990.1-4
osa-miR818e	LOC_OS08G09990.1-4
osa-miR818d	LOC_OS08G09990.1-4
osa-miR818c	LOC_OS08G09990.1-4
osa-miR818b	LOC_OS08G09990.1-4
osa-miR812m	LOC_OS08G10150.1-7
osa-miR812l	LOC_OS08G10150.1-7
osa-miR812k	LOC_OS08G10150.1-7
osa-miR812f	LOC_OS08G10150.1-7
osa-miR2123c	LOC_OS08G10250.1-14
osa-miR2123b	LOC_OS08G10250.1-14
osa-miR2123a	LOC_OS08G10250.1-14
osa-miR446	LOC_OS08G14660.1-1
osa-miR2123c	LOC_OS08G18150.1-2
osa-miR2123b	LOC_OS08G18150.1-2
osa-miR2123a	LOC_OS08G18150.1-2
osa-miR446	LOC_OS08G19114.2-1
osa-miR1436	LOC_OS08G19114.2-1
osa-miR2123c	LOC_OS08G22864.1-12
osa-miR2123b	LOC_OS08G22864.1-12
osa-miR2123a	LOC_OS08G22864.1-12
osa-miR2123c	LOC_OS08G22864.2-11
osa-miR2123b	LOC_OS08G22864.2-11
osa-miR2123a	LOC_OS08G22864.2-11
osa-miR2123c	LOC_OS08G23320.1-8
osa-miR2123b	LOC_OS08G23320.1-8
osa-miR2123a	LOC_OS08G23320.1-8
osa-miR446	LOC_OS08G23470.1-2
osa-miR1436	LOC_OS08G24946.1-4
osa-miR819g	LOC_OS08G25570.1-1
osa-miR819k-5p	LOC_OS08G25570.1-1
osa-miR819d-5p	LOC_OS08G25570.1-1
osa-miR819e-5p	LOC_OS08G25570.1-1
osa-miR819h-5p	LOC_OS08G25570.1-1
osa-miR819j-5p	LOC_OS08G25570.1-1
osa-miR819c-5p	LOC_OS08G25570.1-1
osa-miR819f	LOC_OS08G25570.1-1
osa-miR819a-5p	LOC_OS08G25570.1-1
osa-miR819b	LOC_OS08G25570.1-1
osa-miR819i	LOC_OS08G25570.1-1
osa-miR819h-3p	LOC_OS08G27490.1-2
osa-miR2123c	LOC_OS08G28510.1-5
osa-miR2123b	LOC_OS08G28510.1-5
osa-miR2123a	LOC_OS08G28510.1-5
osa-miR446	LOC_OS08G29110.1-2
osa-miR446	LOC_OS08G29110.2-1
osa-miR446	LOC_OS08G29150.1-9
osa-miR446	LOC_OS08G29610.1-1
osa-miR1436	LOC_OS08G31800.1-1
osa-miR2123c	LOC_OS08G34280.1-3
osa-miR2123b	LOC_OS08G34280.1-3
osa-miR2123a	LOC_OS08G34280.1-3
osa-miR2123c	LOC_OS08G34280.1-4
osa-miR2123b	LOC_OS08G34280.1-4
osa-miR2123a	LOC_OS08G34280.1-4
osa-miR446	LOC_OS08G36790.1-3
osa-miR819h-3p	LOC_OS08G38620.1-4
osa-miR819h-3p	LOC_OS08G38620.2-4
osa-miR1436	LOC_OS08G39140.1-2
osa-miR1436	LOC_OS08G39140.2-2
osa-miR1436	LOC_OS08G39140.3-1
osa-miR1436	LOC_OS08G39140.4-2
osa-miR2123c	LOC_OS08G39370.1-1
osa-miR2123b	LOC_OS08G39370.1-1
osa-miR2123a	LOC_OS08G39370.1-1
osa-miR446	LOC_OS08G39680.1-3
osa-miR2123c	LOC_OS08G39850.1-1
osa-miR2123b	LOC_OS08G39850.1-1
osa-miR2123a	LOC_OS08G39850.1-1
osa-miR2123c	LOC_OS08G39850.1-2
osa-miR2123b	LOC_OS08G39850.1-2
osa-miR2123a	LOC_OS08G39850.1-2
osa-miR2123c	LOC_OS08G39850.2-2
osa-miR2123b	LOC_OS08G39850.2-2
osa-miR2123a	LOC_OS08G39850.2-2
osa-miR2123c	LOC_OS08G39850.3-1
osa-miR2123b	LOC_OS08G39850.3-1
osa-miR2123a	LOC_OS08G39850.3-1
osa-miR2123c	LOC_OS08G39850.4-2
osa-miR2123b	LOC_OS08G39850.4-2
osa-miR2123a	LOC_OS08G39850.4-2
osa-miR2123c	LOC_OS08G40830.1-7
osa-miR2123b	LOC_OS08G40830.1-7
osa-miR2123a	LOC_OS08G40830.1-7
osa-miR2123c	LOC_OS08G40830.2-7
osa-miR2123b	LOC_OS08G40830.2-7
osa-miR2123a	LOC_OS08G40830.2-7
osa-miR1436	LOC_OS08G41300.1-2
osa-miR2123c	LOC_OS08G42010.1-2
osa-miR2123b	LOC_OS08G42010.1-2
osa-miR2123a	LOC_OS08G42010.1-2
osa-miR818a	LOC_OS08G42100.1-1
osa-miR818e	LOC_OS08G42100.1-1
osa-miR818d	LOC_OS08G42100.1-1
osa-miR818c	LOC_OS08G42100.1-1
osa-miR818b	LOC_OS08G42100.1-1
osa-miR437	LOC_OS08G42360.1-2
osa-miR446	LOC_OS08G43370.1-2
osa-miR446	LOC_OS08G44520.1-1
osa-miR1436	LOC_OS09G01360.1-9
osa-miR1436	LOC_OS09G04670.1-1
osa-miR1436	LOC_OS09G07450.1-1
osa-miR437	LOC_OS09G08540.1-9
osa-miR446	LOC_OS09G11840.1-2
osa-miR819g	LOC_OS09G13440.1-2
osa-miR819k-5p	LOC_OS09G13440.1-2
osa-miR819d-5p	LOC_OS09G13440.1-2
osa-miR819e-5p	LOC_OS09G13440.1-2
osa-miR819h-5p	LOC_OS09G13440.1-2
osa-miR819j-5p	LOC_OS09G13440.1-2
osa-miR819c-5p	LOC_OS09G13440.1-2
osa-miR819f	LOC_OS09G13440.1-2
osa-miR819a-5p	LOC_OS09G13440.1-2
osa-miR819b	LOC_OS09G13440.1-2
osa-miR819i	LOC_OS09G13440.1-2
osa-miR446	LOC_OS09G14560.1-1
osa-miR446	LOC_OS09G14580.1-8
osa-miR446	LOC_OS09G15420.1-7
osa-miR446	LOC_OS09G16520.1-1
osa-miR1436	LOC_OS09G16520.1-1
osa-miR2123c	LOC_OS09G18230.1-2
osa-miR2123b	LOC_OS09G18230.1-2
osa-miR2123a	LOC_OS09G18230.1-2
osa-miR446	LOC_OS09G19430.1-1
osa-miR2123c	LOC_OS09G19680.1-1
osa-miR2123b	LOC_OS09G19680.1-1
osa-miR2123a	LOC_OS09G19680.1-1
osa-miR1436	LOC_OS09G19940.1-5
osa-miR1436	LOC_OS09G19940.2-4
osa-miR812h	LOC_OS09G23190.1-11
osa-miR812g	LOC_OS09G23190.1-11
osa-miR812j	LOC_OS09G23190.1-11
osa-miR812i	LOC_OS09G23190.1-11
osa-miR812a	LOC_OS09G23190.1-11
osa-miR812b	LOC_OS09G23190.1-11
osa-miR812d	LOC_OS09G23190.1-11
osa-miR812c	LOC_OS09G23190.1-11
osa-miR812e	LOC_OS09G23190.1-11
osa-miR812m	LOC_OS09G23190.1-11
osa-miR812l	LOC_OS09G23190.1-11
osa-miR812k	LOC_OS09G23190.1-11
osa-miR812f	LOC_OS09G23190.1-11
osa-miR818a	LOC_OS09G23760.1-3
osa-miR818e	LOC_OS09G23760.1-3
osa-miR818d	LOC_OS09G23760.1-3
osa-miR818c	LOC_OS09G23760.1-3
osa-miR818b	LOC_OS09G23760.1-3
osa-miR2123c	LOC_OS09G26144.1-2
osa-miR2123b	LOC_OS09G26144.1-2
osa-miR2123a	LOC_OS09G26144.1-2
osa-miR818a	LOC_OS09G27030.2-4
osa-miR818e	LOC_OS09G27030.2-4
osa-miR818d	LOC_OS09G27030.2-4
osa-miR818c	LOC_OS09G27030.2-4
osa-miR818b	LOC_OS09G27030.2-4
osa-miR446	LOC_OS09G28040.1-2
osa-miR1436	LOC_OS09G28040.1-2
osa-miR2123c	LOC_OS09G28400.1-2
osa-miR2123b	LOC_OS09G28400.1-2
osa-miR2123a	LOC_OS09G28400.1-2
osa-miR1436	LOC_OS09G28670.1-2
osa-miR812m	LOC_OS09G29340.1-1
osa-miR812l	LOC_OS09G29340.1-1
osa-miR812k	LOC_OS09G29340.1-1
osa-miR812f	LOC_OS09G29340.1-1
osa-miR2123c	LOC_OS09G32526.1-2
osa-miR2123b	LOC_OS09G32526.1-2
osa-miR2123a	LOC_OS09G32526.1-2
osa-miR2123c	LOC_OS09G32526.2-2
osa-miR2123b	LOC_OS09G32526.2-2
osa-miR2123a	LOC_OS09G32526.2-2
osa-miR446	LOC_OS09G32640.1-2
osa-miR1436	LOC_OS09G32800.1-2
osa-miR1436	LOC_OS09G32800.2-2
osa-miR446	LOC_OS09G33790.1-1
osa-miR446	LOC_OS09G33900.1-9
osa-miR446	LOC_OS09G33900.2-8
osa-miR2123c	LOC_OS09G34140.2-2
osa-miR2123b	LOC_OS09G34140.2-2
osa-miR2123a	LOC_OS09G34140.2-2
osa-miR446	LOC_OS09G35720.1-1
osa-miR446	LOC_OS09G36660.1-3
osa-miR446	LOC_OS09G36700.1-2
osa-miR1436	LOC_OS09G37710.1-3
osa-miR1436	LOC_OS09G37710.2-4
osa-miR2123c	LOC_OS09G38130.1-4
osa-miR2123b	LOC_OS09G38130.1-4
osa-miR2123a	LOC_OS09G38130.1-4
osa-miR2123c	LOC_OS09G38130.2-3
osa-miR2123b	LOC_OS09G38130.2-3
osa-miR2123a	LOC_OS09G38130.2-3
osa-miR2123c	LOC_OS10G01274.1-8
osa-miR2123b	LOC_OS10G01274.1-8
osa-miR2123a	LOC_OS10G01274.1-8
osa-miR2123c	LOC_OS10G01530.1-6
osa-miR2123b	LOC_OS10G01530.1-6
osa-miR2123a	LOC_OS10G01530.1-6
osa-miR2123c	LOC_OS10G02240.1-4
osa-miR2123b	LOC_OS10G02240.1-4
osa-miR2123a	LOC_OS10G02240.1-4
osa-miR1884b-3p	LOC_OS10G02240.1-4
osa-miR446	LOC_OS10G03660.1-7
osa-miR812o-5p	LOC_OS10G03830.1-7
osa-miR812o-5p	LOC_OS10G03830.2-7
osa-miR414	LOC_OS10G04342.1-1
osa-miR446	LOC_OS10G04674.2-1
osa-miR1436	LOC_OS10G04880.1-1
osa-miR2123c	LOC_OS10G05790.1-1
osa-miR2123b	LOC_OS10G05790.1-1
osa-miR2123a	LOC_OS10G05790.1-1
osa-miR2123c	LOC_OS10G07010.1-1
osa-miR2123b	LOC_OS10G07010.1-1
osa-miR2123a	LOC_OS10G07010.1-1
osa-miR2123c	LOC_OS10G07614.1-2
osa-miR2123b	LOC_OS10G07614.1-2
osa-miR2123a	LOC_OS10G07614.1-2
osa-miR2123c	LOC_OS10G13914.1-1
osa-miR2123b	LOC_OS10G13914.1-1
osa-miR2123a	LOC_OS10G13914.1-1
osa-miR446	LOC_OS10G14194.1-1
osa-miR446	LOC_OS10G17650.1-1
osa-miR819h-3p	LOC_OS10G19342.1-3
osa-miR818a	LOC_OS10G21130.1-2
osa-miR818e	LOC_OS10G21130.1-2
osa-miR818d	LOC_OS10G21130.1-2
osa-miR818c	LOC_OS10G21130.1-2
osa-miR818b	LOC_OS10G21130.1-2
osa-miR446	LOC_OS10G21360.1-10
osa-miR446	LOC_OS10G21360.2-10
osa-miR812o-3p	LOC_OS10G21850.1-1
osa-miR812a	LOC_OS10G21850.1-1
osa-miR812b	LOC_OS10G21850.1-1
osa-miR812d	LOC_OS10G21850.1-1
osa-miR812c	LOC_OS10G21850.1-1
osa-miR812e	LOC_OS10G21850.1-1
osa-miR1436	LOC_OS10G23204.1-2
osa-miR2123c	LOC_OS10G25590.1-1
osa-miR2123b	LOC_OS10G25590.1-1
osa-miR2123a	LOC_OS10G25590.1-1
osa-miR2123c	LOC_OS10G26520.1-5
osa-miR2123b	LOC_OS10G26520.1-5
osa-miR2123a	LOC_OS10G26520.1-5
osa-miR2123c	LOC_OS10G27274.1-1
osa-miR2123b	LOC_OS10G27274.1-1
osa-miR2123a	LOC_OS10G27274.1-1
osa-miR2123c	LOC_OS10G27274.2-1
osa-miR2123b	LOC_OS10G27274.2-1
osa-miR2123a	LOC_OS10G27274.2-1
osa-miR2123c	LOC_OS10G27274.3-1
osa-miR2123b	LOC_OS10G27274.3-1
osa-miR2123a	LOC_OS10G27274.3-1
osa-miR819g	LOC_OS10G28020.1-1
osa-miR819k-5p	LOC_OS10G28020.1-1
osa-miR819d-5p	LOC_OS10G28020.1-1
osa-miR819e-5p	LOC_OS10G28020.1-1
osa-miR819h-5p	LOC_OS10G28020.1-1
osa-miR819j-5p	LOC_OS10G28020.1-1
osa-miR819c-5p	LOC_OS10G28020.1-1
osa-miR819f	LOC_OS10G28020.1-1
osa-miR819a-5p	LOC_OS10G28020.1-1
osa-miR819b	LOC_OS10G28020.1-1
osa-miR819i	LOC_OS10G28020.1-1
osa-miR819g	LOC_OS10G28020.2-1
osa-miR819k-5p	LOC_OS10G28020.2-1
osa-miR819d-5p	LOC_OS10G28020.2-1
osa-miR819e-5p	LOC_OS10G28020.2-1
osa-miR819h-5p	LOC_OS10G28020.2-1
osa-miR819j-5p	LOC_OS10G28020.2-1
osa-miR819c-5p	LOC_OS10G28020.2-1
osa-miR819f	LOC_OS10G28020.2-1
osa-miR819a-5p	LOC_OS10G28020.2-1
osa-miR819b	LOC_OS10G28020.2-1
osa-miR819i	LOC_OS10G28020.2-1
osa-miR819g	LOC_OS10G28020.3-1
osa-miR819k-5p	LOC_OS10G28020.3-1
osa-miR819d-5p	LOC_OS10G28020.3-1
osa-miR819e-5p	LOC_OS10G28020.3-1
osa-miR819h-5p	LOC_OS10G28020.3-1
osa-miR819j-5p	LOC_OS10G28020.3-1
osa-miR819c-5p	LOC_OS10G28020.3-1
osa-miR819f	LOC_OS10G28020.3-1
osa-miR819a-5p	LOC_OS10G28020.3-1
osa-miR819b	LOC_OS10G28020.3-1
osa-miR819i	LOC_OS10G28020.3-1
osa-miR819g	LOC_OS10G28020.4-1
osa-miR819k-5p	LOC_OS10G28020.4-1
osa-miR819d-5p	LOC_OS10G28020.4-1
osa-miR819e-5p	LOC_OS10G28020.4-1
osa-miR819h-5p	LOC_OS10G28020.4-1
osa-miR819j-5p	LOC_OS10G28020.4-1
osa-miR819c-5p	LOC_OS10G28020.4-1
osa-miR819f	LOC_OS10G28020.4-1
osa-miR819a-5p	LOC_OS10G28020.4-1
osa-miR819b	LOC_OS10G28020.4-1
osa-miR819i	LOC_OS10G28020.4-1
osa-miR446	LOC_OS10G31864.1-11
osa-miR2123c	LOC_OS10G32020.1-1
osa-miR2123b	LOC_OS10G32020.1-1
osa-miR2123a	LOC_OS10G32020.1-1
osa-miR2123c	LOC_OS10G33250.1-4
osa-miR2123b	LOC_OS10G33250.1-4
osa-miR2123a	LOC_OS10G33250.1-4
osa-miR2123c	LOC_OS10G33250.2-4
osa-miR2123b	LOC_OS10G33250.2-4
osa-miR2123a	LOC_OS10G33250.2-4
osa-miR2123c	LOC_OS10G33774.1-6
osa-miR2123b	LOC_OS10G33774.1-6
osa-miR2123a	LOC_OS10G33774.1-6
osa-miR446	LOC_OS10G34380.1-12
osa-miR446	LOC_OS10G35060.1-4
osa-miR819g	LOC_OS10G35190.1-2
osa-miR819k-5p	LOC_OS10G35190.1-2
osa-miR819d-5p	LOC_OS10G35190.1-2
osa-miR819e-5p	LOC_OS10G35190.1-2
osa-miR819h-5p	LOC_OS10G35190.1-2
osa-miR819j-5p	LOC_OS10G35190.1-2
osa-miR819c-5p	LOC_OS10G35190.1-2
osa-miR819f	LOC_OS10G35190.1-2
osa-miR819a-5p	LOC_OS10G35190.1-2
osa-miR819b	LOC_OS10G35190.1-2
osa-miR819i	LOC_OS10G35190.1-2
osa-miR1425-5p	LOC_OS10G35260.1-3
osa-miR446	LOC_OS10G35560.1-9
osa-miR446	LOC_OS10G35560.2-9
osa-miR1436	LOC_OS10G37480.1-17
osa-miR1436	LOC_OS10G37480.2-13
osa-miR2123c	LOC_OS10G39750.1-2
osa-miR2123b	LOC_OS10G39750.1-2
osa-miR2123a	LOC_OS10G39750.1-2
osa-miR446	LOC_OS10G39930.1-8
osa-miR446	LOC_OS10G39930.2-8
osa-miR446	LOC_OS10G40410.1-3
osa-miR446	LOC_OS10G40410.2-3
osa-miR446	LOC_OS10G41760.1-1
osa-miR819h-3p	LOC_OS11G03230.1-1
osa-miR819h-3p	LOC_OS11G03230.2-1
osa-miR819h-3p	LOC_OS11G03230.3-1
osa-miR2123c	LOC_OS11G03240.1-1
osa-miR2123b	LOC_OS11G03240.1-1
osa-miR2123a	LOC_OS11G03240.1-1
osa-miR2123c	LOC_OS11G03940.1-1
osa-miR2123b	LOC_OS11G03940.1-1
osa-miR2123a	LOC_OS11G03940.1-1
osa-miR446	LOC_OS11G04480.1-3
osa-miR2123c	LOC_OS11G06020.1-3
osa-miR2123b	LOC_OS11G06020.1-3
osa-miR2123a	LOC_OS11G06020.1-3
osa-miR2123c	LOC_OS11G07060.2-1
osa-miR2123b	LOC_OS11G07060.2-1
osa-miR2123a	LOC_OS11G07060.2-1
osa-miR446	LOC_OS11G07180.1-1
osa-miR2123c	LOC_OS11G07850.1-5
osa-miR2123b	LOC_OS11G07850.1-5
osa-miR2123a	LOC_OS11G07850.1-5
osa-miR446	LOC_OS11G08440.1-2
osa-miR1436	LOC_OS11G08440.1-2
osa-miR2123c	LOC_OS11G10540.1-2
osa-miR2123b	LOC_OS11G10540.1-2
osa-miR2123a	LOC_OS11G10540.1-2
osa-miR446	LOC_OS11G11240.1-7
osa-miR446	LOC_OS11G11920.1-6
osa-miR818a	LOC_OS11G14510.1-1
osa-miR818e	LOC_OS11G14510.1-1
osa-miR818d	LOC_OS11G14510.1-1
osa-miR818c	LOC_OS11G14510.1-1
osa-miR818b	LOC_OS11G14510.1-1
osa-miR819h-3p	LOC_OS11G16400.1-1
osa-miR812o-5p	LOC_OS11G17650.1-2
osa-miR819g	LOC_OS11G23790.1-1
osa-miR819k-5p	LOC_OS11G23790.1-1
osa-miR819d-5p	LOC_OS11G23790.1-1
osa-miR819e-5p	LOC_OS11G23790.1-1
osa-miR819h-5p	LOC_OS11G23790.1-1
osa-miR819j-5p	LOC_OS11G23790.1-1
osa-miR819c-5p	LOC_OS11G23790.1-1
osa-miR819f	LOC_OS11G23790.1-1
osa-miR819a-5p	LOC_OS11G23790.1-1
osa-miR819b	LOC_OS11G23790.1-1
osa-miR819i	LOC_OS11G23790.1-1
osa-miR819g	LOC_OS11G23790.2-1
osa-miR819k-5p	LOC_OS11G23790.2-1
osa-miR819d-5p	LOC_OS11G23790.2-1
osa-miR819e-5p	LOC_OS11G23790.2-1
osa-miR819h-5p	LOC_OS11G23790.2-1
osa-miR819j-5p	LOC_OS11G23790.2-1
osa-miR819c-5p	LOC_OS11G23790.2-1
osa-miR819f	LOC_OS11G23790.2-1
osa-miR819a-5p	LOC_OS11G23790.2-1
osa-miR819b	LOC_OS11G23790.2-1
osa-miR819i	LOC_OS11G23790.2-1
osa-miR819g	LOC_OS11G23790.3-1
osa-miR819k-5p	LOC_OS11G23790.3-1
osa-miR819d-5p	LOC_OS11G23790.3-1
osa-miR819e-5p	LOC_OS11G23790.3-1
osa-miR819h-5p	LOC_OS11G23790.3-1
osa-miR819j-5p	LOC_OS11G23790.3-1
osa-miR819c-5p	LOC_OS11G23790.3-1
osa-miR819f	LOC_OS11G23790.3-1
osa-miR819a-5p	LOC_OS11G23790.3-1
osa-miR819b	LOC_OS11G23790.3-1
osa-miR819i	LOC_OS11G23790.3-1
osa-miR818a	LOC_OS11G25230.1-1
osa-miR818e	LOC_OS11G25230.1-1
osa-miR818d	LOC_OS11G25230.1-1
osa-miR818c	LOC_OS11G25230.1-1
osa-miR818b	LOC_OS11G25230.1-1
osa-miR819g	LOC_OS11G31940.1-2
osa-miR819k-5p	LOC_OS11G31940.1-2
osa-miR819d-5p	LOC_OS11G31940.1-2
osa-miR819e-5p	LOC_OS11G31940.1-2
osa-miR819h-5p	LOC_OS11G31940.1-2
osa-miR819j-5p	LOC_OS11G31940.1-2
osa-miR819c-5p	LOC_OS11G31940.1-2
osa-miR819f	LOC_OS11G31940.1-2
osa-miR819a-5p	LOC_OS11G31940.1-2
osa-miR819b	LOC_OS11G31940.1-2
osa-miR819i	LOC_OS11G31940.1-2
osa-miR819h-3p	LOC_OS11G32140.1-1
osa-miR2123c	LOC_OS11G32170.1-8
osa-miR2123b	LOC_OS11G32170.1-8
osa-miR2123a	LOC_OS11G32170.1-8
osa-miR1436	LOC_OS11G32369.1-8
osa-miR2123c	LOC_OS11G34120.1-10
osa-miR2123b	LOC_OS11G34120.1-10
osa-miR2123a	LOC_OS11G34120.1-10
osa-miR1436	LOC_OS11G34300.1-1
osa-miR1436	LOC_OS11G34300.2-6
osa-miR1436	LOC_OS11G34300.3-3
osa-miR1436	LOC_OS11G34305.1-6
osa-miR2123c	LOC_OS11G34460.1-1
osa-miR2123b	LOC_OS11G34460.1-1
osa-miR2123a	LOC_OS11G34460.1-1
osa-miR2123c	LOC_OS11G34460.3-1
osa-miR2123b	LOC_OS11G34460.3-1
osa-miR2123a	LOC_OS11G34460.3-1
osa-miR2123c	LOC_OS11G35040.1-1
osa-miR2123b	LOC_OS11G35040.1-1
osa-miR2123a	LOC_OS11G35040.1-1
osa-miR818a	LOC_OS11G36719.1-2
osa-miR818e	LOC_OS11G36719.1-2
osa-miR818d	LOC_OS11G36719.1-2
osa-miR818c	LOC_OS11G36719.1-2
osa-miR818b	LOC_OS11G36719.1-2
osa-miR1436	LOC_OS11G36780.1-1
osa-miR812h	LOC_OS11G37200.1-2
osa-miR812g	LOC_OS11G37200.1-2
osa-miR812j	LOC_OS11G37200.1-2
osa-miR812i	LOC_OS11G37200.1-2
osa-miR812a	LOC_OS11G37200.1-2
osa-miR812b	LOC_OS11G37200.1-2
osa-miR812d	LOC_OS11G37200.1-2
osa-miR812c	LOC_OS11G37200.1-2
osa-miR812e	LOC_OS11G37200.1-2
osa-miR812m	LOC_OS11G37200.1-2
osa-miR812l	LOC_OS11G37200.1-2
osa-miR812k	LOC_OS11G37200.1-2
osa-miR812f	LOC_OS11G37200.1-2
osa-miR1436	LOC_OS11G37210.1-2
osa-miR819h-3p	LOC_OS11G38800.1-2
osa-miR819h-3p	LOC_OS11G38800.2-2
osa-miR819h-3p	LOC_OS11G39320.1-2
osa-miR1436	LOC_OS11G39530.1-1
osa-miR818a	LOC_OS11G41210.1-1
osa-miR818e	LOC_OS11G41210.1-1
osa-miR818d	LOC_OS11G41210.1-1
osa-miR818c	LOC_OS11G41210.1-1
osa-miR818b	LOC_OS11G41210.1-1
osa-miR446	LOC_OS11G43030.1-1
osa-miR2123c	LOC_OS11G47269.1-1
osa-miR2123b	LOC_OS11G47269.1-1
osa-miR2123a	LOC_OS11G47269.1-1
osa-miR2123c	LOC_OS11G47441.1-1
osa-miR2123b	LOC_OS11G47441.1-1
osa-miR2123a	LOC_OS11G47441.1-1
osa-miR2123c	LOC_OS12G02560.1-2
osa-miR2123b	LOC_OS12G02560.1-2
osa-miR2123a	LOC_OS12G02560.1-2
osa-miR446	LOC_OS12G02730.1-1
osa-miR446	LOC_OS12G04160.1-2
osa-miR446	LOC_OS12G07060.1-11
osa-miR1436	LOC_OS12G07060.1-11
osa-miR446	LOC_OS12G09720.1-4
osa-miR1436	LOC_OS12G09720.1-4
osa-miR446	LOC_OS12G10510.1-1
osa-miR1436	LOC_OS12G10510.1-1
osa-miR446	LOC_OS12G10510.2-1
osa-miR1436	LOC_OS12G10510.2-1
osa-miR812o-5p	LOC_OS12G12514.1-2
osa-miR2123c	LOC_OS12G12560.1-1
osa-miR2123b	LOC_OS12G12560.1-1
osa-miR2123a	LOC_OS12G12560.1-1
osa-miR2123c	LOC_OS12G12600.1-1
osa-miR2123b	LOC_OS12G12600.1-1
osa-miR2123a	LOC_OS12G12600.1-1
osa-miR2123c	LOC_OS12G12740.1-4
osa-miR2123b	LOC_OS12G12740.1-4
osa-miR2123a	LOC_OS12G12740.1-4
osa-miR806c	LOC_OS12G12770.1-10
osa-miR806e	LOC_OS12G12770.1-10
osa-miR806b	LOC_OS12G12770.1-10
osa-miR806h	LOC_OS12G12770.1-10
osa-miR806a	LOC_OS12G12770.1-10
osa-miR806g	LOC_OS12G12770.1-10
osa-miR806f	LOC_OS12G12770.1-10
osa-miR806d	LOC_OS12G12770.1-10
osa-miR2123c	LOC_OS12G12860.1-1
osa-miR2123b	LOC_OS12G12860.1-1
osa-miR2123a	LOC_OS12G12860.1-1
osa-miR2123c	LOC_OS12G13790.1-1
osa-miR2123b	LOC_OS12G13790.1-1
osa-miR2123a	LOC_OS12G13790.1-1
osa-miR446	LOC_OS12G17550.1-2
osa-miR818a	LOC_OS12G17900.1-1
osa-miR818e	LOC_OS12G17900.1-1
osa-miR818d	LOC_OS12G17900.1-1
osa-miR818c	LOC_OS12G17900.1-1
osa-miR818b	LOC_OS12G17900.1-1
osa-miR1436	LOC_OS12G17900.1-3
osa-miR441c	LOC_OS12G18960.1-7
osa-miR441b	LOC_OS12G18960.1-7
osa-miR441a	LOC_OS12G18960.1-7
osa-miR441c	LOC_OS12G19070.1-2
osa-miR441b	LOC_OS12G19070.1-2
osa-miR441a	LOC_OS12G19070.1-2
osa-miR2123c	LOC_OS12G26060.1-7
osa-miR2123b	LOC_OS12G26060.1-7
osa-miR2123a	LOC_OS12G26060.1-7
osa-miR818a	LOC_OS12G26410.1-1
osa-miR818e	LOC_OS12G26410.1-1
osa-miR818d	LOC_OS12G26410.1-1
osa-miR818c	LOC_OS12G26410.1-1
osa-miR818b	LOC_OS12G26410.1-1
osa-miR437	LOC_OS12G29740.1-1
osa-miR2123c	LOC_OS12G29980.1-2
osa-miR2123b	LOC_OS12G29980.1-2
osa-miR2123a	LOC_OS12G29980.1-2
osa-miR2123c	LOC_OS12G29980.2-2
osa-miR2123b	LOC_OS12G29980.2-2
osa-miR2123a	LOC_OS12G29980.2-2
osa-miR2123c	LOC_OS12G30640.1-3
osa-miR2123b	LOC_OS12G30640.1-3
osa-miR2123a	LOC_OS12G30640.1-3
osa-miR446	LOC_OS12G31460.1-2
osa-miR446	LOC_OS12G34980.1-2
osa-miR1436	LOC_OS12G34980.1-2
osa-miR1436	LOC_OS12G36690.1-2
osa-miR2123c	LOC_OS12G37770.1-1
osa-miR2123b	LOC_OS12G37770.1-1
osa-miR2123a	LOC_OS12G37770.1-1
osa-miR812o-3p	LOC_OS12G39020.1-1
osa-miR2123c	LOC_OS12G39940.1-2
osa-miR2123b	LOC_OS12G39940.1-2
osa-miR2123a	LOC_OS12G39940.1-2
osa-miR819g	LOC_OS12G40419.1-1
osa-miR819k-5p	LOC_OS12G40419.1-1
osa-miR819d-5p	LOC_OS12G40419.1-1
osa-miR819e-5p	LOC_OS12G40419.1-1
osa-miR819h-5p	LOC_OS12G40419.1-1
osa-miR819j-5p	LOC_OS12G40419.1-1
osa-miR819c-5p	LOC_OS12G40419.1-1
osa-miR819f	LOC_OS12G40419.1-1
osa-miR819a-5p	LOC_OS12G40419.1-1
osa-miR819b	LOC_OS12G40419.1-1
osa-miR819i	LOC_OS12G40419.1-1
osa-miR819g	LOC_OS12G40419.3-1
osa-miR819k-5p	LOC_OS12G40419.3-1
osa-miR819d-5p	LOC_OS12G40419.3-1
osa-miR819e-5p	LOC_OS12G40419.3-1
osa-miR819h-5p	LOC_OS12G40419.3-1
osa-miR819j-5p	LOC_OS12G40419.3-1
osa-miR819c-5p	LOC_OS12G40419.3-1
osa-miR819f	LOC_OS12G40419.3-1
osa-miR819a-5p	LOC_OS12G40419.3-1
osa-miR819b	LOC_OS12G40419.3-1
osa-miR819i	LOC_OS12G40419.3-1
osa-miR2123c	LOC_OS12G42210.1-2
osa-miR2123b	LOC_OS12G42210.1-2
osa-miR2123a	LOC_OS12G42210.1-2
osa-miR446	LOC_OS02G35420.1-2
osa-miR819d-3p	LOC_OS02G35420.1-2
osa-miR819j-3p	LOC_OS02G35420.1-2
osa-miR819k-3p	LOC_OS02G35420.1-2
osa-miR819a-3p	LOC_OS02G35420.1-2
osa-miR819e-3p	LOC_OS02G35420.1-2
osa-miR819c-3p	LOC_OS02G35420.1-2
osa-miR808	LOC_OS02G35420.1-2
osa-miR809g	LOC_OS02G35420.1-2
osa-miR809e	LOC_OS02G35420.1-2
osa-miR809d	LOC_OS02G35420.1-2
osa-miR809f	LOC_OS02G35420.1-2
osa-miR809a	LOC_OS02G35420.1-2
osa-miR809h	LOC_OS02G35420.1-2
osa-miR809c	LOC_OS02G35420.1-2
osa-miR809b	LOC_OS02G35420.1-2
