# Supplementary material for: Introns targeted by plant microRNAs: a possible novel mechanism of gene regulation
Source: Rice (N Y). 2013 Apr 15;6:8. doi: 10.1186/1939-8433-6-8 (PMC4883735; doi:10.1186/1939-8433-6-8)
Supplement: Supplementary file 8 — Additional file 8: Table S3: Small RNA high-throughput sequencing data sets of Arabidopsis used in this study. (XLS 23 KB) [file 12284_2012_45_MOESM8_ESM.xls]

## Sheet: Sheet1
Table S1 Small RNA high-throughput sequencing data sets of Arabidopsis used in this study.
Dataset ID	Brief description	Downloaded from
GSM118372	Small RNAs from whole flowers	GEO
GSM118373	Small RNAs from rosette leaves
GSM118374	Small RNAs from whole seedlings
GSM118375	Small RNAs from whole siliques
GSM120717	rdr2, mixed stage inflorescence small RNA MPSS set
GSM121453	rdr2, mixed stage inflorescence small RNA 454 set
GSM121454	rdr6, mixed stage inflorescence small RNA 454 set
GSM121455	Col-0, mixed stage inflorescence small RNA 454 set
GSM121456	dcl1-7, mixed stage inflorescence small RNA 454 set
GSM121457	dcl234, mixed stage inflorescence small RNA 454 set
GSM149079	Small RNAs from Arabidopsis whole extracts
GSM149080	Small RNAs from Arabidopsis AGO1 complex
GSM149081	Small RNAs from Arabidopsis AGO4 complex
GSM154336	Col-0, inflorescence tissue (stage 1-12 flowers)
GSM154361	dcl1-7, inflorescence tissue (stage 1-12 flowers)
GSM154362	dcl2-1, inflorescence tissue (stage 1-12 flowers)
GSM154363	dcl3-1, inflorescence tissue (stage 1-12 flowers)
GSM154364	dcl4-2, inflorescence tissue (stage 1-12 flowers)
GSM154365	rdr1-1, inflorescence tissue (stage 1-12 flowers)
GSM154367	rdr2-1, inflorescence tissue (stage 1-12 flowers)
GSM154368	rdr6-15, inflorescence tissue (stage 1-12 flowers)
GSM154370	Col-0, leaf tissue
GSM154375	Col-0, whole seedlings
GSM154376	rdr6-15, whole seedlings
GSM154377	Composite small RNA sequences
GSM253622	ATH-AGO1
GSM253623	ATH-AGO2
GSM253624	ATH-AGO4
GSM253625	ATH-AGO5
GSM257235	endogenous small RNAs from Arabidopsis thaliana col-0, wild type, flower buds
GSM257236	endogenous small RNAs from Arabidopsis thaliana col-0, nrpd1a mutant, flower buds
GSM257237	endogenous small RNAs from Arabidopsis thaliana col-0, nrpd1b mutant, flower buds
GSM304282	HA-AGO2 Input Fraction Small RNA
GSM304283	HA-AGO2 Co-IP Fraction Small RNA
GSM304284	HA-AGO7 Input Fraction Small RNA
GSM304285	HA-AGO7 Co-IP Fraction Small RNA
GSM338557	Endogenous small RNAs from Arabidopsis thaliana col-0, wild type, seedlings
GSM342999	Col-0 biological replicate 1
GSM343000	Col-0 biological replicate 2
GSM343001	Col-0 biological replicate 3
GSM343002	ago1-25 biological replicate 1
GSM343005	ago1-25 biological replicate 3
GSM343004	ago1-25 biological replicate 2
GSM366865	Whole-aerial_Col-0_rep1
GSM366866	Whole-aerial_Col-0_rep2
GSM366867	Whole-aerial_Col-0_rep3
GSM366868	Whole-aerial_Col-0
GSM366869	Whole-aerial_dcl1-7
GSM366870	Whole-aerial_dcl2-1dcl3-1dcl4-2
GSM442932	Root_-Pi_sRNASeq
GSM442933	Root_+Pi_sRNASeq
GSM442934	Shoot_-Pi_sRNASeq
GSM442935	Shoot_+Pi_sRNASeq
GSM456945	WT (T+S)_sRNA (Mixed stage inflorescense tissue)
GSM518432	A.thaliana_aerial-bolting_21days
GSM642335	AGO1-associated sRNA_mock
GSM642336	AGO1-associated sRNA_R2
GSM642337	AGO2-associated sRNA_mock
GSM642338	AGO2-associated sRNA_R2
GSM707678	WT-flower
GSM707679	WT-leaf
GSM707680	WT-root
GSM707681	WT-seedling
GSM707682	Two-step_purification_AGO1-associated_sRNAs_flower
GSM707683	Two-step_purification_AGO1-associated_sRNAs_leaf
GSM707684	Two-step_purification_AGO1-associated_sRNAs_root
GSM707685	Two-step_purification_AGO1-associated_sRNAs_seedling
GSM707686	Two-step_purification_AGO4-associated_sRNAs_flower
GSM707687	Two-step_purification_AGO4-associated_sRNAs_leaf
GSM707688	Two-step_purification_AGO4-associated_sRNAs_root
GSM707689	Two-step_purification_AGO4-associated_sRNAs_seedling
CxC5d	Siliques, 5 days after pollination; Col x Col, F1 hybrid. Mosher et al., 2009	Next-Gen Sequence Databases
CxL5d	Siliques, 5 days after pollination; Col x Ler, F1 hybrid. Mosher et al., 2009
LxL5d	Siliques, 5 days after pollination; Ler x Ler, F1 hybrid. Mosher et al., 2009
LxC5d	Siliques, 5 days after pollination; Ler x Col, F1 hybrid. Mosher et al., 2009
RMMT10	Col-0 callus; Tanurdzic et al., 2008
RMMT11	Col-0 cultured cells at 4 days; Tanurdzic et al., 2008
MTSRNA2	Col-0 cultured cells at 7 days; Tanurdzic et al., 2008
