# Supplementary material for: Introns targeted by plant microRNAs: a possible novel mechanism of gene regulation
Source: Rice (N Y). 2013 Apr 15;6:8. doi: 10.1186/1939-8433-6-8 (PMC4883735; doi:10.1186/1939-8433-6-8)
Supplement: Supplementary file 9 — Additional file 9: Table S4: Small RNA high-throughput sequencing data sets of rice used in this study. (XLS 26 KB) [file 12284_2012_45_MOESM9_ESM.xls]

## Sheet: Sheet1
Table S2 Small RNA high-throughput sequencing data sets of rice used in this study.
Dataset ID	Brief description	Downloaded from
GSM520639	Rice_rdr2 (rdr2-2 seedling; protein complex: total extract)	GEO
GSM520637	Rice_dcl1 (DCL1IR-2 seedling; protein complex: total extract)
GSM520638	Rice_dcl3 (dcl3a-17 seedling; protein complex: total extract)
GSM571078	H2O2-treated rice seedlings (rice seedlings; strain: indica 93-11; age: 12-day-old; stress: H2O2)
GSM571077	Control rice seedlings (rice seedlings; strain: indica 93-11; age: 12-day-old; stress: Control)
GSM686039	Calli_Undifferentiated (cultivar: Japonica; variety: Nipponbare; tissue: calli; developmental stage: undifferentiated)
GSM686040	Calli_Differentiated (cultivar: Japonica; variety: Nipponbare; tissue: calli; developmental stage: differentiated)
GSM693279	Superior spikelets-Seq data (rice seed; cultivar: japonica Xinfeng 2; age: 18 days after fertilization; tissue: superior spikelets)
GSM693280	Inferior spikelets-Seq data (rice seed; cultivar: japonica Xinfeng 2; age: 18 days after fertilization; tissue: inferior spikelets)
GSM278532	454 G1 (1-5 days after fertilization grains, cv Nipponbare)
GSM278533	454 G6 (6-10 days after fertilization grains, cv Nipponbare)
GSM278534	454 Roots (7 days old seedlings, cv Nipponbare)
GSM278535	454 Shoots (7 days old seedlings, cv Nipponbare)
GSM278571	Illumina G1 (1-5 days after fertilization grains, cv Nipponbare)
GSM278572	Illumina G6 (6-10 days after fertilization grains, cv Nipponbare)
GSM309691	control_seedling (Four-week old seedlings; control)
GSM309692	drought_seedling (Four-week old seedlings; drought)
GSM309693	salt_seedling (Four-week old seedlings; salt)
GSM329296	rice grain_mature_rep2 (japonica Nipponbare, mature grain)
GSM329299	rice grain_mature_rep3 (japonica Nipponbare, mature grain)
GSM329298	rice grain_mature_rep1 (japonica Nipponbare, mature grain)
GSM329297	rice seedling_23 day old_rep1 (23 day old rice seedling)
GSM407072	Endogenous small RNAs from rice - Run2 (tissue: mixed)
GSM407071	Endogenous small RNAs from rice - Run1 (tissue: mixed)
GSM409313	Endogenous small RNAs from root apex of rice - replicate 1 (13-14 day old seedlings)
GSM409314	Endogenous small RNAs from root apex of rice - replicate 2 (13-14 day old seedlings)
GSM409315	Endogenous small RNAs from root apex of rice - replicate 3 (13-14 day old seedlings)
GSM409316	Endogenous small RNAs from shoot apex of rice - replicate 1 (13-14 day old seedlings)
GSM409317	Endogenous small RNAs from shoot apex of rice - replicate 2 (13-14 day old seedlings)
GSM409318	Endogenous small RNAs from shoot apex of rice - replicate 3 (13-14 day old seedlings)
GSM409319	Endogenous small RNAs from developing inflorescence of rice - replicate 1 (mid stage 7)
GSM409320	Endogenous small RNAs from developing inflorescence of rice - replicate 2 (mid stage 7)
GSM409321	Endogenous small RNAs from developing inflorescence of rice - replicate 3 (mid stage 7)
GSM409322	Endogenous small RNAs from mature leaf of rice - replicate 1 (early immergence of inflorescence)
GSM409323	Endogenous small RNAs from mature leaf of rice - replicate 2 (early immergence of inflorescence)
GSM409324	Endogenous small RNAs from mature leaf of rice - replicate 3 (early immergence of inflorescence)
GSM455965	Rice_Total (Seedling; protein complex: total extract)
GSM455962	Rice_AGO1a (Seedling; protein complex: AGO1a)
GSM455963	Rice_AGO1b (Seedling; protein complex: AGO1b)
GSM455964	Rice_AGO1c (Seedling; protein complex: AGO1c)
GSM520640	Rice_total_wildtype (Wild type seedling; protein complex: total extract)
GSM520634	Rice_AGO4a (Wild type seedling; protein complex: AGO4a)
GSM520635	Rice_AGO4b (Wild type seedling; protein complex: AGO4b)
GSM520636	Rice_AGO16 (Wild type seedling; protein complex: AGO16)
Run1	Aerial Leaf Seedling	CSRDB
Run2	adult stress kinase
OsMock_processed	Rice leaves, mock treated with 10 mM MgCl2	Next-Gen Sequence Databases
Leaf_processed	Rice leaf, from Zhonghua 10 (2 week-old seedling)
Root_processed	Rice root, from Zhonghua 10 (2 week-old seedling)
BCP_processed	Rice bicellular pollen, from Zhonghua 10 (pollen)
Callus_processed	Rice callus cells, from Zhonghua 10 (calli)
TCP_processed	Rice tricellular pollen, from Zhonghua 10 (pollen)
UNM_processed	Rice uninucleate microspores, from Zhonghua 10 (pollen)
SC1I	seedling, control #1
SC2I	seedling, control #2
SC3D	seedling, control #3
SD1I	seedling, drought #1
SD2D	seedling, drought #2
SNa1I	seedling, salt #1
SNa2D	seedling, salt #2
SCd1I	seedling, cold#1
SCd2D	seedling, cold#2
SHt1I	seedling, heat #1
SCdNa1I	seedling, cold + salt #1
SHtD1I	seedling, heat + drought #1
SHtNa1I	seedling, heat + salt #1
S1dc1I	seedling, OsDCL1 RNAi #1-1
S1dc1D	seedling, OsDCL1 RNAi #1-2
S2dc1I	seedling, OsDCL1 RNAi #2-1
S2dc1D	seedling, OsDCL1 RNAi #2-2
RCn1I	root, control for nutrient starvation #1
RCn2D	root, control for nutrient starvation #2
RP1I	root, - P #1
RP2D	root, - P #2
RS1I	root, - S #1
RS2D	root, - S #2
RN1I	root, - N #1
RN2D	root, - N #2
RK1I	root, - K #1
RK2D	root, - K #2
RKNa1I	root, - K + salt#1
RKNa2D	root, - K + salt#2
RD1I	root, drought#1
RD2D	root, drought#2
ShCn1I	shoot, control for nutrient starvation #1
ShCn2D	shoot, control for nutrient starvation #2
ShP1I	shoot, - P #1
ShP2D	shoot, - P #2
ShS1I	shoot, - S #1
ShS2D	shoot, - S #2
ShN1I	shoot, - N #1
ShN2D	shoot, - N #2
ShK1I	shoot, - K #1
ShK2D	shoot, - K #2
ShKNa1I	shoot, - K + salt#1
ShKNa2D	shoot, - K + salt#2
PC1I	panicle, control #1-1
PC1C	panicle, control #1-2
PC2C	panicle, control #2
PD1I	panicle, drought #1-1
PD1C	panicle, drought #1-2
PD2C	panicle, drought #2
PNa1I	panicle, salt #1-1
PNa1C	panicle, salt #1-2
PNa2C	panicle, salt #2
PCd1I	panicle, cold #1
PCd2D	panicle, cold #2
PHt1I	panicle, heat#1
PCdNa1I	panicle, cold + salt #1
PHtD1I	panicle, heat + drought #1
PHtNa1I	panicle, heat + salt #1
P1dc1I	panicle, OsDCL1 RNAi #1-1
P1dc1D	panicle, OsDCL1 RNAi #1-2
P2dc1I	panicle, OsDCL1 RNAi #2-1
P2dc1D	panicle, OsDCL1 RNAi #2-2
