# Supplementary material for: Introns targeted by plant microRNAs: a possible novel mechanism of gene regulation
Source: Rice (N Y). 2013 Apr 15;6:8. doi: 10.1186/1939-8433-6-8 (PMC4883735; doi:10.1186/1939-8433-6-8)
Supplement: Supplementary file 10 — Additional file 10: Data S1: Detailed information of all the introns with potential of producing phase-distributed secondary small RNAs after microRNA-mediated cleavages. (TXT 419 KB) [file 12284_2012_45_MOESM10_ESM.txt]

>LOC_OS01G13310.1-1
GTGAGTGAGCCAATTCTGAGCACACACTCTCTACTCTCTCTCGGCAGCGTCACACCCTCACAAATCAACTCCACTGTGCCAAATTTGATACTACCTTCGTTTTTTAATATATTGATGTCGTTGATTTTTTTTATGAACGTTTAATCATTTGTCTCATTCAAAATTTTTGTACAAATATATATAAAAAGAAGTCATGCTTAAAGATCATTTCATGATAGATCAAGTCACCATAAAATAAACGATAATTACGTAATATTTTGTAGTAAAATAAATCATCAAATCTACCTAACTGAAAAAGTAAATCTCTCAAAGCAACTTGGATGAACCATGTAATGAACAAAACAGCAACTTGGATGAGCCATGTAATGAACAAAACGGTGACCATCCGATACAGAAAACGACAAAACAGAAATGACAAATCGTAGCCATCCGTTCAAATGAAGAGCCTTCCTGAAGGTAAAAAGAGAGAGATAGTAGTAGAAGAAAGAGGATTAAAAAAAAAGGAAAAGAAAAAGAAACAACGCTCCGCCTCAGCTATCGCTTAGCAAGCATGATCATGGGATGGGATCGGTTGAGTTCAGTGGGCCGAATGATCGTGGGGTTAAGCAACATGTTCAATTAAATCTAAAAGAGACACAAAAGAAAAAAAACTACTTCCTCCGTTTCACAATGTAAGTCATTCTAGCATTTTCCACATTCATATTAATGTTAATGAATCTATATAGATATATATGTCTAGATTCATTAACATCAATATGAATGTGAGAAATGCTAGAATGACCTACATTGTGAAACGGAGGGAGTATTATTAATTTGCAACTCAAAAAAACTAATCAACGATTGGACAAATCAAATTCCAATAAATTAAATTTTGGAAAACCGCCTATTGTTTCCTGTCAATTATATTCTCTTAACACCTATTCAAATATGTAAAATAAAATTACATTTGCTAAAACATATGTATCACAAGTAGGAGGATAGACGGAACATACAAGGAGAATAAGGTGGTCACGCATAAGTAGAGATGGCGAAAATTCGGTGGCTCGCACAGTACAGCAACTAATAATATGCATGGTTGTTTATACTCAAATTTTAACATCAAAGAACTTATAAATTTTGATTCCACCGTGAAAAAATTAAAAGGACCCATGCAGTGACAAGACGATGTTAATAACAGAGTCCATAAAGTAGTATATCTTATTAAAAAGTCAACGGCGTCATAAATTGGAAAGCCGGAAAGAGCATGTGGCATAGTTTGGTACACCTGATACTGTTTTTGACTCTTCTAACTGTTAGATCCTGCACACTATGACCAGTATCTCCTAGGATCATGATATGTTATATTTGCCTATACCATGACCAGTATTTCCTGGGATCATGATATGTTTTCTTTGCCTATTCCATGACCTTGTTACTTGGCAGGGGTTATCGGCTTTGTTGTTGATATATACTCGCTGTCATTTATTTGATGTCCAGATCTGATCCAGCTGCTTGGTTGGCTTTTGGAGGAATGTAGTTGCCAGGTAGTAGTCAATGAGTCAAAAAACTCTGTGTAAGTCTATCTCCATTTCTACTAATGGAAATGGGAGGCCTGGCCTCTTGCTAAAAAAAACTCATCGTTTATAGGCATGCAAATTCTGTATTATCAACAAATTTTCTGAGTTTTAGATGTAGTTACTACTTTCATGGAGCATTGGATAGGTCAGTTTACTATCAAAACAATATAGATCATGATGTTACTTACTCCTTGAATACTTTAATTTCCAG

PhaseCut45:
+Start	+End	FragmentLength	FragmentNumber
1210	1306	24	5
PhaseCut_HTS_information:
HTS_Seq	MatchSite	HTS_Strand	GSM520640_wildtype	GSM520639_rdr2	GSM520637_dcl1	GSM520638_dcl3	GSM455965_Total	GSM455962_AGO1a	GSM455963_AGO1b	GSM455964_AGO1c	GSM520634_AGO4a	GSM520635_AGO4b	GSM520636_AGO16
GTTTCACAATGTAAGTCATTCTAG	1208	-	0.39	0.66	0.87	0.41	0.5	0	0	0	0.37	0.16	0
CATTTTCCACATTCATATTAATGT	1232	-	0	0	0	0	0.25	0	0	0	0.37	0	0
TAATGAATCTATATAGATATATAT	1256	-	0	0	0.22	0	0.25	0	0	0	0	0	0
ATGAATCTATATAGATATATATGT	1258	+	0.99	0	0.44	0.2	0.99	0	0	0	0.37	0	1.17
GTCTAGATTCATTAACATCAATAT	1280	-	12.84	2.88	12.67	2.44	5.71	0	0	0	7.71	1.81	0
miRU information:
Gene_ID	Gene_Length	Intron	miRNA	miRU start	miRU End
LOC_OS01G13310	3359	LOC_OS01G13310.1-1	osa-miR1436	1199	1219
LOC_OS01G13310	3359	LOC_OS01G13310.1-1	osa-miR1436	1199	1219


>LOC_OS01G21990.1-3
GTATGTATTTATGGATTAGGCTGAATATTTGTGTTCTACACGATGTTCAGAACCCCTTGATGTATTTACATACTGAAACCTTGCTTTATTCCTGTGTCATGTTCCATAGGAAACAGTGCATGATAGACATCAATTCCAATCATGTACAAACACACCGTTGTGAGTATAAATGTAGCTTATTTCTGAAGGAACCTAAACCCTGCTCTACACCATTTAAGCATAACCTAGTACCATGAATCCAGAGCTAATTGACAAGGAATTTCCTTTTGGTCATGGTTTCTCATTTTGCTTTTTTTATCATTTATAAGATTGTGTTGCAAGTGTGCAAGGTACTCCCTCTGGTCATAAATATTTGATGCTTAGGATAAGATTTGCTTAAACATATAAAACTTTGACCATGAATAAGTTTTTCAAATGCTTAGTTTACAACATAAATAATGGTGTATGTACATTTGCCTCGAAAAGTAGTTACTGTATCATAATATCATAAACTTACTACTCCCTCCGTTTCACAATGTAAGTCATTATAGCATTACCCACATTCATATTGATGTTAATGAATCTAGACATATATATCTATCTAGATTCATTAACATTAATATGAATGTGGGAAATGCTAAAATGACTTATATTGTGAAACGGAGGAAGTAGAATTTTATAAATTTATTCTGATATAAATTTTGTCGGTAATATGGGCCCGGGGGTATCATGTTTAGATGAAGGAGGCTGCCCCCCAATGCCACGTGGCCCTCCCCCGAGAGGGGTCGAGCCCGAGGTAGGGTGGTGGCCACTCCCTGGCCGAGACTAGAGGGAGAAGGCTGCCCCAGGCGCCACGTGGCCCTCCCCCGAGGGGGGATCGGGCCCGAGGTCGGGCGGCCACCGCCCCCTCCCGTGACTAGGGGTCGGGCTCCCCCGACCCCCTCTTTAGGTCACCACGTACGGTGGGTTAGGTGTCCACCTATAGGTGCCCACCTACCCGCATTTATGGCGACCCAAGCGGTCGCGCCACGCCGCATTTAATGCCGCGTGCAGTATACTCAACCGGTCTGTGACCGGTCGAATGACCGATGGGACTGGGTAGTGCGCCTGTGCGCTGCTCGTGTGTCAGGCGGCGTGCAGCCTGACATGTCCCATCAAATAATGATGGTGAGAGGTTCTCATCCTCTTATCCCAGCCGGAGTCGGTCCTCCCGCTCTGGTCAAAGCTATGCTCCCGTTTCCCGGTGTAATAGGAGCCCAGAAGTCTTCACCCATTAAATGGTGAATGACATGGGCGCCCCCCGTGTCAGGCGGCATGGTGTGGTAGGCCCCAAGTTAAGGAACAAGACATGCATTTAATGTAAAATATTGTAATACTTCTCGACAAAGTTAGGTTGTTGGGTCTATGTGGTAACCCCTTGAGGTATAAAAGGAGGTCCAGGCCTAGTAAGAGAGAAGGAACTTCCGAGCGAACTGGCGCTTGGGTCTCGCAACCCCAAGCACTTGTGTTCTACACTCAATCAATCAAGCACAGGAGTAGGGTATTACGCTTCTCAGCGGCCCGAACCTGTATAAACCCCTTTTGTCTCATCGTCTTTGGGGGATTGAACCCTCTCAAGATCACACAGCTTCGCTCACCAAGCACTCGGATCTCACCCGCTGTCCCCGGCCGAACTCACAAAGAGGGGGCCTCACGGTTCCCTGATGGAGGAGTTCATTTGCCAACAAATTTGGCGATTGGGATTTTGAAAGTTCGATTGAATCTTGTCCTAAACATCAATTATTTATGACCGGATGGAGTAATAGACACTGGCAGAGCTCCTTGAGTCCAGAGTGGGTTTTGGTCCCCTGTTTTTTTATGGATATTGCTTAAGAAAACTATTGATTATGAAAATATGGCAACCAAATACTAAAGCGGAATGCTCATGATAAGGTTGTAAATATGCTTGTTTGCTTGGTCTGTCCTTTAGTTTGCTCCACCCTCCGCCAATGTGTATACAGTTTGCTAATACTATGATTTTTGTTATATCTGTCTTCCATCTGGTGATGGGAATATACTGGATTTACTGAGGTTACTGGCATGTATATTACTTACCTCTTACCCTGTAAGTTTGTAACGGACAGAATACGAAAATAAGCAAAATCTACCATTAATGACATCCTATTTTTTTTCTTTGTTTTGCAG

PhaseCut42:
+Start	+End	FragmentLength	FragmentNumber
3677	3773	24	6
PhaseCut_HTS_information:
HTS_Seq	MatchSite	HTS_Strand	GSM520640_wildtype	GSM520639_rdr2	GSM520637_dcl1	GSM520638_dcl3	GSM455965_Total	GSM455962_AGO1a	GSM455963_AGO1b	GSM455964_AGO1c	GSM520634_AGO4a	GSM520635_AGO4b	GSM520636_AGO16
ATTCATATTGATGTTAATGAATCT	3677	+	5.53	3.1	8.96	3.05	9.43	0	0	0	13.95	0.66	14.26
CTAGACATATATATCTATCTAGAT	3699	-	0	0	0.22	0	0	0	0	0	0	0	0
AGACATATATATCTATCTAGATTC	3701	+	0.2	0	0	0	0.25	0	0	0	0.37	0	0.23
TCATTAACATTAATATGAATGTGG	3723	-	0.39	0	0	0	1.49	0	0	0	0	0	0
ATTAACATTAATATGAATGTGGGA	3725	+	9.28	2.21	5.9	1.02	2.23	0	0	0	2.57	0.33	2.57
AATGCTAAAATGACTTATATTGTG	3749	+	0	0	0	0	0	0	0	0	0	0	0.23
miRU information:
Gene_ID	Gene_Length	Intron	miRNA	miRU start	miRU End
LOC_OS01G21990	6774	LOC_OS01G21990.1-3	osa-miR446	3666	3689
LOC_OS01G21990	6774	LOC_OS01G21990.1-3	osa-miR446	3666	3689


>LOC_OS01G24780.1-3
GTACTAAATACTCTTTTCTTGCCACCTAATACATCAGTTCTTATTTCTTCATTCGTAAACTACAACTAATATATACTTCCTCCGTTTCACAATATAAGTCATTTTAGCATTTCCCACATTTATATTGATGTTAATGAATCTAGATAGATATATATGTCTAGATTTGATGTGTTAATGAATCTAGATAGATATATATGTCTAGATTCATTAACATCAATATAAATGTGGAAAATGGTAGAATGACTTATATTATGAAACGGAGCGAGTAATTTTGTTTCCTTGATCTTATGGTTGTTCACACGCAG

PhaseCut80:
+Start	+End	FragmentLength	FragmentNumber
1657	1729	24	3
PhaseCut_HTS_information:
HTS_Seq	MatchSite	HTS_Strand	GSM520640_wildtype	GSM520639_rdr2	GSM520637_dcl1	GSM520638_dcl3	GSM455965_Total	GSM455962_AGO1a	GSM455963_AGO1b	GSM455964_AGO1c	GSM520634_AGO4a	GSM520635_AGO4b	GSM520636_AGO16
ATTTATATTGATGTTAATGAATCT	1657	+	9.68	5.98	14.86	2.44	12.41	0	0	0	15.79	0.33	12.63
CTAGATAGATATATATGTCTAGAT	1679	-	0.59	0	0.22	0	0.5	0	0	0	0	0	0
GATGTGTTAATGAATCTAGATAGA	1705	+	0	0	0	0	0	0	0	0	0	0.16	0
miRU information:
Gene_ID	Gene_Length	Intron	miRNA	miRU start	miRU End
LOC_OS01G24780	3374	LOC_OS01G24780.1-3	osa-miR441c	1649	1672
LOC_OS01G24780	3374	LOC_OS01G24780.1-3	osa-miR441b	1649	1672
LOC_OS01G24780	3374	LOC_OS01G24780.1-3	osa-miR441a	1649	1672
LOC_OS01G24780	3374	LOC_OS01G24780.1-3	osa-miR441c	1649	1672
LOC_OS01G24780	3374	LOC_OS01G24780.1-3	osa-miR441b	1649	1672
LOC_OS01G24780	3374	LOC_OS01G24780.1-3	osa-miR441a	1649	1672


>LOC_OS02G12580.1-5
GTAGGCGTTCATAATTCAACATTACCTTTTATTATAAATTCTTCTCATTTATTGAACAACTGTAGAACATTCCCTAAAAATACCTTCTGAAAAATCTTAAAATACCCATCCTGGGGAAATGCTGGAATACCTATGATGAGATCGCAAGTACATTTCTTAACTACTCTGTATATTAATGTATGACGCCGTTGACTTTTTAACCAACGTTTGACCACTCGTCTTATTCAAAATTTTTATGCAAATATAAAAATACTTATGTCATGCTTAAAGAACATTTGATGATAAATCAAGTCACAACAAAATAAATTATAATTACATAAATTTTTTAATAGACGAAAGATCAAATGTTTGTCAAAAAGTCAACGGCGTTATACATTAAAATACGGAGGTAGTATATATTTGTTAGGTGCATGGAATCTTGGAGAATATCTAAGTTATTAATTTAACAATTTTAAGAGCTCAATACAATTTTGTGCGCTTCAATGTGTTTGATTGTAAACCGATGAATCCACTAACTGGCTCTTGTGAATTTTTGGAGGAGCTAATCCACAAACTGCTAACTGCTAAGGCATATATCAAATAATTGTGAATTAGAATCTGAACGCAGATGTTGAATGAACATCTGCCGATGTTGCTCTTCGTGTGACTGTGTGGTGTCAGTCAGTTAAATTGGTGCCACTGAAGAGGTTTATAGCAAAAATAGTGTTATATGCATGAGCCAAGAAGACGTTTCAGCTGTATTCATGACAGTACTTTTTTGTATGTTCCCGCATCTTGCAAGGGACCAATGATATACTATAATTTGCCTGCCTTGGATGCAATATTCAGATATTCTATCTTGTGATTTTGTCATCCAG

PhaseCut51:
+Start	+End	FragmentLength	FragmentNumber
3481	3601	24	5
PhaseCut_HTS_information:
HTS_Seq	MatchSite	HTS_Strand	GSM520640_wildtype	GSM520639_rdr2	GSM520637_dcl1	GSM520638_dcl3	GSM455965_Total	GSM455962_AGO1a	GSM455963_AGO1b	GSM455964_AGO1c	GSM520634_AGO4a	GSM520635_AGO4b	GSM520636_AGO16
CCGTTGACTTTTTAACCAACGTTT	3479	-	0.59	0	0.22	0.2	0	0	0	0	0	0	0
GACCACTCGTCTTATTCAAAATTT	3503	-	0.2	0	0.22	0	0.5	0	0	0	4.77	0.33	4.68
TTATGCAAATATAAAAATACTTAT	3527	-	0	0	0	0	0	0	0	0	0	0	0
CATGCTTAAAGAACATTTGATGAT	3553	+	1.58	0.22	3.28	0	2.48	0	0	0	0	1.15	0
ATAAATCAAGTCACAACAAAATAA	3575	-	0	0	0.22	0	0	0	0	0	0	0	0
miRU information:
Gene_ID	Gene_Length	Intron	miRNA	miRU start	miRU End
LOC_OS02G12580	4850	LOC_OS02G12580.1-5	osa-miR2123c	3471	3492
LOC_OS02G12580	4850	LOC_OS02G12580.1-5	osa-miR2123b	3471	3492
LOC_OS02G12580	4850	LOC_OS02G12580.1-5	osa-miR2123a	3471	3492


PhaseCut52:
+Start	+End	FragmentLength	FragmentNumber
3481	3601	24	5
PhaseCut_HTS_information:
HTS_Seq	MatchSite	HTS_Strand	GSM520640_wildtype	GSM520639_rdr2	GSM520637_dcl1	GSM520638_dcl3	GSM455965_Total	GSM455962_AGO1a	GSM455963_AGO1b	GSM455964_AGO1c	GSM520634_AGO4a	GSM520635_AGO4b	GSM520636_AGO16
GTTGACTTTTTAACCAACGTTTGA	3481	+	0.39	0	0.87	0.2	2.48	0	0	0	0	2.14	0
GACCACTCGTCTTATTCAAAATTT	3503	-	0.2	0	0.22	0	0.5	0	0	0	4.77	0.33	4.68
TTATGCAAATATAAAAATACTTAT	3527	-	0	0	0	0	0	0	0	0	0	0	0
CATGCTTAAAGAACATTTGATGAT	3553	+	1.58	0.22	3.28	0	2.48	0	0	0	0	1.15	0
ATAAATCAAGTCACAACAAAATAA	3575	-	0	0	0.22	0	0	0	0	0	0	0	0
miRU information:
Gene_ID	Gene_Length	Intron	miRNA	miRU start	miRU End
LOC_OS02G12580	4850	LOC_OS02G12580.1-5	osa-miR2123c	3471	3492
LOC_OS02G12580	4850	LOC_OS02G12580.1-5	osa-miR2123b	3471	3492
LOC_OS02G12580	4850	LOC_OS02G12580.1-5	osa-miR2123a	3471	3492


>LOC_OS02G13910.1-3
GTATGTCTGGGCCTTTTTGTGGATGCCTTCAAACTGGGAAGCTGAGTTCCCTTCCCACTATCAACTTCTTGTATCAACTTACTAATGTTATTGATTCATTGAGCTCACAATGACACGTGGAATGAACTCCCAAGGCTCCAAACTGCTACCGTGTTGTTGTATGCAGATAAATTTGCTGCGAAGCGTAAACATTACTTCTCGGCTATAAAATGTACATATGTTGATGTAGTCTTCTATGAAATTCTTGTAGTATTACACTAGTCTGATGTCCATATGTGTCTATAGATAAATAATGGTGTCTGTTGTAAGATGACTATTGTTGGCTATTTCCACACCAGGCAAACCATTTAATAAGCTGCTTCTCTCATTGATTATTACCCAAATTGTTCTGTATTTCTGTCTGGCTAGTCTCTCCTGTCTAAAATAATTGTTTTGAAAGTAACATTTTCACTTATTGGTTGTACTACCTCCATTTCACAATGTCATTTTAGCATTTTTCATATTCATATTGATGTTAATGAATCTAGATATATATGTGTGCCTGGATTCATTAACATCTATATGAATGTGGGTAATGCTAGAATGACTTACATTGTGAAAAGGAGGAAGTAATAATTTTCTCAGATGAAGTTTGGTGTTAAACAGAGCTTCTATACATCACTCCCATGTGACGACTGCACGAATCCTGAAGCACATCAAACGGGTATCCATCAGAACTCACATACTCAATGCCTTCTTACTTTCCCCACGATTGCTATGAGCAGGTAAACCAGTGAATTGAGAATTTTTGGCCTGAGTTGAGAAGATTAACTATATTTCAATCTTGTTTTGCCTGAATTCAAAAGATTCCCTTTATCTTAATCTTTTTAATTTTGCCTTGTGAAATCCATGTGTTCTAGATATGCCAAAACAAAGAAATTTTATGGCATTGATGTACCTGTTTGAATTAAATGACCATCTTGACTAGCTGATGACCACTGCAAATGCCTTCCATTCTCCGCCATCCTAAAGTGTTGATGCACGACCCACGATGGGTGTGGGATGAAACTAGTCTATAACAATTATTTAAGGGCGCAAATAAATAAATAAATAAATAAAATATTGGAAAGCTGAAAATTTTATATAAAAATGTTCTTTCGGAGGGCTGATGGAGAAATTTTTTAGAGAAATTATTGTTTAGGAGCTTAAAAAGTAAAATATGCCTATGATTTTTAAGTAAAATAATATGCCTGTGATATAATTCATAATCCGTAAGCCGAAAAATAGTACTGGGGCAAAAAAAGTTATATCTTCTGCAAGCAAAATTATTAAACTAACGTGAGATAATTTTCTGCCGATGTCGAGGAACCAATAGCAAAATAGCCACAAGATTAGAATGACATGATAAATGACCGATGGTTATCCTGACAGGGGAATTATCTTCTAGTAGTATTGGTTTAGCAAAAAGGTAGTAATTCATTTAGCAAATTTTGCTAGACAACATCATGAATTCACGGTTTTACCTGTAGGATATCAGACAAAGTTAATTTTGAGGGAAGACACCATATAGACATAAAAATTAGCTCGTGGACACTACACCATTAGAATATTAATTTTTGGTTGAGTAGGAGAAAAAACCGTGTGAAAGTTCTGAATTACCCATGGGCCCACATGCTAGGCTTGCCATCTCTCTATCCTTCTCTCTCTCGTACATGGAATCCGCATATAAGCCTCTACTATCTTTTTCCCCATCTACTTCCTCTATTCCTCTCACTCTCGCAG

PhaseCut13:
+Start	+End	FragmentLength	FragmentNumber
2255	2327	24	3
PhaseCut_HTS_information:
HTS_Seq	MatchSite	HTS_Strand	GSM520640_wildtype	GSM520639_rdr2	GSM520637_dcl1	GSM520638_dcl3	GSM455965_Total	GSM455962_AGO1a	GSM455963_AGO1b	GSM455964_AGO1c	GSM520634_AGO4a	GSM520635_AGO4b	GSM520636_AGO16
ATATTGATGTTAATGAATCTAGAT	2255	+	6.71	2.66	8.74	2.44	10.18	0	0	0	16.52	4.11	3.04
ATATATATGTGTGCCTGGATTCAT	2277	-	0	0	0	0	0	0	0	0	0	0	0
ACATCTATATGAATGTGGGTAATG	2303	+	0	0	0	0	0	0	0	0	0.37	0	0
miRU information:
Gene_ID	Gene_Length	Intron	miRNA	miRU start	miRU End
LOC_OS02G13910	10059	LOC_OS02G13910.1-3	osa-miR446	2240	2263
LOC_OS02G13910	10059	LOC_OS02G13910.1-3	osa-miR446	2240	2263


>LOC_OS02G27360.1-4
GTACGCCATTATACTCTGCCAATTATAGTTATGTGCTTGTTTTTTTTTTCTCTTTTTTTTCTCTGCTTCTGTATGTCCCTTGTTTACTTTGTTTGGATCGTTCTTCGTTGCTTGCTAAATAGAGCCTCTTTTTTTTTTTTACCAATGCGTTTAATTTGATTCGTTATATAGTCTTGCATATGAGTATATGACTGTCTCCCTGCTATGGGTCTATGAGGCTTAACTGGCATAAGAAGTCCGTAGTTTCTGGCTGATGCTTCACTTTACACCAGGAAGGTGATTTCATCAACTTTTGTGAATGATATGGGCCAAGAGTGTGATCGGTAGTTGCTTTCCTACTTACGATATTCTGTTCAAGATTTGGATTTTGCCAAATGAATTAGGATATAGTAATTTAACTAGTTGAGTAAAAAAAAGAAGAAAAAACTCAGCATCCAGAGCTTTTGACTAGTGTTTCCTATTCCCCTAGAGGCCTAGACAATTTGATAGTTCATCCTTAGATGGCAAACAAACATTTATTGAGTTGTTTGAATTTCAAACTTAGTTATGACTTTTAGCTTATATTGTTTCATTCAATTTGAATTTTGAATCATAGTATAGTATTTTTCTACCAAAATAAAAGATAATGATTTTGTATCAAATCATTACTTCCTCCGTTTCACAATGTAAGTCATTCTAGCATTTCCCACATTCATATTGATGTTAATGAATCTAGATAGATATATATGTCTATATTCATTAATATCAATATGAATGTGGGAAATGCTAGAATGACTTACATTGTGAAATGGAGGGAGTACATGTATTGAATTTTTGAAATGTTGTATACTGTTTTATAAATTGTGTCTGCTTTATGAAAGTATTCAACAACTGCAAGTGTGCAAAGTTCTCTTCTCTCTAGCATGATTGTCAAAATTTCGGTTTGCTTCTCCATGTCCCACATTCATGTTTGTGTACTGCTGTTCTCATGTGATTAATAATCGTATCATTCTCTGTTAATATGGCTTAACTTGCTTTTTTTAATTTTCCGAGATGTACAGTACATTAATAACCAGGCTTTACTAACTAAAATAATGTGCTTCTGTAGCTGTTTAGTTCTTTTAGTTGTTTTACTGGTCTCTTTTGCTGATGTTTTAGTGGGATATCTGGCTGCAACTTTAACTGAAATATCACATTTCTTTGTAAAAAGGACTAACCCAGCAGTGCTAAATATTGATCACATTTATACCTATGGATTCCACACACAGCTAATCAACTTCAAAGTGCTAAAAGGTAAAAACTCCTCGAATTAGGGTAGGGATATTAATAGATGGTTTTCTTAGCACTCCTTCATTATCTAAAATTTTGTACATATCAAAATATTGGTTTGGGGACAAGTTTGTATCTGCCAATGATTAAGCATAGTGATTCAAATCTTGCCTGATCCAATCAAGCTTGTCTGCCTATTAATCTCTGGATTACACATCTTCATGGCAGCCAAATGAGAAGCTTGGTCCTTCTCATGCATAGTGGCAATATGTTGTGTCTTTACTGATCAGTCACCAGCTACCAGTTCCACTAACCACTGCCTATGCCCGCAATGATTCCCTACTCTCTTTCATCTTGCATGGATAATTGTGTTGTAACACTCTCAACTATTCCACGATCTTGCCACTTTCCGCACTCTCAACTATTTCCTAATCTTTCACCTCCATCATGGATTTTGCTGAAATGGTGAAAGCGCTCCATACACGAGAGGGTGGTTCAGCTACCTGCTGCTGTAGATAGAATTGTGAGATCCAGCCATCCAGGATGCCTGCACCAATACATATGGCCCATATGCATATTCATTTGATAAGAGGATGACCACAGCACTTCAGTAGTTCGTTCTTTCGGCTCAATCCTGCTATATATGACTGAGCAATGTCTAAACAATATATTATACCCTTTAAAATGAAAGTTTTAACTTTTAACCTCCAATATCATTGTGCTTGCATATAACTGAGTTTTTTATGATTAAAATACTGAAATAGAACTTATTGAGTGAATGGTTATTTTCTAGTGCTAGACTGTGCAAAAGAATAAAAGACCGTGGAATGATTTAGCCATTGACATGTCATTACAAATCACTTGTAATAAGGCATAGTTTAACAATAGTGTAGGAGAAACCACAGTTCATTAGCCGCTGTATAGTAAGAGGCTAGATGCTATATTTTCATGCAACAGATTAACTGATATGCCCATGAGAGGTGTACATTTCTTATTCCTGACATTCACTTCTAACTTTTTTTTGAGGATTCGTGACATTTACATTAGTTTGTATTGCTGAGATCTTATAAACATGTTACTGTCTAG

PhaseCut60:
+Start	+End	FragmentLength	FragmentNumber
2038	2110	24	4
PhaseCut_HTS_information:
HTS_Seq	MatchSite	HTS_Strand	GSM520640_wildtype	GSM520639_rdr2	GSM520637_dcl1	GSM520638_dcl3	GSM455965_Total	GSM455962_AGO1a	GSM455963_AGO1b	GSM455964_AGO1c	GSM520634_AGO4a	GSM520635_AGO4b	GSM520636_AGO16
CCGTTTCACAATGTAAGTCATTCT	2036	-	39.89	7.31	39.11	6.72	1.99	0	0	0	19.46	19.74	5.14
AGCATTTCCCACATTCATATTGAT	2060	-	13.82	6.86	15.95	2.04	13.4	0	0	0	62.78	8.06	10.29
CATTTCCCACATTCATATTGATGT	2062	+	0	0	0	0	0	0	0	0	0	0.16	0
TAATGAATCTAGATAGATATATAT	2086	+	0	0.22	0.22	0	1.99	0	0	0	0	0.66	0
miRU information:
Gene_ID	Gene_Length	Intron	miRNA	miRU start	miRU End
LOC_OS02G27360	5544	LOC_OS02G27360.1-4	osa-miR1436	2029	2049
LOC_OS02G27360	5544	LOC_OS02G27360.1-4	osa-miR1436	2029	2049

PhaseCut68:
+Start	+End	FragmentLength	FragmentNumber
2039	2111	24	4
PhaseCut_HTS_information:
HTS_Seq	MatchSite	HTS_Strand	GSM520640_wildtype	GSM520639_rdr2	GSM520637_dcl1	GSM520638_dcl3	GSM455965_Total	GSM455962_AGO1a	GSM455963_AGO1b	GSM455964_AGO1c	GSM520634_AGO4a	GSM520635_AGO4b	GSM520636_AGO16
CGTTTCACAATGTAAGTCATTCTA	2037	-	0.79	0	0.66	0	1.24	0	0	0	0	1.81	0
ATTTCCCACATTCATATTGATGTT	2063	+	0	0	0.22	0	0.25	0	0	0	3.3	0.33	1.17
TTAATGAATCTAGATAGATATATA	2085	-	0	0	0	0	0.25	0	0	0	0	0	0
AATGAATCTAGATAGATATATATG	2087	+	2.17	0	0.66	0	2.73	0	0	0	5.14	0.16	3.51
miRU information:
Gene_ID	Gene_Length	Intron	miRNA	miRU start	miRU End
LOC_OS02G27360	5544	LOC_OS02G27360.1-4	osa-miR1436	2029	2049
LOC_OS02G27360	5544	LOC_OS02G27360.1-4	osa-miR1436	2029	2049

PhaseCut72:
+Start	+End	FragmentLength	FragmentNumber
2039	2111	24	4
PhaseCut_HTS_information:
HTS_Seq	MatchSite	HTS_Strand	GSM520640_wildtype	GSM520639_rdr2	GSM520637_dcl1	GSM520638_dcl3	GSM455965_Total	GSM455962_AGO1a	GSM455963_AGO1b	GSM455964_AGO1c	GSM520634_AGO4a	GSM520635_AGO4b	GSM520636_AGO16
TTTCACAATGTAAGTCATTCTAGC	2039	+	0.39	0	0	0	0	0	0	0	0	0.16	0
ATTTCCCACATTCATATTGATGTT	2063	+	0	0	0.22	0	0.25	0	0	0	3.3	0.33	1.17
TTAATGAATCTAGATAGATATATA	2085	-	0	0	0	0	0.25	0	0	0	0	0	0
AATGAATCTAGATAGATATATATG	2087	+	2.17	0	0.66	0	2.73	0	0	0	5.14	0.16	3.51
miRU information:
Gene_ID	Gene_Length	Intron	miRNA	miRU start	miRU End
LOC_OS02G27360	5544	LOC_OS02G27360.1-4	osa-miR1436	2029	2049
LOC_OS02G27360	5544	LOC_OS02G27360.1-4	osa-miR1436	2029	2049


>LOC_OS02G27360.2-4
GTACGCCATTATACTCTGCCAATTATAGTTATGTGCTTGTTTTTTTTTTCTCTTTTTTTTCTCTGCTTCTGTATGTCCCTTGTTTACTTTGTTTGGATCGTTCTTCGTTGCTTGCTAAATAGAGCCTCTTTTTTTTTTTTACCAATGCGTTTAATTTGATTCGTTATATAGTCTTGCATATGAGTATATGACTGTCTCCCTGCTATGGGTCTATGAGGCTTAACTGGCATAAGAAGTCCGTAGTTTCTGGCTGATGCTTCACTTTACACCAGGAAGGTGATTTCATCAACTTTTGTGAATGATATGGGCCAAGAGTGTGATCGGTAGTTGCTTTCCTACTTACGATATTCTGTTCAAGATTTGGATTTTGCCAAATGAATTAGGATATAGTAATTTAACTAGTTGAGTAAAAAAAAGAAGAAAAAACTCAGCATCCAGAGCTTTTGACTAGTGTTTCCTATTCCCCTAGAGGCCTAGACAATTTGATAGTTCATCCTTAGATGGCAAACAAACATTTATTGAGTTGTTTGAATTTCAAACTTAGTTATGACTTTTAGCTTATATTGTTTCATTCAATTTGAATTTTGAATCATAGTATAGTATTTTTCTACCAAAATAAAAGATAATGATTTTGTATCAAATCATTACTTCCTCCGTTTCACAATGTAAGTCATTCTAGCATTTCCCACATTCATATTGATGTTAATGAATCTAGATAGATATATATGTCTATATTCATTAATATCAATATGAATGTGGGAAATGCTAGAATGACTTACATTGTGAAATGGAGGGAGTACATGTATTGAATTTTTGAAATGTTGTATACTGTTTTATAAATTGTGTCTGCTTTATGAAAGTATTCAACAACTGCAAGTGTGCAAAGTTCTCTTCTCTCTAGCATGATTGTCAAAATTTCGGTTTGCTTCTCCATGTCCCACATTCATGTTTGTGTACTGCTGTTCTCATGTGATTAATAATCGTATCATTCTCTGTTAATATGGCTTAACTTGCTTTTTTTAATTTTCCGAGATGTACAGTACATTAATAACCAGGCTTTACTAACTAAAATAATGTGCTTCTGTAGCTGTTTAGTTCTTTTAGTTGTTTTACTGGTCTCTTTTGCTGATGTTTTAGTGGGATATCTGGCTGCAACTTTAACTGAAATATCACATTTCTTTGTAAAAAGGACTAACCCAGCAGTGCTAAATATTGATCACATTTATACCTATGGATTCCACACACAGCTAATCAACTTCAAAGTGCTAAAAGGTAAAAACTCCTCGAATTAGGGTAGGGATATTAATAGATGGTTTTCTTAGCACTCCTTCATTATCTAAAATTTTGTACATATCAAAATATTGGTTTGGGGACAAGTTTGTATCTGCCAATGATTAAGCATAGTGATTCAAATCTTGCCTGATCCAATCAAGCTTGTCTGCCTATTAATCTCTGGATTACACATCTTCATGGCAGCCAAATGAGAAGCTTGGTCCTTCTCATGCATAGTGGCAATATGTTGTGTCTTTACTGATCAGTCACCAGCTACCAGTTCCACTAACCACTGCCTATGCCCGCAATGATTCCCTACTCTCTTTCATCTTGCATGGATAATTGTGTTGTAACACTCTCAACTATTCCACGATCTTGCCACTTTCCGCACTCTCAACTATTTCCTAATCTTTCACCTCCATCATGGATTTTGCTGAAATGGTGAAAGCGCTCCATACACGAGAGGGTGGTTCAGCTACCTGCTGCTGTAGATAGAATTGTGAGATCCAGCCATCCAGGATGCCTGCACCAATACATATGGCCCATATGCATATTCATTTGATAAGAGGATGACCACAGCACTTCAGTAGTTCGTTCTTTCGGCTCAATCCTGCTATATATGACTGAGCAATGTCTAAACAATATATTATACCCTTTAAAATGAAAGTTTTAACTTTTAACCTCCAATATCATTGTGCTTGCATATAACTGAGTTTTTTATGATTAAAATACTGAAATAGAACTTATTGAGTGAATGGTTATTTTCTAGTGCTAGACTGTGCAAAAGAATAAAAGACCGTGGAATGATTTAGCCATTGACATGTCATTACAAATCACTTGTAATAAGGCATAGTTTAACAATAGTGTAGGAGAAACCACAGTTCATTAGCCGCTGTATAGTAAGAGGCTAGATGCTATATTTTCATGCAACAGATTAACTGATATGCCCATGAGAGGTGTACATTTCTTATTCCTGACATTCACTTCTAACTTTTTTTTGAGGATTCGTGACATTTACATTAGTTTGTATTGCTGAGATCTTATAAACATGTTACTGTCTAG

PhaseCut60:
+Start	+End	FragmentLength	FragmentNumber
2038	2110	24	4
PhaseCut_HTS_information:
HTS_Seq	MatchSite	HTS_Strand	GSM520640_wildtype	GSM520639_rdr2	GSM520637_dcl1	GSM520638_dcl3	GSM455965_Total	GSM455962_AGO1a	GSM455963_AGO1b	GSM455964_AGO1c	GSM520634_AGO4a	GSM520635_AGO4b	GSM520636_AGO16
CCGTTTCACAATGTAAGTCATTCT	2036	-	39.89	7.31	39.11	6.72	1.99	0	0	0	19.46	19.74	5.14
AGCATTTCCCACATTCATATTGAT	2060	-	13.82	6.86	15.95	2.04	13.4	0	0	0	62.78	8.06	10.29
CATTTCCCACATTCATATTGATGT	2062	+	0	0	0	0	0	0	0	0	0	0.16	0
TAATGAATCTAGATAGATATATAT	2086	+	0	0.22	0.22	0	1.99	0	0	0	0	0.66	0
miRU information:
Gene_ID	Gene_Length	Intron	miRNA	miRU start	miRU End
LOC_OS02G27360	5544	LOC_OS02G27360.2-4	osa-miR1436	2029	2049
LOC_OS02G27360	5544	LOC_OS02G27360.2-4	osa-miR1436	2029	2049

PhaseCut68:
+Start	+End	FragmentLength	FragmentNumber
2039	2111	24	4
PhaseCut_HTS_information:
HTS_Seq	MatchSite	HTS_Strand	GSM520640_wildtype	GSM520639_rdr2	GSM520637_dcl1	GSM520638_dcl3	GSM455965_Total	GSM455962_AGO1a	GSM455963_AGO1b	GSM455964_AGO1c	GSM520634_AGO4a	GSM520635_AGO4b	GSM520636_AGO16
CGTTTCACAATGTAAGTCATTCTA	2037	-	0.79	0	0.66	0	1.24	0	0	0	0	1.81	0
ATTTCCCACATTCATATTGATGTT	2063	+	0	0	0.22	0	0.25	0	0	0	3.3	0.33	1.17
TTAATGAATCTAGATAGATATATA	2085	-	0	0	0	0	0.25	0	0	0	0	0	0
AATGAATCTAGATAGATATATATG	2087	+	2.17	0	0.66	0	2.73	0	0	0	5.14	0.16	3.51
miRU information:
Gene_ID	Gene_Length	Intron	miRNA	miRU start	miRU End
LOC_OS02G27360	5544	LOC_OS02G27360.2-4	osa-miR1436	2029	2049
LOC_OS02G27360	5544	LOC_OS02G27360.2-4	osa-miR1436	2029	2049

PhaseCut72:
+Start	+End	FragmentLength	FragmentNumber
2039	2111	24	4
PhaseCut_HTS_information:
HTS_Seq	MatchSite	HTS_Strand	GSM520640_wildtype	GSM520639_rdr2	GSM520637_dcl1	GSM520638_dcl3	GSM455965_Total	GSM455962_AGO1a	GSM455963_AGO1b	GSM455964_AGO1c	GSM520634_AGO4a	GSM520635_AGO4b	GSM520636_AGO16
TTTCACAATGTAAGTCATTCTAGC	2039	+	0.39	0	0	0	0	0	0	0	0	0.16	0
ATTTCCCACATTCATATTGATGTT	2063	+	0	0	0.22	0	0.25	0	0	0	3.3	0.33	1.17
TTAATGAATCTAGATAGATATATA	2085	-	0	0	0	0	0.25	0	0	0	0	0	0
AATGAATCTAGATAGATATATATG	2087	+	2.17	0	0.66	0	2.73	0	0	0	5.14	0.16	3.51
miRU information:
Gene_ID	Gene_Length	Intron	miRNA	miRU start	miRU End
LOC_OS02G27360	5544	LOC_OS02G27360.2-4	osa-miR1436	2029	2049
LOC_OS02G27360	5544	LOC_OS02G27360.2-4	osa-miR1436	2029	2049


>LOC_OS02G28720.1-1
GTATAACCTCCGTTTTTTCCCTGTGGGGGACTTGGGGCGGGGGGCGGTTAGCCGGTAGGCGGGTTGGGTTGATTGATTCACACGCTGTCATCAGTTTGCTGGTCAAAATCGGGTCCGCTTCTTCGGTTTCCGGGGAGTTTTCCAATCGCTGTTCTAGAAATCCCCCATCTCGTCGGGTTTCGTCGAGGAAATCAAAGCAAAGCGCGTTTAGTGGCAACATTGATTTGAGTCAAAATTTTTTTTACCTCAAGTTCATTTACTACTACTACTACTTCCATTTGTTAAGAAATTGTAGTACTACCAACAACTGTGCCCAGTAACTTCTGTTGCTTCTTTCTAGTACCCTGTTCTACTTTGTCCCTATCCTCTTGAATTCTCGGTGCTTCTAGGATGTCTGATGAATCGTCAAGCTCGAGTACCGTAATAAATTGAATTGCGTGGCAGAGTACGAGCTCCCGATGACACCACCACCTGTCCCTTTCTCTCGGCTCTGATTGCTTTTTTTTTTATTTCTATAGTTTAATGTCTATACAGGCTTTCCGCTAGTGATCCTCCTCCTCCCCCCAACTCTTTTCTTCAGTGATATGATTGCTGTCGTGTGAAATTCTACGAAGATTTCGCAAAGAAACCTCCTGTTAATCCCCTGTCTCTTTTTTACGGGCCAATTGATTTTGGTACAGTACAACTGATCCTGTCTGTTTCTTTTGTCCTTTTAGATTGCCCTGTTTGATTTTGTACCTGTGTTCTCTGTATCTCTGCGCGCGGAATTGATGAACATTTGTGGGCAATAATTTCGCATGGCACACTGCTTCATATCCTGTTTTTTATTTTTTTTTCCTTGGAAGCAACTCTGCTCCGTATCGTGGAAATAGGATTAATGAAATCCGGTTTTTATTGCTAATATTTGGAATATTTAATATGTGTATCGCAAAAAATAACTTCTGCTGCATATTGACCTGACACGCCACATTCTAGCATCACGTGATGAGTTATTGCTGTTTCCATATTTGCTTGCTGTTTCTTTGCCTTTCTCCCCATCCCCAAATCATAAAAGGATTCAAGTTATATTCGGTCTGACGTAAACGTAAGCTCTGCGTGAATTGAATGCTTGTTTTGGCTATCTTTGATGTTGATGCCGTGGTACTAGCTCATCGTTTGCTCTAGTTCTCATGTCTAGCATTAATACGGGAGTTTTGATTTGTTCTTTGGCTGTTTTAATTACTACACTAATTTGGAAGTAAAGTGTTTGCAAATTCCAGATGTTAAATTCTGTAAGGAGTGAACTTACCCGTTCGTTATCTAGACTTGTAAGGTGTATGCTTATTTTGATATTTTGGAGGTGCAATTTTAAGATTTTTTTTTCAGTTTTATTTTTTTAAAAGAATTCATAAAACTACTAGAAGTGAGTTGTACTGTTGGTCTCTGCTGCAGTGGCCGTTCAAATACTCAGTGTTAACTGCATGTTCGGGTGATGGGTTTTTTAGCACTGAAATTGGATGTCCCTTTCAGAGATGTGCTGTACTCCATACTCTATGCTAGCACTGCAGTACTGTCCTAGTCCAACCTTGTCGGCGTGTCTTGCTCAGTTTTATCTAATAATTCAGAAAATGTGTCAATTCAGACTCTTGAATAAGATTATTGTTGTATAGGCGGTCCCAGATTTGGCACTGTGCATTAATTATTAGTATGCTTTGGCATAATTCCTTTATATTAGCTGCTACTGCATGCGGTCCCTGATTTTGACATTGTGTACTGGGGTTCGTGATAGCTTTTTGTTTGGCATGATTCAGAACAGAGAAGTGGCTTGGGGTTAATGATAAATAACATCAAGAACGAGTTAGTTATTTCTGCATCAGGAATTCAGGATCACTATGACTAACATCAGGAATGAGTTAGTACTATATTTTTTCACCAGGATCACTGTGGCTTACTAAGAAATTGATCACATTGTATTGTATAATTACTGAAAAACTACACAGCTTATAAATATATCTGGCAAGTAGTCATTGTTTTCTGAGCTTCAGTAACTAATATATACTCCCTCCGTTTCACAATGTAAGTCATTCTAGCATTTCTCACATTCATATTGATGTTAATGAATCTAGACATATAAATCTATTTAGATTCATTAACATCAATATGAATATAGGAAATGCTAGAATGACTTACATTGTGAAACGGAGGAAGTAAGTTACATTTGAAGGGCCATTTTTTTTTGGTCTTGTGCAAGAACATAATGTTTTCCTTTCTTTCTTTTTGGTGTGCTAGCTTGAGATAACTATTCTATTCTCCTTGTAG

PhaseCut64:
+Start	+End	FragmentLength	FragmentNumber
2547	2610	21	3
PhaseCut_HTS_information:
HTS_Seq	MatchSite	HTS_Strand	GSM520640_wildtype	GSM520639_rdr2	GSM520637_dcl1	GSM520638_dcl3	GSM455965_Total	GSM455962_AGO1a	GSM455963_AGO1b	GSM455964_AGO1c	GSM520634_AGO4a	GSM520635_AGO4b	GSM520636_AGO16
TCCGTTTCACAATGTAAGTCA	2545	-	7.11	3.54	2.62	7.53	1.49	0	0	11.05	0	0	0
TTCTAGCATTTCTCACATTCA	2566	-	134.1	105.6	4.59	121.53	49.39	10.29	0	11.05	0	0.33	0.94
TTGATGTTAATGAATCTAGAC	2589	+	1.97	0	0	0.81	0.25	0	0	0	0	0	0
miRU information:
Gene_ID	Gene_Length	Intron	miRNA	miRU start	miRU End
LOC_OS02G28720	4178	LOC_OS02G28720.1-1	osa-miR1436	2539	2559
LOC_OS02G28720	4178	LOC_OS02G28720.1-1	osa-miR1436	2539	2559


PhaseCut65:
+Start	+End	FragmentLength	FragmentNumber
2548	2611	21	4
PhaseCut_HTS_information:
HTS_Seq	MatchSite	HTS_Strand	GSM520640_wildtype	GSM520639_rdr2	GSM520637_dcl1	GSM520638_dcl3	GSM455965_Total	GSM455962_AGO1a	GSM455963_AGO1b	GSM455964_AGO1c	GSM520634_AGO4a	GSM520635_AGO4b	GSM520636_AGO16
CCGTTTCACAATGTAAGTCAT	2546	-	2.76	1.55	2.84	10.79	0	0	0	0	0	0.16	0
TCTAGCATTTCTCACATTCAT	2567	-	8.29	4.43	0.66	9.36	1.49	0	0	0	0	0	0.23
ATTGATGTTAATGAATCTAGA	2588	-	0	0	0.22	1.22	0.74	0	0	0	0	0	0
TGATGTTAATGAATCTAGACA	2590	+	0	0	0	0.2	0	0	0	0	0	0	0
miRU information:
Gene_ID	Gene_Length	Intron	miRNA	miRU start	miRU End
LOC_OS02G28720	4178	LOC_OS02G28720.1-1	osa-miR1436	2539	2559
LOC_OS02G28720	4178	LOC_OS02G28720.1-1	osa-miR1436	2539	2559

PhaseCut71:
+Start	+End	FragmentLength	FragmentNumber
2549	2591	21	3
PhaseCut_HTS_information:
HTS_Seq	MatchSite	HTS_Strand	GSM520640_wildtype	GSM520639_rdr2	GSM520637_dcl1	GSM520638_dcl3	GSM455965_Total	GSM455962_AGO1a	GSM455963_AGO1b	GSM455964_AGO1c	GSM520634_AGO4a	GSM520635_AGO4b	GSM520636_AGO16
CGTTTCACAATGTAAGTCATT	2547	-	3.36	1.77	0	3.26	1.24	0	0	0	0.37	0	0.23
CTAGCATTTCTCACATTCATA	2568	-	2.37	1.55	0	2.44	1.74	3.69	0	0	0	0	0.23
AGCATTTCTCACATTCATATT	2570	+	0	0	0	0	0	0	0	0	0	0	0
miRU information:
Gene_ID	Gene_Length	Intron	miRNA	miRU start	miRU End
LOC_OS02G28720	4178	LOC_OS02G28720.1-1	osa-miR446	2571	2594
LOC_OS02G28720	4178	LOC_OS02G28720.1-1	osa-miR1436	2539	2559
LOC_OS02G28720	4178	LOC_OS02G28720.1-1	osa-miR1436	2539	2559


>LOC_OS02G30080.1-2
GTGAGTACAAAAATGCTTTGGTCATGCTTGCGCGTGTTGGTGCGGAGTACTACGAGTGAAATGTCGCTTCCGGGGATGGGGCTCACAAGTTTTTTTCAGCATGACGTGACGCCGCTGATGCCTTGTTGATGGTAGGGCTGTCCACGTGGCGCCCTCGATCCAGCTCGTCAGCAAGTTCACCACCCCACACACCGCAAACCCCCCCCCCCCCCCCAACCCCGAATTTTTTTTGAAAATAATACGATTCTAATGGAAAATCGCACAAATATAGATCGGTCGGACGAAATTACAAGTTTAATACACTGTCGAACAACCGTGGTTTGACAGGGAACCTGTCGAACTTACCTCATGAACTGTTGCAGTTTGACGGGTTAGTGGTCAAAAAAAAAAAGTACGTGCTACAGTACTCGGTAGGGACCTATCGAACAAGGGAACAGGTAGTGTTCGATAGGTGTGATGCTACAGTGTTTTTCCTTTCATAAAAATTATTTTATCACCTGTCGAACTGTGGTTATTCGATAGGTGCCATGTCGAACCACGGTTGTTCGATAGGATGCTAAACTTGCGATTTTGTCTGACTGATATATATTTGTGCGATTTTCCATTAAAATCGTATTATTTTCAAAAAAATTCCCCCCAACCCCACCCCCATAAAAAATGATATTATTTTAACCGATTTTTTTAATTTGGCGGTATTTGTTCACATTTCACCAAATTTTGTTAAAAAAATAATTTTGGAATATTGTCACCTTCGATACAAATGGAGAAAAAAACGAAATATTAAACCCTAGTTCTAGGTCCGGCCTATTTCCGCATTGGAGCTATTAAAACTCAATTCATCCCTTAAAAAAGATATCTCCTCATAAAAAAAATTAATAAGATAGATCAAAATGTGATATGTCATTTTATAAACATGCAAATTCAAATTTAACTTATACAAATAGAAACAAAAATAACAAATTTAACTATTAATAGAACATGTAATTCACGGTCAAATTTGTCATTTTTGTTTTGAATTGTATAAGCCTAATTTTAACTCGCATGTTTGCGAAAAGATATATCACATATTGATCCATCTTGATAATTTTTTAAAATTTTTTATAACTTTTTAAACGCCATGCACAAAACAAGGGGATGTTGTCTCAAGGGAAAAAAAATCCACTTCCCTATTAAGCAGGCTCAATTTGAGCTCATGCAGTCGAGCTGGGCAGTAAGTAGTATATAGTATATAAGTGTATAACATATATTTTAAGAATGCTTTTCATAAAATTAATTATTTTTCTAATCATATCAATAAAAAAATGGTACAAACACAAACTGAATCATTATGTACATATATACTTCCTCCGTTTCTAAATATTTGACACCGTTGACTTTTTAGCACATGTTTAACTGTTCGTCTTATTAAAAAAAATTTTGTGAAATATGTAAAACTATATGTATACATAAATTATATTTAACAATGAATCAAATGATAGGAAAAAAATTAATAATTAATTATTTTTTGAATAAGACGTATGGTCAAACATATTTAAAAAAGTCAATGGTGTTAAATATTTAGAAACGGAGGGAGTACTAATACATATTTTACCTATTAGTTTAATTAACAAATAAACAAGCTAAATAAATAGCGTAAGTCATATAAAGTTAAGCTTGTTTGAAGTTTTAGCTGAGCCCGAACTGGGCCTGAATGAGCTGAGCTCAAGTGGCTCACGAGCCTAGAGTTTCTCTTTTGACAGCCTTAATTTTTAGCATCGCTAACACATAAATAGAGGGATTGTTTTTTTATTTTCTGTGGATAATTGAGCAGTGAGTTTTTTACCTTTAGCAATCTACTGTAAAACTTTCAACAATACCACTCAAACTTTCAGCTCGAACTTTCTAAACTTTTCTAGTAAAAATTTTGAATTTCCATGGGAACCCTAATTTCCAACTCATGAATTCAAACTTTTATATCGTTTTTAATGGTAGAAGTCTATTTCACACCCTAAGCTTTAGAGAAAGTCTAAAACCACCACACACTTCAAACCAGGGTTGGATCCAGTGTGGATGTAGGGGGACTCGAGTTCCTCCTACCCCGGGGAGAGAAATGAGAGTAGGGGGTTGGAGGAGCTAGGAAGAAGGCAATGAGCCCTTCCTCTGGCCCAAAGCTAGATCCACCCAAAACAGAACACTACACATCCCATCAACTATTCAAATAGTTTATTTTAGATCTCTCAACATAACCTCGGACAGTTTTAGTCACCTCTCGCTTACGTGGTCTCCTAGTCATTAAGATAAAAGATATCCCATAAGATCCACATGTCATCCTTTATCAAGTTCTTTCTCCTTCCCTCTCCCACGACCCTCTTCCTCTCTCCCATCCCATTATCCTCTGTAGCCGAGTGAAGGAGCAGGCGAGGCTATCAGTGAAAGAGGCATGAGGCCGGCTCAGTGTGAGAGAGGGTGGCAGGAGGAGGTTGACTGCGCATGTGGCTAACGCCGAGATCACCCGCACCAGTCGCCGCTCGTTGTGTTCGTCTACCAATCAGACTTGCAAATGGACTTGTGATAGGGTTCTTCTCTTCACGAGCTTGTACTGATGCATCACACAAACAATTATTGTTATTTAGGAAAACTCTCAGAAATTTTAAAGAAAACATTTTGAATTTTGAACACATCTTTTTTCCTGACTTTGAATAGGTCTTTTTTGCTATATTTGACAATACTTTCTTTGGCCCGAAGAACATCATATTGGGACCCACAACCCACGTGTAGACACAAACTAAAATTCACAAATTTTGAACCAAAATTGTGAACCCTACTTTTTTTTTGCGGGGAAATTGTGAACCCTACTTAGGAATGAGATTTATGTGAACCCACAATCCATGTTTTGTTTACATATAATTATACTTTCCCCTTTTTTTATTTTCTCAAG

PhaseCut57:
+Start	+End	FragmentLength	FragmentNumber
2407	2479	24	3
PhaseCut_HTS_information:
HTS_Seq	MatchSite	HTS_Strand	GSM520640_wildtype	GSM520639_rdr2	GSM520637_dcl1	GSM520638_dcl3	GSM455965_Total	GSM455962_AGO1a	GSM455963_AGO1b	GSM455964_AGO1c	GSM520634_AGO4a	GSM520635_AGO4b	GSM520636_AGO16
ACCGTTGACTTTTTAGCACATGTT	2405	-	62.41	43.83	68.18	21.78	24.57	0	0	0	116.01	12.67	6.55
ACTGTTCGTCTTATTAAAAAAAAT	2431	+	0.2	0	0	0	0	0	0	0	0	0	0.23
TTTGTGAAATATGTAAAACTATAT	2455	+	0.2	0	0.22	0	0.5	0	0	0	0	0	0
miRU information:
Gene_ID	Gene_Length	Intron	miRNA	miRU start	miRU End
LOC_OS02G30080	4660	LOC_OS02G30080.1-2	osa-miR2123c	2398	2419
LOC_OS02G30080	4660	LOC_OS02G30080.1-2	osa-miR2123b	2398	2419
LOC_OS02G30080	4660	LOC_OS02G30080.1-2	osa-miR2123a	2398	2419
LOC_OS02G30080	4660	LOC_OS02G30080.1-2	osa-miR2123c	2398	2419
LOC_OS02G30080	4660	LOC_OS02G30080.1-2	osa-miR2123b	2398	2419
LOC_OS02G30080	4660	LOC_OS02G30080.1-2	osa-miR2123a	2398	2419


>LOC_OS02G30290.1-3
GTGAGTACCATAATTAACTTTTAAGTACTAGAAAATTTCATATCTCCTCAAAACTAACAACTGAGAGTCATCAAACTTTACAATAAAAATTGTTAATGTAGTACTATAAAATCACACCTAGAAAAATATACATGCATATCCATAAGATGCCGGTGGCAGATCCAGAAAGAATAGTAGTAAGATCTGAGCAAACTAGATAGAGTTATAGATAGAGTTACAATCCCCCTTCTATCTAAATATGGTAAAACATTTTAATGGGGTCTTCGTGGGGACTCTCATAGTCTTCACGCCAGTAGTGGGGGCTCGAGACCTTGCCGCTCTCTTGCTGGATCCGCCCTTGGATGTGGGTTTAGTTGACCTCCAAAAATTTTTCACGAACACCCTTGTAAGTACATTTTACTCCCTCCATCCACAAAAGGTTATACATATATTCACATTTGAGTTTTTCTAAATAAGTTGTTTCTATTTGTAGTCTTTATACATTCAAGACTTGGTTGCATGCTTAGGAGTCATGGTTGCATTCAAGACTTAGTTACCAATAAATTAAATGTTTTATTAGAACCTAAGGAGTCATCTAAATACTCATTGGTTGCATGCTTGCATCCACTCCTTGATTTTGTAACATCTAAGGTGATTTAATTTCTTATTGGTCTTGGTGTTAAAAGTAATATGTGTAACTTTTCTAGATGGAGGGAGTATATGTAAGTCCAATTTACATAAATGGCCTCACTAAAATATAAATTGCTACTAATCGACTCTGGGTTAAAAAGTTACTTCCTCCGTTTCACAATGTAAGTGCTAGAAAGTCTTACATCGTGAAAGGGAGGGAGTACAGATCTGCCACGCCGTGTATACCCTTGTCGATGTATTAACAAAAACCCCAAGTGCTTATTACTCCCTCATTTTCTAAATATTTGACGCCGTTGACTTTTTTAAACATGTTTGACCGTTCGTCTTATTCAAAAACTTTTGTGAAATATGTAAAACTATATGTATACATAAAAGTATATTTACCAATGAATGAAATGATATGAAAATAATTAATAACTACTTAAATTTTTTGAATAAGACGAACTGTCAAACATGTTAAAAAAGGTTAACAGTGTCAAAGATTTAGGGATGGAGGGAGTATTAAAGATTTAATAGTAGAAACTTTAGTTAGCAAGTTGTTGAGAGATCATCTATCGATGGTTCAAACCAGTACGTCAATGATGAAGCAGGCATGCATGCTCAAATTTTTACATTTTGGTCCTTTCTGAAAACTTATTTTACAAATAGTCCCCTAGAAAAACTTAACCCGGGAATTATCCTTTTTGGAGCGCTAGAGAGGCTAGTGCCGTGGTCCAACATGGCGGCGCCGCGCCCGTGCCACTGTGGCACTAGGGCTATCGTGGCCGTGCTGACTGGGCAGAGGGGGGGGTGCTAGCCACTCTGGCACCGCCCCCCCATACGACGGTGCCAGCCTGGCTGGCGTACCCCTCCTGGGAGGGCCGCGCCCTTAAACCCCGTCGGCCCTACCACCTTTCTCCTCCCCACAGCCATTTGCGCCAAGTCCCAGCCCGAGCAGCAGTAGTTCTTCTCCCTTACTCTCTCCCCCTCACCTCTGCACCTCAAATCCACTCAATTTGAAGCCGTTTTTTTGCGGGATTTTTTGTGGAAATCGAAGAGAAAGGTAGACTCATCCATTCCCCCCTCTTTTTTTTTTCATTTTTATCGATTGAATTTGTAGATCGGAGGGTAACCCTAGAACCCCTTTCTTGCCCAAATTTGTGATTTTTAGCATATGTTCTTGGGATTAG

PhaseCut76:
+Start	+End	FragmentLength	FragmentNumber
2346	2418	24	3
PhaseCut_HTS_information:
HTS_Seq	MatchSite	HTS_Strand	GSM520640_wildtype	GSM520639_rdr2	GSM520637_dcl1	GSM520638_dcl3	GSM455965_Total	GSM455962_AGO1a	GSM455963_AGO1b	GSM455964_AGO1c	GSM520634_AGO4a	GSM520635_AGO4b	GSM520636_AGO16
CGCCGTTGACTTTTTTAAACATGT	2344	-	9.68	2.66	10.49	3.87	5.71	0	0	0	44.79	10.36	5.14
TTGACCGTTCGTCTTATTCAAAAA	2368	-	0	0	0	0	0.74	0	0	0	0	0	0
TTTGTGAAATATGTAAAACTATAT	2394	+	0.2	0	0.22	0	0.5	0	0	0	0	0	0
miRU information:
Gene_ID	Gene_Length	Intron	miRNA	miRU start	miRU End
LOC_OS02G30290	8004	LOC_OS02G30290.1-3	osa-miR2123c	2338	2359
LOC_OS02G30290	8004	LOC_OS02G30290.1-3	osa-miR2123b	2338	2359
LOC_OS02G30290	8004	LOC_OS02G30290.1-3	osa-miR2123a	2338	2359

PhaseCut80:
+Start	+End	FragmentLength	FragmentNumber
2347	2422	25	3
PhaseCut_HTS_information:
HTS_Seq	MatchSite	HTS_Strand	GSM520640_wildtype	GSM520639_rdr2	GSM520637_dcl1	GSM520638_dcl3	GSM455965_Total	GSM455962_AGO1a	GSM455963_AGO1b	GSM455964_AGO1c	GSM520634_AGO4a	GSM520635_AGO4b	GSM520636_AGO16
GCCGTTGACTTTTTTAAACATGTTT	2345	-	1.18	0.22	1.31	0.2	0.25	0	0	0	7.34	1.32	4.21
GACCGTTCGTCTTATTCAAAAACTT	2370	-	0	0	0	0.2	0	0	0	0	0.37	0	0
GTGAAATATGTAAAACTATATGTAT	2397	+	0	0	0	0.2	0.25	0	0	0	0	0	0
miRU information:
Gene_ID	Gene_Length	Intron	miRNA	miRU start	miRU End
LOC_OS02G30290	8004	LOC_OS02G30290.1-3	osa-miR2123c	2338	2359
LOC_OS02G30290	8004	LOC_OS02G30290.1-3	osa-miR2123b	2338	2359
LOC_OS02G30290	8004	LOC_OS02G30290.1-3	osa-miR2123a	2338	2359

PhaseCut85:
+Start	+End	FragmentLength	FragmentNumber
2348	2420	24	3
PhaseCut_HTS_information:
HTS_Seq	MatchSite	HTS_Strand	GSM520640_wildtype	GSM520639_rdr2	GSM520637_dcl1	GSM520638_dcl3	GSM455965_Total	GSM455962_AGO1a	GSM455963_AGO1b	GSM455964_AGO1c	GSM520634_AGO4a	GSM520635_AGO4b	GSM520636_AGO16
CCGTTGACTTTTTTAAACATGTTT	2346	-	44.63	28.56	79.54	17.1	22.83	0	0	0	285.99	61.19	92.36
GACCGTTCGTCTTATTCAAAAACT	2370	-	11.85	6.2	14.86	3.26	8.44	0	0	0	34.51	11.68	25.95
TGTGAAATATGTAAAACTATATGT	2396	+	0	0	0.22	0	0.25	0	0	0	0	0	0
miRU information:
Gene_ID	Gene_Length	Intron	miRNA	miRU start	miRU End
LOC_OS02G30290	8004	LOC_OS02G30290.1-3	osa-miR2123c	2338	2359
LOC_OS02G30290	8004	LOC_OS02G30290.1-3	osa-miR2123b	2338	2359
LOC_OS02G30290	8004	LOC_OS02G30290.1-3	osa-miR2123a	2338	2359

PhaseCut97:
+Start	+End	FragmentLength	FragmentNumber
2349	2421	24	4
PhaseCut_HTS_information:
HTS_Seq	MatchSite	HTS_Strand	GSM520640_wildtype	GSM520639_rdr2	GSM520637_dcl1	GSM520638_dcl3	GSM455965_Total	GSM455962_AGO1a	GSM455963_AGO1b	GSM455964_AGO1c	GSM520634_AGO4a	GSM520635_AGO4b	GSM520636_AGO16
TTGACTTTTTTAAACATGTTTGAC	2349	+	1.38	0.22	1.97	0.2	37.23	0	0	0	0	13.82	0
ACCGTTCGTCTTATTCAAAAACTT	2371	-	6.71	1.55	9.61	0.81	5.96	0	0	0	6.98	0.99	1.4
TTGTGAAATATGTAAAACTATATG	2395	-	0	0	0	0	0	0	0	0	0	0.16	0
GTGAAATATGTAAAACTATATGTA	2397	+	0.79	0	0	0	1.24	0	0	0	0	0.33	0
miRU information:
Gene_ID	Gene_Length	Intron	miRNA	miRU start	miRU End
LOC_OS02G30290	8004	LOC_OS02G30290.1-3	osa-miR2123c	2338	2359
LOC_OS02G30290	8004	LOC_OS02G30290.1-3	osa-miR2123b	2338	2359
LOC_OS02G30290	8004	LOC_OS02G30290.1-3	osa-miR2123a	2338	2359

PhaseCut98:
+Start	+End	FragmentLength	FragmentNumber
2349	2412	21	3
PhaseCut_HTS_information:
HTS_Seq	MatchSite	HTS_Strand	GSM520640_wildtype	GSM520639_rdr2	GSM520637_dcl1	GSM520638_dcl3	GSM455965_Total	GSM455962_AGO1a	GSM455963_AGO1b	GSM455964_AGO1c	GSM520634_AGO4a	GSM520635_AGO4b	GSM520636_AGO16
TTGACTTTTTTAAACATGTTT	2349	+	2.96	0	1.75	0.41	12.41	0	0	0	0.37	0	0
TTGACCGTTCGTCTTATTCAA	2368	-	0.79	0	0	0.61	0.74	0	0	0	0	0	0
ACTTTTGTGAAATATGTAAAA	2391	+	0	0	0	0	0	0	0	0	0	0	0
miRU information:
Gene_ID	Gene_Length	Intron	miRNA	miRU start	miRU End
LOC_OS02G30290	8004	LOC_OS02G30290.1-3	osa-miR2123c	2338	2359
LOC_OS02G30290	8004	LOC_OS02G30290.1-3	osa-miR2123b	2338	2359
LOC_OS02G30290	8004	LOC_OS02G30290.1-3	osa-miR2123a	2338	2359

PhaseCut103:
+Start	+End	FragmentLength	FragmentNumber
2353	2425	24	3
PhaseCut_HTS_information:
HTS_Seq	MatchSite	HTS_Strand	GSM520640_wildtype	GSM520639_rdr2	GSM520637_dcl1	GSM520638_dcl3	GSM455965_Total	GSM455962_AGO1a	GSM455963_AGO1b	GSM455964_AGO1c	GSM520634_AGO4a	GSM520635_AGO4b	GSM520636_AGO16
GACTTTTTTAAACATGTTTGACCG	2351	-	0	0.22	0.22	0	0.25	0	0	0	0	4.28	0.7
TTCGTCTTATTCAAAAACTTTTGT	2375	-	9.08	4.21	9.4	3.05	20.85	0	0	0	12.85	0.66	6.55
AATATGTAAAACTATATGTATACA	2401	+	0	0	0	0	0	0	0	0	0	0	0
miRU information:
Gene_ID	Gene_Length	Intron	miRNA	miRU start	miRU End
LOC_OS02G30290	8004	LOC_OS02G30290.1-3	osa-miR2123c	2338	2359
LOC_OS02G30290	8004	LOC_OS02G30290.1-3	osa-miR2123b	2338	2359
LOC_OS02G30290	8004	LOC_OS02G30290.1-3	osa-miR2123a	2338	2359


>LOC_OS02G31830.1-5
GTAAGTCATTCTAACATTTTCTACATTCATATTGATGTTAATGAATCTAGCATTAACATCAATATGAATGTGGAAAATGCTAGAATGACTTACATTGTGAAACGGAGGGAGTATCTCGTATTCCTTATTCAACATTGTATCCTAGCCTAAAATGTTTTTATCTTCATATTAATTCTCCGAAGTTGCTGCCAAGTCTGGTAAGACATGATTTTAACCTGTTCTCTTGTAAATAGCTTTCAG

PhaseCut15:
+Start	+End	FragmentLength	FragmentNumber
3159	3239	20	4
PhaseCut_HTS_information:
HTS_Seq	MatchSite	HTS_Strand	GSM520640_wildtype	GSM520639_rdr2	GSM520637_dcl1	GSM520638_dcl3	GSM455965_Total	GSM455962_AGO1a	GSM455963_AGO1b	GSM455964_AGO1c	GSM520634_AGO4a	GSM520635_AGO4b	GSM520636_AGO16
ATTGATGTTAATGAATCTAG	3159	+	0.59	0	0	0.2	0	0	0	0	0.37	0	0
CATTAACATCAATATGAATG	3179	+	0.2	0	0.22	0	0	0	0	0	0	0	0
TGGAAAATGCTAGAATGACT	3199	+	0.39	0	0.66	0.81	0.25	0	0	5.65	0	0	0
TACATTGTGAAACGGAGGGA	3219	+	0.59	0	0.22	0.2	0	0	0	0	0	0.16	0
miRU information:
Gene_ID	Gene_Length	Intron	miRNA	miRU start	miRU End
LOC_OS02G31830	6055	LOC_OS02G31830.1-5	osa-miR446	3142	3165


>LOC_OS02G32814.1-2
GTGAACCTGGTGCTAGTGCGTTTCCGTCGCGCTCATGTGCGTCATCGCAGCCATCTACGCTTGCAAGGTGGTCTTCTTCTTCGAGGCCGTCCTTGAGCGGCAAGGGAGTTGGGCGGCAAGCGGGGGAGGAGGTGGGTGCGCTCACCGCGAGGAGCGGGGCGATGTGGTCGCGGTGGCAGGGATCCCGGCGAGCCGCGCAGACGAGGGGGAGCGGCGAGCCACGCAGACAAGGGGTAGGAGGCGGGGGCGCAGCGGCGCGAGGGCGGAGGCGGAGTACATCGCCGGCCTGCACGCCATGGCGATGGCGGCGGCGGCGGCGGCGGCGGTGGCGAACGTTGTCGGGGAGATCCCCCACCTCACCCTATCCATGGCGGCCATCGCCACTCTTCGCTCCCCGGCGTCTTCGCTCCCCGGCGTCTCCGCCGCTCGCCACCGTCTCTCCTTGCCCGCCGCCGCCCTTCCGCCGTCTCCCAACCACCGTCCCGACCGCCGGACGCCACCGCCATCCCCACTGCTGCTCCGGGGGTGAAGAGAAAGGCTAGGGAGAGAATGAGAGAAGGGAGGGAGGAGGAAGAAGGGGAGGAGAGAGGATGACATGTGGGCCCCACATGGTCTGTGGGTCCCGCATGTCATCCTATGTGTGAATGATAAATGAATTTTTTTTAATTCTAATGCCACATAAGCGTCACGTCAACGCCACGTGTAAAGAAGATCCGGTCAGTACCGCCACGTAGGTGTCACGTCAGCAAAACCGCCCTTCAAAACCGTCAAGGGAGTCAAATTGCACCGGTTCAATAGTTAAGGGTCGAGATATCCGGTTTTGTGGTTTAGGGTCATGGATTAGATTCGGGAAAAAGTACACCGAAGGTCCCTCAACTTATCAACGGGATAAAAAACGTCCTCGAACCGCAAAACCAGATATGTGAGATCCCTTAACTATACAAAACCGGTCACCCGAGATCCTTCGGGGATTTTGACCCCAGTTTTGGTCTACGTGGCGGCTAAGTCAGCGTAGGTCCCACGTGGGCCCCACATGTCAGATGTCCACGTCAGCCTCCTCTCCTCCCTTTCCCCTTTTCTCTCCCTTCGTCATCTTCGTCAACGTCACGGCGAACCCGCGGCTCGGCGAGGCCGCGCTCCGGCGGGTCGGCACGTCGGCGGCGGCGGTGGACTGGCTGGTGGAGATGCTCACCTGGAACGGCGCCGCCGAGGCCGCCGCCAGGGCGTCCGCCGCGCTCGTCGTGTCCAAGCTAGCCAGCAATTAAGAAGCGGAACGCGCTCCGTGTCGCCGGCGTCCCTGGCGATATCAAGTCTGCGTCGTCGCTGCTCTACGTCGCCGACGAGGAGTGCAACCTCCAAGGCCTCCTCATCATCAAGAAGCTGACGCGCAACCACGACACCTGCAGCAAGATTGGCAACGCAATGTATTTGATAGGTGGAGCACATGCTGTCAAGAAAAAACCAAGTTCCATCACAATTGAGTTCTCCCGTGGGAATTATAATAAGATTCTATCGTGCCTCTTCTCTACCAGTGATTTGGAATATCTACAGATAGAAAGATGCATCATGAGCTTGCCTCGAGAGTTTGAAGGTTTTAAGCAGCTAATTGTTCTGAATCTGCATACACCTAACCTGTCCAATGTGTATGTTACACTCGACAAAACAAAAGTTGCAGACAGGAGTAAAAACTATATGATGCAAAGCTTTTGTCAGCCTAACTGAAATAGAAACACTTGTTATGAAAAGATGTATGGTTGCGTTGCCTCAAATTTTTTTTTTGATGAAAGGCCAAGGCCCAGCTTTCATTAGAAAAGCATAAGAGTACATGTATGTCACACCCCAATCCGGCACCGCCGTACAACGGCACCTGATAGGAGCGTGTCGTAGGAAAAACGGCGCGAACCACTTCCTACGAAACCGCGATCTCAGTACCAGTCCCAGGACATAGTGCTGGTACCCACAGTGACAAATATGAATCATTGCAAATCCTTAAAATAAATAGAGGACTTAATTACCTTAACTTAGGTTGCAGCTCAAAACAGCCCGAGAATGCAACCGACGACGCGAACGAGGAAACACCAACAACAGCAGCAGCAGCGGAACCAACGAACTAACACTCAACACCACAAGCGACGGCTGGGAACCAAGACGAAACCCTATTCTTTACTTCACTTCATCTTCAACTTCCGGGCGGAGGAACTATATATATTTATATAGAGCAAGGGTGAGTACTTTCGTACTCAGCAAGTCACGGGAATTTAGGTGTTTAATGCAAGCTTGGAAGAGAGGCTAGGTTGTTTTGCAAATCTTTTATTTTGAAATCATTTTGAAATCACTAAGTGATTTATTTCTTTCTAAGTTTGGGCCGAAAAGAGACTTGCGTCTCGATTCGACTTTAAGAGATGTTTTTCAACAGCTCATTTGGTAATGTACTGACCTCCCGGGTCAGATCATTACTTCTCGGCTCCCAGAGCCATTCCACTTGATTAATCGGCTCCCAGAGCCTTTTTCATTTTCTCGGACTCCCAGAGTCCAGCTGCCCAGCAGCACAGCAATCCGCTTCCACTCGGGAAGCCTAGTCTATGATGCCCGTAGACATCCCGAATCACACAGATTCGTTTCTTGACCACTCAGGTCATCCATCTGCCACATAGGCTGATTCTGGTAACGATTCTCACACCACAACAACTTTTCACAAAGCACAGGCAAACAAATCTACGCTACAGGAAACACCTCACATCCGCCCATGACCGTGGGCACAGTTGTTCGAACAGTTAGTTAACCTCTGCAGAGGGGGTACACTTTACCCACACGACATTACTAACCCGGATCACCCAGCCCGTGAGATCAGCCACGTCGGGAGACCCTAAGGCTTTCATGACAAGGCATTTCGAAAGCCAACACAGGTTTACCATATGCCAACGAGAGGGGTCCCAGACCAACACCAGATTAGGTCCCAAACCATACTGTGCCAGGAAGCCCGGGGGTTCTCCCCGACACCACCCCGTTGAATCCACATGTCTCTTGGCATCATGGCTCTCTCGATTAGCTAATTACTTAGCCAGGGGCGTCCCATTGCACCCGTGTGGTCGCACTTGTTATATGCTCGGATGAATTTCCCACAGGAATCGGTCCTTATATGCGAATACGGGACAGTGCCACACAGGCATAACCCCCGCATCGCGAGTTTTCACAATTTATTTTATTTTCAAACACGCCGACACCACATGTCGGGTTTTCAAGGCTTCTCAAACCCATTCCCCAAGTTATCGACAAACAATGGTGTATGTGGAATAGTTGGTATAAGCGCTCAGAGAGCACGGATACCGAAGTACCACAAGAGTGGAGCGACAAGGAATCAGGGTAATACGACCTACAGGAATTAGTGCGACTACTGGGTAGGTCCGTCGGTTTGGCACGCAAACCGAGGCCAAGCATGTTAAGTGTGTGATTCTACTAATGCAAGTTGCAAACAAAATAATAATGATTTTCCAATTATAGGAGCAATTGGTCAAATGGTGACTTGCCTTGCTCAAAGTCTTCACGAATCTTCGAGAAATCCCCCGATCGACAAAAATCCGGTAACCACAACTATACGCAAACAATCGAAAACCTAAACAAAAGACCAAAAGAAAGATCCTATTTAGACTAATTAGTAGTGCCATTAGATAGATCTCAATTTTAGAGAATTACTGGAAGTGTAACGGAGTCAATCGGAGTTACAGATCGGGAGATATGAATTTTGGAAGTTTATTTGGAATTTATGGAATAAGAGGAATGGTTTATGGAATTTATAGAAATAATATTCTCAAGAATATTATTGACAGTCACAGACGCGCGGGACCAAAGGAAATGATTTATGGAATTTTAGGAATAAGGAATTGATTTATGAAAAAGGGAAAAGGATTTATTAATCCTTTGGATAAGAAAAGGAAGGAGGGATGGGATTTAGACTTCCTTGGGCGGCTCGGGTACGGCCCAAGGGATAAGCGCAGCACGGCCGAGCCAATGGGCCGGGCGCGGGCGCGAGGAGGCGGCCCATGGCCGGGCAAGGCGTGGCCCAAGCGAGCGGGGCACACGGGAGGAGAGAGGGGGGATGGGTCCGGGTGGACCGGATCCATCGTGCCGGGTCCCGGGACGGGCCCACGAGTCAGCGACTCGGCGCACGGGGGAAGGGTTCATGCGGCGCGGGGCGCTAGGGTTTTGCGGACGCGGCTCACGGCGCGGCACGCGGGTGGACCAAGAGGTGGAGGGCCCATGCGCAGCCTAAGGGCTCTCCGTGGACCGCACGCACAGAAGAAAGGGCGGTGGGGGCGGCTGACTAGGTGTTTGACCCGGTCGCGGCCGATGTGGCGCCGACGTGGCGCCTTCGTGGCAGCCACGCGAGCCGGCGAGAGGAGGAAGAAGGAGGCCGGCTGATACGGACGGCGGACGGCGGCGGCTTCACCGGGAGCACAACCCGACGATTCGAGAGGGAGGGAGTACACCGGAATGATGACTAGGATAAGAGGGAGTGAGCCTCTAGCTCGGATTCGCCGCGGGGATTCAATGGCGACAGATTTCGACGGTGGCGGCCGGCGGCGATCAAAAGGGGAAATCGCGGCGGGGCGACGAGAGGTCGATTCCTAGGGACTTGAGCATCTACGCGACCTCCAGAGTTCATTTCTAGAGTCGGATTGGGTGGAGCTACACCGAGGAAGGCCGGCGATGAGCGGCTACTACCGAGTTTGGGCGGCGACGGCGGCGAGCCTACGGCGAGCAGCGGCGGCGGTCGGGGCGGCGCCAGCTTGCTACTGGAAGGCTACTCGCACTACTGCCCAGAGCTAAGGAGAGGAGAGGGAGCGAGGAGGGAGAACGGGAGATGCACTACCGAGCCGAGACGGGCGCTGTGACGAGTGGCCGACGACGCGGGAGCGAGCTCTCCGGCCTCGGGCTGGGGAAGGGGAAGGAGACGGCGCCTGGAGTCCCGCGTCAGCTCCTCGCGCGCACGCCGGCTTCACCAGCACGCGCGATGGAGGAGGGAGGCGAGGACGGCGGTAGCAAGGCGGCAAGGGCACGGTGGTGGCGAGGGAATGAACGAGAGGGAGATGGGGCGGCTCGGTTTAATAGATGGCAATGTCGGTTTAGGGAGGAAGAACCGACATTGGCGGTCAAGGAGGAGCGAGCTGGCGGTGAGCTGGTGCAGTCGCACGACCAGCGTCCGCGCTTTGGCCGCGAGCGGCTGGGACCATGGATGACCTCGGCGGTGGTCGGGAAAAAGGGGAAAGGAAGAGGGAAAGGAGGGCTTGACCCTTGCTGAAACGGGAAAAGGAGGAGGGAGAGGGGAGTGAGACAGGGGCTGCCTCTCTCGGCCTTGGAAGCTAGCGGCGTGGAGCGGCGGAGCGGCAGGGCACGATGCAGGCGGCGCCAAGGTTTGACGCAGCGGCGACCGGGGCGTTGGCCACGCGCAAACCCGCACGGGAAGGGCGAAGGCGGTGAGAGCGGCGTCCTTGCCGGTCGGCCATGCGCGAGCGCACGGGAAACGGCGACACGGCCGGAATTTTGGGGCGGCGTCGGCGGGAAGCGACGCCGAGAGAGAGAGAAAAAGGAGACGGCGCTGTCTCTCGCTCCCGAACACGTGCGACGCACGCGCGAGAGAGCTGGGCCGAGAGGAAGGGAAGGGCCGGGAGAGAGGGATCAGCCCATCGACAAGGGAGGCAAAATAGACTTTTGCTGAAAGATTTTGATTTGGAGAGATTTGGAGTTTGGGTTTTGAATCTAAATTTGATACTTTGTACACAAGGGTTCAAGGAGTCAAGGAAGGAAACAAAACGGGAGTTTGGATATTTTGGGATTCGGAAATGTATTTGGCGAGGATTCAAAGGAAGGGATTGACTTTCGGAATTAGATTTCGGAGACTTGAATTGGAAGAGGAAATTTGAGGCGGAGGATTTTGATTTCGATGAGAGGGAACAACGGGATTTGAATTGAGATCCATGGCACGACTTAGACTCGCACACAAAGAACAAAATTTTCGCAATTAGGATTTTACCGAATTAGTTTTTAACGTCTCACGAGAAGCGGAGCGTTACAATGTAACTGCTGGGGATTCCAGCTTACAAGTAGCGCAGAAACAAAGACAAAGGCAGAAGCATGAGATGTTGACGCAGCAGCAAAACACACACCCAGTAGACAGACAGAAGAAGCAGGAAAAATAAATCACTGAAAAACTCCTAGCTGCTTGAACCTCCTGTCCCGCGGACACTGGCAAGCAGTGATCCTCTGGCCTTCTCCATCTCGTCCCTCAGCTGCAGCGGCAATAAGGGTCCCCACTGTTTCAAAAATGACAGAGCTTTGTGAGGAAATGAGACCGTTGCCTCAAATGTTCGAAGGTTTCAAGCGGCTATCTGTCTTGAATCTGAAATATATATACTCAACATACGCCTCCTCGACAATATCATCGACTTCTCCGCCATCGGCGCCGGATCAGTCGTGATCACGCCGACGTGCGCTAAGGCCGTGAAGCGATCGCTGCAAGTGATAAGATGCTCACGGAGATGGCGGGGAGCACCGGGAAGCTGCTCCGGCGGGAGGTCACCGAGATCGTGTTCACGGTGAGCAACATCCGCGCCGTGCTCCAGCATGGAGCCGGGCACCTCGAGCTGCAGCGGCTCGGCGCCGAGGTGCGCCGCGGCCGCATGGGGCGTAGCCTGCCGCCATCGCCTCCGCTTCGCTCTCACGCCGCCTCCACCGGCCGCATCCTCCCGTCCGCGCTCTCCGCCGCGGAGAGATCGAGTGCCGCCGCATCCTCCTGTCCTCCCCCTCTGCCGACTCCCTCCTCGCCGCATCCTCTTCAATGGAGAGCCAGACGAGGCCATCTGGCGCGAGGCGGGAGAGGAGATCCAGTCGACGACACGGCAACGGGCAAGGCCGACGCTAGTGCCGCCCGAGCTCCTCCAGCAAGTGCCGCTTCGATGGCGGCTACGTCCCCCGCCGGTCGCCGCCCGTGCAGCTGCTGCCCCTCCGCCTCTGCCCACCCGCGCGCTGCTCCGCTGCCTGCGCCCGCCGGCTGCCGCCCGTGGAGGAGAGAGAGAGAGAGAGAGGGGTAGGAGAGGTGAAGAGGAGGGGAGAAGAGGCTGACACGTGGGGCCCACGTGGGTCCACGCTGACTCAGCCACCGACGACCGTGGTCAAAGCGCCACGTAGGACAAAACCGGGATGAAAACCGCCGAGGGACCTCGGGTGACCGGTTTTGTATAGTTAAGGGACCTCGTGTGTCTAGTTTTACAGTTCGAGGATGTTTTTTATCTCGCTGACAAGTTGAGGGACTTTCGGTGTACTTTTTCCTTAGATTCGGGTCACTTTTTAAGGGAGTCAAAATGAACTTATTCCTACTGAGGAGGAGGTCCCCTGCCACAGGTCCAGTATCTCCGGTTTGCTGTGATTGGGTCGTTTGCGCCAATGGGCTTCCAACTATCTGGGCCAAAATGGAAAGCCCGGACAAGATGCAAATCACATTCCTTCGGGCTAGCAAACATGCAAGGAATAAGTTCACTTGTTGTCCTTCCATTTGTCGCCAAGCTTAAAATTTGTTCTGGAAACGAAATACCACTTACTCCCTCCTTCCCTAAATGTTTGAGGTCATTGACTTTTTTAAACATGTTTGACCGTTCATCTTATTTAAAAACTTTTGTGAAACGTGTAAAACTATATGTATACCTAAAAGTATATTTAACAATAAATCAAATGATAGGAAAAGAATTAATAGTTACTTAAATTTTTTGAATAAGACGAACGGTCAATTTTTTTAAAAAAAGTCAACGGCGCCAAATATTTTGGGATGGAGGGAGTATAACCCATCCCTAACTCACAATACCATGTCAAATTTGGCCCCTCAGTAATATAGTGACCAGTTTTTTATGACGTTGCGAGTGGGACCCATATAGATCCACATATCAAGTGCCAACTCTTCTCCCTCTTCCCTCTCTTTCCCATCTCTCAGATTCTCAAGTGTTGGAGCAGGGTGTTTGCTAACTGGTGAGGAGGGGGCTGCGATGGTCTGCCCCCATCCAGCGAAATCTCTTCACTCTCTCCTATCAGTTCAGTCCTATGGTGGCAGCTCGGTGGTGGAGCGATGCTCGGAGGAAGGCGATCGGGGCGCCGCCAACATGTTTCTGGCTTTGGGGCCGGCACAGCATCAGTGGCGGAGCTCGCGAAGGAGAAAGGTGGCAGCCGACGGGGTGGCGGTGGTTGGCAGTGGATCCTCGGCTCCTCGCCGGTTGTTGCTTCCGCCACTGGTGGAGAGATGGTTTGTAGTCCCGGTTGGTAATCCCTTTGTAGTCCCGGTTTTCCACCGGGACTATGAATCCGGGACTAAAGATCACTATCTTTAGTCTCGGTTGAAATAACCGAGACTAAAAATACATCTTTAGTCTCGGTTGGTGTTAGATAGTAGCACAGTCCCGGTTGGTCACCATTTTTTTCTTTTCTTATATTCTCATTGTTTCTTTCCAAAGAGTTGCTCCTTCCCAAATCTCCCCAAATATCCCAAAATCAAAGTATCATCCCAAGTCAATGAATCATTCACATCACAAATTCTCAAAAAAATACAAATCAAATTCTTAAAGAAATACATCACAGATCAAACATCAAATAGATCACACATCATATACATCACAGATCCAAACATCACAAGTTCTTAGATCCAAATGTATCACAAATTCAGAAAAAAAAAAGAAAATTGTGCTTTCGTTGCCGCCTCCCTCCTCCGGCAGAGGAGAGGGCACCGCCGGCCGCCACTGCTACGCTCCCTGCCGCCCGCGGCCAGCCGCCAGCCGCCGCCGCCCGGGCTCGGCCCCCTGGACTTACTCTGGTAGAGGAGGAGGAGGAGGAGGAGGAGGAGGTGGGGAGGGGGAGGAGAGGGGAAGGGGAAGGGGAGGAAGGGGAGAGGAGAAGACTTGCCAGCCAAAATGCCAGATCCGATCTGAGGACTTGCTGTTTATGAGAGCATAGGGAGTAAAGAGAGAGAGGAAGGGGAATGGATCGATAAGATCGAGACTCTGGCGCGCGCGGGTGGTTTATACCAACCGGGACTAAAGATAATTAGGGTCTAAATTCGACCCGACAACTTTTTGAACCGGAACTAAAAATGATCTTTAGTCCCGGTTGGTGTTACCAATTGGTACTAAAGATCAAAATTTTTTTAACCGGGACTAAAAATCGTTTTTAGTCCCAATTTTTAATGGAACCGAGATTATTATGGAATTTGGTGGACCGACCAAAGATGGTTTTTCCACCAGTGCGCTGTTTTCATTCATCAATATTCAGATAAACACATCGATAGTTGAGACTGAAAAATCAAAAGAAAATCTGAAAAAACAGTCACAACGTGCTGAAGTTAGCTCCAACAGATCACATCAATCATTGCTAATTTGCTATAGCCAACAAAGTGGACCAAGGACTAGCGACGGGGGCGATAGAACTAGGCCTAGGTGATGCAAGCAAGAAGGATCGAGGCAAAACGAAGCTAGTTGAGCAGATCGAGCCCGAGACGGCTCCGGCGGTGCAGATCGAGGCACGCATGCTTTGCCCCACGCCTTGGGATGCAAGCGGACCGACCGGCAAACCTACTTATATGTTAAATAAAAAGTAATCCACAGGTTTTCGCGTTATGACTCTGCTTGCCGCGTCATAGAGGTGCAAATGAAACAACCCATAAACTCATTTATAGGCCAAATTAGTAGGTAACCCGCGGGTTACTCACTAATTTTACATATAAGCGGGTTCGCGGGTTGGCTCACTTGTATCCCTACCCACGCCCCCTCCATTCCCATCCCCACGCGTGCCAGTGCTGTCAACCTCGAGCTCGATGGGCTCATGGTCATCGTCGACGCATCGTTGCCTTCATTCACTGCTAGACCCAACCATCACCAGATCCCCTCTTGTCGAGTCTCCTCTAGCTGCTGCGGACCGCCGCATCCCCTCCCCCCACCCCCCCCCCTCCCCTTGCTAGCCACCCTGCTCCAACGCTTGAGAATTGGCAGTCGATTGTGAGGCTCACGTGGATACTACTCATCACGTCAGCCAAAAACCAGTCACTATACTACTGAGAGACCAAAGTTGACACGGTACTGTGAGTTGGAGATAGGATATAGCTGGTATTTCGGTTCAGGCACGAGTTTTAGACTCGGTAAACAAATTAAGGGACTTAATATGAACTTATTGCAACATGCAAAATCTCGATAACAAAGGTAATCTCAGTTAGACAAAAGGGTATACATGGGCCCAAAGACAGTAGCTCAAAAATTTTATATACCGATAAGGATCACCTATATATTTGTTGACAAATTTTCTTTCAAAAATTTGATAGATGTAATTATAGTACAATCGTGATGTAATTACCCTGTAATTTGCATGTAACTATAATGCAACTTTCAAAAATCTCTCCGTGACATGCTATTTTGGTGAAACGGAAGTCGTGGGAACGAATCCTCTCACATGTGTGCGCGTTGTGACTTTTTTTCTTTCTCACATGCATAAATCTTGAAACAAACATAACGGTTTAAAATTATATGAAAGTTACATATAAGTAATATTGTAGTTACATGTAATTAATTATATTACGATTGTACTGTAATTATATCAGTCAAATTTTCAGAAGAAAATTTATTGATAAATATATAGCAAAATTATACCGACATATACTGTCATTTTCTTTTTTGAAAATATATACATACGTAAAAATACTTATATAAATACGCACCCACTCACCCCTATAAATATTCACTATTCATATGAGCACCTTCAAAACTGAGCATATAAAATTCACGAAGTCACCGCAAACACATCATATATTATTGTTGATAGGTACGTCGTCTACATTAAAAAATAATCAGATGTAAATATAAATATTTATGTTAAAATCTAAATCCGTATAAATAGGTTCCGCCGCGAAGAACCTAAACCGTTAAGTTACTTCTCACTTGTTGGCAACTTGGCATATGCTATCATGGCTACATGCGCATCTTAATTCTTTCTAAGATTAATTTATTTGAGTGCAATTCGGCTACGTAAGCCCGATGCTAGTGCTGATACCGTTAGCACCGGCGAAATGCTCTCGCATGATTGCTTCTCCCAGACAAATCGGCCGATCAACTAGCCTAAAACCAGCTGGGTCCCAATTCCTCTTGGCCTAGGCACCACAAAATCCAGCGCGCTCTGATTCTCAGCCTGCTTAGGCAGTTGGCAGCATGTGAATATATCCTTAAAATGTGCAGTGCAATTAACAGAACTCGCTAGATGCAATTAAATGAACTGGTGATGCAAGTGACAAAAAGGAGAACATGGGATGCCAAACTCCAGCTTGGAGACGACTGTATATTTCAACCCATATGACTTCGAGAACCCAGGATATTTTTCTGTGATCATCACTAAAATCAATCAACCAAAAACCCATGCTTTGCCATGCTCTGACAACGTTACCACAACAGGATGAAATAAATAAACAAATAAGCTCAAACAGATGAAACGAACATGAGGTGAAAAACTGTAATTAATCAAAAGAGGAAAAGCATGAAAGAGGAAAACCTGGTGACATGGGGTGAAATAACTGGTAAGGTGTGTCTGATCAGAATATGAGAATATCGGATACCAAAAAAGTCAGTAGCAGCAGCAGCAAATGGGCAAAGCGATAAGCACTCCAAAAACTTGAGAATCTCGCAACTTTTTTGGGCAAGCGGGAGGTGATCTTATTTGTTGCAAACTGATTACAAGCAGAAATTGTACATCTGTACTACACAATGGGAGAAGAAAGATGTGTTGTACTTCGTGTACTAGTTGTACTACACACTACCCAGCCTCAACCAAAGCAGGATGGCTTTAGTTTAGCCCAGATCAGGGCATCTACAGAAAGAGAAAACCTCACATCGATCCGTTTGTGAGGAGGATGGGGGTGGGGGTGGCTTTTCTCCGGGGCTTTATGCGTGTTTGGTGCACGTCCACCCACCGGGCACCGGTCACCGTCTTCTGCTTCCTCGCTACGCATCATCTTGTCTATTTAAGGGTCCTCCGATCCATGAAGCTACCCCAAGTTATCTCCCGAATTCGAGTCCTGTTCTTTTTGCTGCTGCTGCTTCTTGTTCCTACTGCCGTGAACCATGGCCGCTGAGGTAACAATCTCCTTCCACGCCTTCTCAGATTGCATAGATGCAGTCAGTAGGATGGAGTAGGAGGAATGGATGAAATTTCTCGTTTTGCTTCTTTTTTTTTGTTTGTTTTTCTGGATGAGTTTCAGATACAAAGAAGTAGGCTGTAGGCCATGAGGTTGCTGAAGTTAGGTTCTTGTTAGATACAGAGAATTTTGCTGAATTTTGGCCATGAGTCCCCTTGTTAGATAGAAAACTGATGCTTGTTGGTCTGCTAAACGGCAATGTCAGAATACAAGATAATAAAAATGTTCAATCTCATATGATATGCAG

PhaseCut252:
+Start	+End	FragmentLength	FragmentNumber
8279	8351	24	3
PhaseCut_HTS_information:
HTS_Seq	MatchSite	HTS_Strand	GSM520640_wildtype	GSM520639_rdr2	GSM520637_dcl1	GSM520638_dcl3	GSM455965_Total	GSM455962_AGO1a	GSM455963_AGO1b	GSM455964_AGO1c	GSM520634_AGO4a	GSM520635_AGO4b	GSM520636_AGO16
ATTGACTTTTTTAAACATGTTTGA	8279	+	5.33	2.66	9.4	1.43	38.47	0	0	0	74.53	3.62	5.61
GACCGTTCATCTTATTTAAAAACT	8301	-	0	0	0.22	0	0.25	0	0	0	0	0	0.47
TTTGTGAAACGTGTAAAACTATAT	8325	-	0	0	0	0	0	0	0	0	0.73	0	0
miRU information:
Gene_ID	Gene_Length	Intron	miRNA	miRU start	miRU End
LOC_OS02G32814	14038	LOC_OS02G32814.1-2	osa-miR2123c	8269	8290
LOC_OS02G32814	14038	LOC_OS02G32814.1-2	osa-miR2123b	8269	8290
LOC_OS02G32814	14038	LOC_OS02G32814.1-2	osa-miR2123a	8269	8290


>LOC_OS02G36140.2-2
GTAAGACTAATTGCAGAAATTTTGATGGAAGATCTGTTAAATTTTTGTCCACTAGAGACGTAGTTAATTTGAGATGGGATGAGTAAAAAGTTAACTTATTTTGTGACTTCCATACCACTTACATCCTATATACATTATAATTAATTACATGCTAATCTCTACTATTATAAAAATTAAAGATGTTTTTGCCAGTATTTTGGTACATCATCTGTGTATGAGTCAGTTTTTAAGTTCAATTACTTTTGAAAATACATATCTATATTTGAGTTGGTTTTTAAGATCGTTCACTTTTGGTAATCATATAAGAAATCTGTTTAAAAAAACTCGCATGCTAACCTGAGACGATCGGACTCCTAACTGCAGCTCAGGATTTTCTAAAAATATATATATCCAACCGAACCCCCACAGTGAATTTCATCTTAACTAAACCATATAACAACAATAAGATTAAAATAGACTTCACCCGTTGCAATACAATGGCATTTTTTCTAGTCCTATAATAATTATAATATAATTATACTATAATTATATTTGACAGATTTTGTAAGGTTTTCTGTTGAATGATGGATATGTAGTCCCTTATTTTTTAAGTTAGGGTGACAATACTATAGTTTAATTTGGTGGGGTCTCAAATTTTTAAATTTGGAAACCATTGTAAGGAAAAGTATTGATTCAAAACATAAGCGCAAGTATTGATCCCTTGCTATTTGTTTGCTTAGCATGCATGACAGGGACAGTCTTGTAGGCGCCATGGTCCATGGAAGTTTTGCACCTTGCATGACTTGTTCTGGACACGTACGCATGCATATCAAAGACTGGTATAACAGTGTTCTAAAAAAAGACTGGTGTAACAGGACTAATTAGCATGAGTCTTCTTTGACACCGACTTGTGTTTGTCTTATATACAATATTAGATACGCATATATTTCCTCCGTTTAACATTTGTCATTCTAGCATTTTCCACATTCATATTGATGTTAATGAATCTAGACATATATATCTATCTAGATTCATTAATATTAATATGAATATATGAAATGCTTGAATGACTTACATTGTGAAACGGAGGAAGTATATCGCAATCAACGAGGTACACGCAGTAAATATTATGACCCTTTATATATATATATATATATATATATATATATATATATATATATATATATATATATATGACACAGGTGATTTTTTTTAATGTTTGATAATATTTAGTGCAAATATGTAAAAGTATATGTTAAGGTTAGAGTTAATTTCATGGATGATAAAAGAAATCATAACAAAATAAACTATATAATTTTTTGAATAATTAATATGAATAGTCAAATGTTGAACTAAAAGATAACAGCGTCAAATATTAAAAAAAAATGAAGATGCATAGTAGATTGGATGTCCAACTTCTTTTCTTCGTTCGATTCCTTAATTTGTTGGAGAACTTTCAACCATTTAGGATTAATGAAAGACTGTTTAGGATTTTAACTACGCAGGATTAATATATATGGAGGATAATAAGAGGGTCTCCAATTAATTAGTATGAAAAACTACCCAAACCCATGAATCCGTACATGCTACGTTTTCGTCCTATCTTACGATAAAGATAGAACCCACTAAATCCTAAAGTTCAATATGCAAATATATCATATTATCATCTTCTAACAATTATTATATCTTAAATATCATACAAGCATGCTATATTATCTATAATTTTATTCTATAATTTATTAAATTTTAGAGCTTTAAAATGCAAGCATGTTAAACCACCATCCTACATAATTTATATAATATTTTAATATATCATCTCTCCATCATTTATTATAATATCCTATATACATATATATTTTATCCTCACATAATTAGTATTATTTCTCTCTTCTATAATTAAGCCATATCACACAATTATTTCTAGCTCTTAGATGATTAATTTATGGTCCAAATTATCCTGCTCTTTTTCTTCTCACTATACCACCTTAATTATTTTTAACCCTTAAATGACTAACCTATTGTCCAAATTATTCCCCTTCTTTTCTTCTCTCTTAAAACCCCATCACTTTATTTTTACATTTAAATCATCATTCTATGTGCTATTTAAATCATCATAAACCACATCAACTTATGTAAACTTATATTATCTAGCTATCTTACATATTATTTTTATCTATTGTTATTATACTAAACTCCCGTAGCAATGCGCGGGGTTTCACATAGTGGATTGAACAACTAATACCGTCTCATTATTTACTAATACAGATTTTTAGAGTATTACCCGCTCTTTAAAATATTACAATTTAGATTCTAAACTAAGCACATCACTATATGTTATTTTTCGAATTTTTGAAATGACTAAATTATAAAAAGAACTAGTCGAGAATTTAGGTCAGGTACATCTCAATATTTGTATTTCTTGATAGTTAAATTTATTAGTAGTTCCGAATTTTCAAATCAATAAAATAAAATAATATATTGAGACAATAAGCCTAACACAATGCAACTTGATATTTTCAATACACAATTGTTATTGTATATAGAAAAAATATATGGATCTTGCACTATATCCTTTGTTGAGTTCATTATATATTGTTGTGATGAACGCTGCAG

PhaseCut89:
+Start	+End	FragmentLength	FragmentNumber
1457	1505	24	3
PhaseCut_HTS_information:
HTS_Seq	MatchSite	HTS_Strand	GSM520640_wildtype	GSM520639_rdr2	GSM520637_dcl1	GSM520638_dcl3	GSM455965_Total	GSM455962_AGO1a	GSM455963_AGO1b	GSM455964_AGO1c	GSM520634_AGO4a	GSM520635_AGO4b	GSM520636_AGO16
ATTCATATTGATGTTAATGAATCT	1457	+	5.53	3.1	8.96	3.05	9.43	0	0	0	13.95	0.66	14.26
CTAGACATATATATCTATCTAGAT	1479	-	0	0	0.22	0	0	0	0	0	0	0	0
AGACATATATATCTATCTAGATTC	1481	+	0.2	0	0	0	0.25	0	0	0	0.37	0	0.23
miRU information:
Gene_ID	Gene_Length	Intron	miRNA	miRU start	miRU End
LOC_OS02G36140	8410	LOC_OS02G36140.2-2	osa-miR446	1446	1469


>LOC_OS02G36140.3-2
GTAAGACTAATTGCAGAAATTTTGATGGAAGATCTGTTAAATTTTTGTCCACTAGAGACGTAGTTAATTTGAGATGGGATGAGTAAAAAGTTAACTTATTTTGTGACTTCCATACCACTTACATCCTATATACATTATAATTAATTACATGCTAATCTCTACTATTATAAAAATTAAAGATGTTTTTGCCAGTATTTTGGTACATCATCTGTGTATGAGTCAGTTTTTAAGTTCAATTACTTTTGAAAATACATATCTATATTTGAGTTGGTTTTTAAGATCGTTCACTTTTGGTAATCATATAAGAAATCTGTTTAAAAAAACTCGCATGCTAACCTGAGACGATCGGACTCCTAACTGCAGCTCAGGATTTTCTAAAAATATATATATCCAACCGAACCCCCACAGTGAATTTCATCTTAACTAAACCATATAACAACAATAAGATTAAAATAGACTTCACCCGTTGCAATACAATGGCATTTTTTCTAGTCCTATAATAATTATAATATAATTATACTATAATTATATTTGACAGATTTTGTAAGGTTTTCTGTTGAATGATGGATATGTAGTCCCTTATTTTTTAAGTTAGGGTGACAATACTATAGTTTAATTTGGTGGGGTCTCAAATTTTTAAATTTGGAAACCATTGTAAGGAAAAGTATTGATTCAAAACATAAGCGCAAGTATTGATCCCTTGCTATTTGTTTGCTTAGCATGCATGACAGGGACAGTCTTGTAGGCGCCATGGTCCATGGAAGTTTTGCACCTTGCATGACTTGTTCTGGACACGTACGCATGCATATCAAAGACTGGTATAACAGTGTTCTAAAAAAAGACTGGTGTAACAGGACTAATTAGCATGAGTCTTCTTTGACACCGACTTGTGTTTGTCTTATATACAATATTAGATACGCATATATTTCCTCCGTTTAACATTTGTCATTCTAGCATTTTCCACATTCATATTGATGTTAATGAATCTAGACATATATATCTATCTAGATTCATTAATATTAATATGAATATATGAAATGCTTGAATGACTTACATTGTGAAACGGAGGAAGTATATCGCAATCAACGAGGTACACGCAGTAAATATTATGACCCTTTATATATATATATATATATATATATATATATATATATATATATATATATATATATATGACACAGGTGATTTTTTTTAATGTTTGATAATATTTAGTGCAAATATGTAAAAGTATATGTTAAGGTTAGAGTTAATTTCATGGATGATAAAAGAAATCATAACAAAATAAACTATATAATTTTTTGAATAATTAATATGAATAGTCAAATGTTGAACTAAAAGATAACAGCGTCAAATATTAAAAAAAAATGAAGATGCATAGTAGATTGGATGTCCAACTTCTTTTCTTCGTTCGATTCCTTAATTTGTTGGAGAACTTTCAACCATTTAGGATTAATGAAAGACTGTTTAGGATTTTAACTACGCAGGATTAATATATATGGAGGATAATAAGAGGGTCTCCAATTAATTAGTATGAAAAACTACCCAAACCCATGAATCCGTACATGCTACGTTTTCGTCCTATCTTACGATAAAGATAGAACCCACTAAATCCTAAAGTTCAATATGCAAATATATCATATTATCATCTTCTAACAATTATTATATCTTAAATATCATACAAGCATGCTATATTATCTATAATTTTATTCTATAATTTATTAAATTTTAGAGCTTTAAAATGCAAGCATGTTAAACCACCATCCTACATAATTTATATAATATTTTAATATATCATCTCTCCATCATTTATTATAATATCCTATATACATATATATTTTATCCTCACATAATTAGTATTATTTCTCTCTTCTATAATTAAGCCATATCACACAATTATTTCTAGCTCTTAGATGATTAATTTATGGTCCAAATTATCCTGCTCTTTTTCTTCTCACTATACCACCTTAATTATTTTTAACCCTTAAATGACTAACCTATTGTCCAAATTATTCCCCTTCTTTTCTTCTCTCTTAAAACCCCATCACTTTATTTTTACATTTAAATCATCATTCTATGTGCTATTTAAATCATCATAAACCACATCAACTTATGTAAACTTATATTATCTAGCTATCTTACATATTATTTTTATCTATTGTTATTATACTAAACTCCCGTAGCAATGCGCGGGGTTTCACATAGTGGATTGAACAACTAATACCGTCTCATTATTTACTAATACAGATTTTTAGAGTATTACCCGCTCTTTAAAATATTACAATTTAGATTCTAAACTAAGCACATCACTATATGTTATTTTTCGAATTTTTGAAATGACTAAATTATAAAAAGAACTAGTCGAGAATTTAGGTCAGGTACATCTCAATATTTGTATTTCTTGATAGTTAAATTTATTAGTAGTTCCGAATTTTCAAATCAATAAAATAAAATAATATATTGAGACAATAAGCCTAACACAATGCAACTTGATATTTTCAATACACAATTGTTATTGTATATAGAAAAAATATATGGATCTTGCACTATATCCTTTGTTGAGTTCATTATATATTGTTGTGATGAACGCTGCAG

PhaseCut89:
+Start	+End	FragmentLength	FragmentNumber
1457	1505	24	3
PhaseCut_HTS_information:
HTS_Seq	MatchSite	HTS_Strand	GSM520640_wildtype	GSM520639_rdr2	GSM520637_dcl1	GSM520638_dcl3	GSM455965_Total	GSM455962_AGO1a	GSM455963_AGO1b	GSM455964_AGO1c	GSM520634_AGO4a	GSM520635_AGO4b	GSM520636_AGO16
ATTCATATTGATGTTAATGAATCT	1457	+	5.53	3.1	8.96	3.05	9.43	0	0	0	13.95	0.66	14.26
CTAGACATATATATCTATCTAGAT	1479	-	0	0	0.22	0	0	0	0	0	0	0	0
AGACATATATATCTATCTAGATTC	1481	+	0.2	0	0	0	0.25	0	0	0	0.37	0	0.23
miRU information:
Gene_ID	Gene_Length	Intron	miRNA	miRU start	miRU End
LOC_OS02G36140	8410	LOC_OS02G36140.3-2	osa-miR446	1446	1469


>LOC_OS02G36140.4-2
GTAAGACTAATTGCAGAAATTTTGATGGAAGATCTGTTAAATTTTTGTCCACTAGAGACGTAGTTAATTTGAGATGGGATGAGTAAAAAGTTAACTTATTTTGTGACTTCCATACCACTTACATCCTATATACATTATAATTAATTACATGCTAATCTCTACTATTATAAAAATTAAAGATGTTTTTGCCAGTATTTTGGTACATCATCTGTGTATGAGTCAGTTTTTAAGTTCAATTACTTTTGAAAATACATATCTATATTTGAGTTGGTTTTTAAGATCGTTCACTTTTGGTAATCATATAAGAAATCTGTTTAAAAAAACTCGCATGCTAACCTGAGACGATCGGACTCCTAACTGCAGCTCAGGATTTTCTAAAAATATATATATCCAACCGAACCCCCACAGTGAATTTCATCTTAACTAAACCATATAACAACAATAAGATTAAAATAGACTTCACCCGTTGCAATACAATGGCATTTTTTCTAGTCCTATAATAATTATAATATAATTATACTATAATTATATTTGACAGATTTTGTAAGGTTTTCTGTTGAATGATGGATATGTAGTCCCTTATTTTTTAAGTTAGGGTGACAATACTATAGTTTAATTTGGTGGGGTCTCAAATTTTTAAATTTGGAAACCATTGTAAGGAAAAGTATTGATTCAAAACATAAGCGCAAGTATTGATCCCTTGCTATTTGTTTGCTTAGCATGCATGACAGGGACAGTCTTGTAGGCGCCATGGTCCATGGAAGTTTTGCACCTTGCATGACTTGTTCTGGACACGTACGCATGCATATCAAAGACTGGTATAACAGTGTTCTAAAAAAAGACTGGTGTAACAGGACTAATTAGCATGAGTCTTCTTTGACACCGACTTGTGTTTGTCTTATATACAATATTAGATACGCATATATTTCCTCCGTTTAACATTTGTCATTCTAGCATTTTCCACATTCATATTGATGTTAATGAATCTAGACATATATATCTATCTAGATTCATTAATATTAATATGAATATATGAAATGCTTGAATGACTTACATTGTGAAACGGAGGAAGTATATCGCAATCAACGAGGTACACGCAGTAAATATTATGACCCTTTATATATATATATATATATATATATATATATATATATATATATATATATATATATATGACACAGGTGATTTTTTTTAATGTTTGATAATATTTAGTGCAAATATGTAAAAGTATATGTTAAGGTTAGAGTTAATTTCATGGATGATAAAAGAAATCATAACAAAATAAACTATATAATTTTTTGAATAATTAATATGAATAGTCAAATGTTGAACTAAAAGATAACAGCGTCAAATATTAAAAAAAAATGAAGATGCATAGTAGATTGGATGTCCAACTTCTTTTCTTCGTTCGATTCCTTAATTTGTTGGAGAACTTTCAACCATTTAGGATTAATGAAAGACTGTTTAGGATTTTAACTACGCAGGATTAATATATATGGAGGATAATAAGAGGGTCTCCAATTAATTAGTATGAAAAACTACCCAAACCCATGAATCCGTACATGCTACGTTTTCGTCCTATCTTACGATAAAGATAGAACCCACTAAATCCTAAAGTTCAATATGCAAATATATCATATTATCATCTTCTAACAATTATTATATCTTAAATATCATACAAGCATGCTATATTATCTATAATTTTATTCTATAATTTATTAAATTTTAGAGCTTTAAAATGCAAGCATGTTAAACCACCATCCTACATAATTTATATAATATTTTAATATATCATCTCTCCATCATTTATTATAATATCCTATATACATATATATTTTATCCTCACATAATTAGTATTATTTCTCTCTTCTATAATTAAGCCATATCACACAATTATTTCTAGCTCTTAGATGATTAATTTATGGTCCAAATTATCCTGCTCTTTTTCTTCTCACTATACCACCTTAATTATTTTTAACCCTTAAATGACTAACCTATTGTCCAAATTATTCCCCTTCTTTTCTTCTCTCTTAAAACCCCATCACTTTATTTTTACATTTAAATCATCATTCTATGTGCTATTTAAATCATCATAAACCACATCAACTTATGTAAACTTATATTATCTAGCTATCTTACATATTATTTTTATCTATTGTTATTATACTAAACTCCCGTAGCAATGCGCGGGGTTTCACATAGTGGATTGAACAACTAATACCGTCTCATTATTTACTAATACAGATTTTTAGAGTATTACCCGCTCTTTAAAATATTACAATTTAGATTCTAAACTAAGCACATCACTATATGTTATTTTTCGAATTTTTGAAATGACTAAATTATAAAAAGAACTAGTCGAGAATTTAGGTCAGGTACATCTCAATATTTGTATTTCTTGATAGTTAAATTTATTAGTAGTTCCGAATTTTCAAATCAATAAAATAAAATAATATATTGAGACAATAAGCCTAACACAATGCAACTTGATATTTTCAATACACAATTGTTATTGTATATAGAAAAAATATATGGATCTTGCACTATATCCTTTGTTGAGTTCATTATATATTGTTGTGATGAACGCTGCAG

PhaseCut89:
+Start	+End	FragmentLength	FragmentNumber
1457	1505	24	3
PhaseCut_HTS_information:
HTS_Seq	MatchSite	HTS_Strand	GSM520640_wildtype	GSM520639_rdr2	GSM520637_dcl1	GSM520638_dcl3	GSM455965_Total	GSM455962_AGO1a	GSM455963_AGO1b	GSM455964_AGO1c	GSM520634_AGO4a	GSM520635_AGO4b	GSM520636_AGO16
ATTCATATTGATGTTAATGAATCT	1457	+	5.53	3.1	8.96	3.05	9.43	0	0	0	13.95	0.66	14.26
CTAGACATATATATCTATCTAGAT	1479	-	0	0	0.22	0	0	0	0	0	0	0	0
AGACATATATATCTATCTAGATTC	1481	+	0.2	0	0	0	0.25	0	0	0	0.37	0	0.23
miRU information:
Gene_ID	Gene_Length	Intron	miRNA	miRU start	miRU End
LOC_OS02G36140	8410	LOC_OS02G36140.4-2	osa-miR446	1446	1469


>LOC_OS02G36140.5-2
GTAAGACTAATTGCAGAAATTTTGATGGAAGATCTGTTAAATTTTTGTCCACTAGAGACGTAGTTAATTTGAGATGGGATGAGTAAAAAGTTAACTTATTTTGTGACTTCCATACCACTTACATCCTATATACATTATAATTAATTACATGCTAATCTCTACTATTATAAAAATTAAAGATGTTTTTGCCAGTATTTTGGTACATCATCTGTGTATGAGTCAGTTTTTAAGTTCAATTACTTTTGAAAATACATATCTATATTTGAGTTGGTTTTTAAGATCGTTCACTTTTGGTAATCATATAAGAAATCTGTTTAAAAAAACTCGCATGCTAACCTGAGACGATCGGACTCCTAACTGCAGCTCAGGATTTTCTAAAAATATATATATCCAACCGAACCCCCACAGTGAATTTCATCTTAACTAAACCATATAACAACAATAAGATTAAAATAGACTTCACCCGTTGCAATACAATGGCATTTTTTCTAGTCCTATAATAATTATAATATAATTATACTATAATTATATTTGACAGATTTTGTAAGGTTTTCTGTTGAATGATGGATATGTAGTCCCTTATTTTTTAAGTTAGGGTGACAATACTATAGTTTAATTTGGTGGGGTCTCAAATTTTTAAATTTGGAAACCATTGTAAGGAAAAGTATTGATTCAAAACATAAGCGCAAGTATTGATCCCTTGCTATTTGTTTGCTTAGCATGCATGACAGGGACAGTCTTGTAGGCGCCATGGTCCATGGAAGTTTTGCACCTTGCATGACTTGTTCTGGACACGTACGCATGCATATCAAAGACTGGTATAACAGTGTTCTAAAAAAAGACTGGTGTAACAGGACTAATTAGCATGAGTCTTCTTTGACACCGACTTGTGTTTGTCTTATATACAATATTAGATACGCATATATTTCCTCCGTTTAACATTTGTCATTCTAGCATTTTCCACATTCATATTGATGTTAATGAATCTAGACATATATATCTATCTAGATTCATTAATATTAATATGAATATATGAAATGCTTGAATGACTTACATTGTGAAACGGAGGAAGTATATCGCAATCAACGAGGTACACGCAGTAAATATTATGACCCTTTATATATATATATATATATATATATATATATATATATATATATATATATATATATATGACACAGGTGATTTTTTTTAATGTTTGATAATATTTAGTGCAAATATGTAAAAGTATATGTTAAGGTTAGAGTTAATTTCATGGATGATAAAAGAAATCATAACAAAATAAACTATATAATTTTTTGAATAATTAATATGAATAGTCAAATGTTGAACTAAAAGATAACAGCGTCAAATATTAAAAAAAAATGAAGATGCATAGTAGATTGGATGTCCAACTTCTTTTCTTCGTTCGATTCCTTAATTTGTTGGAGAACTTTCAACCATTTAGGATTAATGAAAGACTGTTTAGGATTTTAACTACGCAGGATTAATATATATGGAGGATAATAAGAGGGTCTCCAATTAATTAGTATGAAAAACTACCCAAACCCATGAATCCGTACATGCTACGTTTTCGTCCTATCTTACGATAAAGATAGAACCCACTAAATCCTAAAGTTCAATATGCAAATATATCATATTATCATCTTCTAACAATTATTATATCTTAAATATCATACAAGCATGCTATATTATCTATAATTTTATTCTATAATTTATTAAATTTTAGAGCTTTAAAATGCAAGCATGTTAAACCACCATCCTACATAATTTATATAATATTTTAATATATCATCTCTCCATCATTTATTATAATATCCTATATACATATATATTTTATCCTCACATAATTAGTATTATTTCTCTCTTCTATAATTAAGCCATATCACACAATTATTTCTAGCTCTTAGATGATTAATTTATGGTCCAAATTATCCTGCTCTTTTTCTTCTCACTATACCACCTTAATTATTTTTAACCCTTAAATGACTAACCTATTGTCCAAATTATTCCCCTTCTTTTCTTCTCTCTTAAAACCCCATCACTTTATTTTTACATTTAAATCATCATTCTATGTGCTATTTAAATCATCATAAACCACATCAACTTATGTAAACTTATATTATCTAGCTATCTTACATATTATTTTTATCTATTGTTATTATACTAAACTCCCGTAGCAATGCGCGGGGTTTCACATAGTGGATTGAACAACTAATACCGTCTCATTATTTACTAATACAGATTTTTAGAGTATTACCCGCTCTTTAAAATATTACAATTTAGATTCTAAACTAAGCACATCACTATATGTTATTTTTCGAATTTTTGAAATGACTAAATTATAAAAAGAACTAGTCGAGAATTTAGGTCAGGTACATCTCAATATTTGTATTTCTTGATAGTTAAATTTATTAGTAGTTCCGAATTTTCAAATCAATAAAATAAAATAATATATTGAGACAATAAGCCTAACACAATGCAACTTGATATTTTCAATACACAATTGTTATTGTATATAGAAAAAATATATGGATCTTGCACTATATCCTTTGTTGAGTTCATTATATATTGTTGTGATGAACGCTGCAG

PhaseCut89:
+Start	+End	FragmentLength	FragmentNumber
1457	1505	24	3
PhaseCut_HTS_information:
HTS_Seq	MatchSite	HTS_Strand	GSM520640_wildtype	GSM520639_rdr2	GSM520637_dcl1	GSM520638_dcl3	GSM455965_Total	GSM455962_AGO1a	GSM455963_AGO1b	GSM455964_AGO1c	GSM520634_AGO4a	GSM520635_AGO4b	GSM520636_AGO16
ATTCATATTGATGTTAATGAATCT	1457	+	5.53	3.1	8.96	3.05	9.43	0	0	0	13.95	0.66	14.26
CTAGACATATATATCTATCTAGAT	1479	-	0	0	0.22	0	0	0	0	0	0	0	0
AGACATATATATCTATCTAGATTC	1481	+	0.2	0	0	0	0.25	0	0	0	0.37	0	0.23
miRU information:
Gene_ID	Gene_Length	Intron	miRNA	miRU start	miRU End
LOC_OS02G36140	8410	LOC_OS02G36140.5-2	osa-miR446	1446	1469


>LOC_OS02G42020.1-1
GTGCGCCTCCTCTCGATCTGCACGTACGCAAGCTAAGGGGGATCTTGATTTGGTTTTGGTAGGATCGGATCGGCACCGTGGTCGCGGGGTTATTAGTTTCCTCTTCTTGGTTAATTGGGGGTGACGACCTTAGGTCCGGGCGTCGCGTCGTCGCGTCGGGGTGGTGCTTCGCACGTATGCGCGCCCGGGGCCGGGGCCGCCGTCTTTCGTGCAATCATCGTTGCTTGATTCGATCTTTTCGTGTGGCTTTCTGTTCAAGTCTTTGTCTAGTGCTTGTCTACTGGAGTAGTGTGTGAGGACAGATTATAACTAGCTAGCTTAGCCCCTTTTTGTGTTCCTCTTCTTGATGCCTTTGGTTCCAAGCACTAGCGAAGTAGGAGTAAGTTCATATCGCTTCTTCTTCATGTGCTCTGTTATCGCAGAGTCGATGTACGGATTGGCTGTTACGATTACGAAGCAGGGCTTGCTGCCTTGATTCGGTGTTGTGGTCGTAGGGATCAGTCGTCCTTGCAGTTGCAGAACACTGGTCTTGTTTCTTGCAAATTGCTTCCTTGATTTGGTTCAAGTTTGAACTGTGAGTATGAGCTTCGAGATATATTGCCTCCTTTTGCTTGATAACCTCTCTGTTCTTTTTATTTCTCTTGATATCAAGCCAGCATCTTTTATAGGTCTCTAATCCGCTTTCATGTTGAGAACTTGAGATGTTTGTAGGATGAATATATCTTTGCATATATGAGCATGTTCTTTCTTGTTAACTCAATTCATCAAGACATCAACTAATTAACCATGTTTTCTTAGATGATCTTTTCTAGGATTCAGATACTTGTCTTGAGCTGAATAACTGTACTCTTGCTGTTTTGTAGTCATGTCTTCTATTGCTAACATGACTACAATGATTCCATGTGGTGCGCTGGTGTTTCTAATGGTGCTAAACTGCTAATGATAGTTTTATTTAAGTTCTGAAGTAATGAAGCATAAAATCTTACGAACATATATTTCTGAGTTTCTTTTTGTTAATCTTGATATGCATTTTTTATGAGTGATCAAAGAAAGAGTTTCTCCCTTTATGGTAAATTGTTTTCTAGCACGAAGCTTCCATTTCAAAATTTAAACCGTACTAGCCCTGTTCCTTTCTCATTCTGGATTTTGGATTTCCGTTTGTACACTTCCCAAGCTCCTAAACGGCACACCTTGTTTAATTTTCTATATAAAATTTTCTTACTCCCTCCGTTTCACAATATAAGTCATTCTAGCATTTCCCACATTCATATTGATGTTAATGAATCTAGACATATATATCTATTTAGATTCATTATAAACAATATGAATGTGGGAAATGCTAGAATGACTTAAATTGTGAAACGGAGGAAGTAGAATATTTTTCTCAAGCAACTTTTCAACTTTGTAGTAGTCAATCCATTCATTTATACCCTCAAATAACTATCACAAAAATAGATTGTCCATTCATTTGATACTTGGATGGTACTCTTCAGGCTAGTAAACCAGCAATGTGATATGGTTCTTTTTGAAAATTTAATATATGAAAGATCTTTTTATTGGAGTCAGTTTCAATGTTTTTTGAGATCGTATCAGTTTCAATGATTACTAATACTACCAATGTTGTGGACTCCTCTAAATACTTTAGTTTCGTGTAGGAGCAATGGCACTAATATCACTCCTTTCATGTCTTTTGCAG

PhaseCut96:
+Start	+End	FragmentLength	FragmentNumber
2063	2111	24	3
PhaseCut_HTS_information:
HTS_Seq	MatchSite	HTS_Strand	GSM520640_wildtype	GSM520639_rdr2	GSM520637_dcl1	GSM520638_dcl3	GSM455965_Total	GSM455962_AGO1a	GSM455963_AGO1b	GSM455964_AGO1c	GSM520634_AGO4a	GSM520635_AGO4b	GSM520636_AGO16
ATATTGATGTTAATGAATCTAGAC	2063	+	12.84	2.88	12.67	2.44	5.71	0	0	0	7.71	1.81	0
ACATATATATCTATTTAGATTCAT	2085	-	2.96	0	2.19	0.61	4.22	0	0	0	1.47	0.33	3.27
ATATATATCTATTTAGATTCATTA	2087	+	0	0	0	0	0.5	0	0	0	0	0	0
miRU information:
Gene_ID	Gene_Length	Intron	miRNA	miRU start	miRU End
LOC_OS02G42020	14076	LOC_OS02G42020.1-1	osa-miR446	2048	2071


>LOC_OS02G42020.1-3
GTCAGTATCTGATTCATTTTATCTATGTTGCAGTATATAAATAATGTTTTTCCTTCAGATCCACAAAATAAATATAGATTCTTGTTTAAACGTGAAATCTGAAAATTTAAAATTTGTTCAAGATGTTAATCCAATAAGAGAAACCTTTTCTTATATAAAGGAATATGTGGTCTGCCTCAGCTTATGGATTGGGACTAACAGTTGTTTATATCTTGTGTCTTGTCAAGATGATATCACTATAATTCCACTAAACCACTGCCGCGTATGCAAAAGTAGATCATGTGCTAGATGCACTTATTTGTCCGCATCTATATAAATACTATAATGGTCTATTATAGAACATAAAGTTAGTGTGGTCTGAGTTGGTCCTCCCAAGTTTCTTTTGAGCTGTTTGTCTCACAGGTGTGCCTTTGTATTTGTCTAGTGTGTACTAGAATAATATAAGTTGGTCCAGGAACAACAAGGTCTCTGCTTTTGACAGTGCTAGCAATACTGCCTCTACTAATATTTCTTAAAAACATTGCAGTCAAAAGCTGGCATTGTCTTGTTTCACAATAATTTGTTCATCTTTTGGAAGTGTTATAACTTTTTGATTTAAATATATTTGTTCAATTGAGACAACTGAGCTGGTATCACTGAGTAGGCTGGTAGATTATGCAACCATGCTAAACTTGTCATATCTTCTTTTTTATCATGGAACAGTCGGGATATCATTTAACATTTTCTCTTGTGGTGATCTAGCAGAACATAGGGTTTTACCTTGAGTAATTCTTGTATCTAATACTAATGTCCCCTAAAAAAAGTACTCCCTCCGTTTCAAAATGTTTGACACCGTTGACTTTTTAGCACATGTTTAACCGTTCGTCTTATTCAAAAAAATTTGTGAAATATGTAAAACTATATGTGTACATGAAAGTATATTTAACAATGAATCAAATGATATGAAAAGAATAAATAATTACTTAAATTTTTTGAATAAGACGAATGGTCAAACACGTACTAAAAAGTCAACGGTGTCAAATATTTTGAAACAGAGGGAGTATATACCAATGTCTAATAAATGTTTGTGTGATAGCAAATGTGGTTCTCCCTTTTCATTTTTAATGGTACTAACAACCATATTTTTGTACAG

PhaseCut98:
+Start	+End	FragmentLength	FragmentNumber
4405	4474	23	3
PhaseCut_HTS_information:
HTS_Seq	MatchSite	HTS_Strand	GSM520640_wildtype	GSM520639_rdr2	GSM520637_dcl1	GSM520638_dcl3	GSM455965_Total	GSM455962_AGO1a	GSM455963_AGO1b	GSM455964_AGO1c	GSM520634_AGO4a	GSM520635_AGO4b	GSM520636_AGO16
CCGTTGACTTTTTAGCACATGTT	4403	-	5.92	1.55	5.03	2.85	1.99	0	0	0	9.55	2.63	0
TAACCGTTCGTCTTATTCAAAAA	4426	-	0	0	0	0	0	0	0	0	0	0	0
TTTGTGAAATATGTAAAACTATA	4451	+	0	0	0	0	0.25	0	0	0	0	0	0
miRU information:
Gene_ID	Gene_Length	Intron	miRNA	miRU start	miRU End
LOC_OS02G42020	14076	LOC_OS02G42020.1-3	osa-miR2123c	4395	4416
LOC_OS02G42020	14076	LOC_OS02G42020.1-3	osa-miR2123b	4395	4416
LOC_OS02G42020	14076	LOC_OS02G42020.1-3	osa-miR2123a	4395	4416


>LOC_OS02G42020.2-1
GTGAGTATGAGCTTCGAGATATATTGCCTCCTTTTGCTTGATAACCTCTCTGTTCTTTTTATTTCTCTTGATATCAAGCCAGCATCTTTTATAGGTCTCTAATCCGCTTTCATGTTGAGAACTTGAGATGTTTGTAGGATGAATATATCTTTGCATATATGAGCATGTTCTTTCTTGTTAACTCAATTCATCAAGACATCAACTAATTAACCATGTTTTCTTAGATGATCTTTTCTAGGATTCAGATACTTGTCTTGAGCTGAATAACTGTACTCTTGCTGTTTTGTAGTCATGTCTTCTATTGCTAACATGACTACAATGATTCCATGTGGTGCGCTGGTGTTTCTAATGGTGCTAAACTGCTAATGATAGTTTTATTTAAGTTCTGAAGTAATGAAGCATAAAATCTTACGAACATATATTTCTGAGTTTCTTTTTGTTAATCTTGATATGCATTTTTTATGAGTGATCAAAGAAAGAGTTTCTCCCTTTATGGTAAATTGTTTTCTAGCACGAAGCTTCCATTTCAAAATTTAAACCGTACTAGCCCTGTTCCTTTCTCATTCTGGATTTTGGATTTCCGTTTGTACACTTCCCAAGCTCCTAAACGGCACACCTTGTTTAATTTTCTATATAAAATTTTCTTACTCCCTCCGTTTCACAATATAAGTCATTCTAGCATTTCCCACATTCATATTGATGTTAATGAATCTAGACATATATATCTATTTAGATTCATTATAAACAATATGAATGTGGGAAATGCTAGAATGACTTAAATTGTGAAACGGAGGAAGTAGAATATTTTTCTCAAGCAACTTTTCAACTTTGTAGTAGTCAATCCATTCATTTATACCCTCAAATAACTATCACAAAAATAGATTGTCCATTCATTTGATACTTGGATGGTACTCTTCAGGCTAGTAAACCAGCAATGTGATATGGTTCTTTTTGAAAATTTAATATATGAAAGATCTTTTTATTGGAGTCAGTTTCAATGTTTTTTGAGATCGTATCAGTTTCAATGATTACTAATACTACCAATGTTGTGGACTCCTCTAAATACTTTAGTTTCGTGTAGGAGCAATGGCACTAATATCACTCCTTTCATGTCTTTTGCAG

PhaseCut96:
+Start	+End	FragmentLength	FragmentNumber
2063	2111	24	3
PhaseCut_HTS_information:
HTS_Seq	MatchSite	HTS_Strand	GSM520640_wildtype	GSM520639_rdr2	GSM520637_dcl1	GSM520638_dcl3	GSM455965_Total	GSM455962_AGO1a	GSM455963_AGO1b	GSM455964_AGO1c	GSM520634_AGO4a	GSM520635_AGO4b	GSM520636_AGO16
ATATTGATGTTAATGAATCTAGAC	2063	+	12.84	2.88	12.67	2.44	5.71	0	0	0	7.71	1.81	0
ACATATATATCTATTTAGATTCAT	2085	-	2.96	0	2.19	0.61	4.22	0	0	0	1.47	0.33	3.27
ATATATATCTATTTAGATTCATTA	2087	+	0	0	0	0	0.5	0	0	0	0	0	0
miRU information:
Gene_ID	Gene_Length	Intron	miRNA	miRU start	miRU End
LOC_OS02G42020	14076	LOC_OS02G42020.2-1	osa-miR446	2048	2071


>LOC_OS02G42020.2-3
GTCAGTATCTGATTCATTTTATCTATGTTGCAGTATATAAATAATGTTTTTCCTTCAGATCCACAAAATAAATATAGATTCTTGTTTAAACGTGAAATCTGAAAATTTAAAATTTGTTCAAGATGTTAATCCAATAAGAGAAACCTTTTCTTATATAAAGGAATATGTGGTCTGCCTCAGCTTATGGATTGGGACTAACAGTTGTTTATATCTTGTGTCTTGTCAAGATGATATCACTATAATTCCACTAAACCACTGCCGCGTATGCAAAAGTAGATCATGTGCTAGATGCACTTATTTGTCCGCATCTATATAAATACTATAATGGTCTATTATAGAACATAAAGTTAGTGTGGTCTGAGTTGGTCCTCCCAAGTTTCTTTTGAGCTGTTTGTCTCACAGGTGTGCCTTTGTATTTGTCTAGTGTGTACTAGAATAATATAAGTTGGTCCAGGAACAACAAGGTCTCTGCTTTTGACAGTGCTAGCAATACTGCCTCTACTAATATTTCTTAAAAACATTGCAGTCAAAAGCTGGCATTGTCTTGTTTCACAATAATTTGTTCATCTTTTGGAAGTGTTATAACTTTTTGATTTAAATATATTTGTTCAATTGAGACAACTGAGCTGGTATCACTGAGTAGGCTGGTAGATTATGCAACCATGCTAAACTTGTCATATCTTCTTTTTTATCATGGAACAGTCGGGATATCATTTAACATTTTCTCTTGTGGTGATCTAGCAGAACATAGGGTTTTACCTTGAGTAATTCTTGTATCTAATACTAATGTCCCCTAAAAAAAGTACTCCCTCCGTTTCAAAATGTTTGACACCGTTGACTTTTTAGCACATGTTTAACCGTTCGTCTTATTCAAAAAAATTTGTGAAATATGTAAAACTATATGTGTACATGAAAGTATATTTAACAATGAATCAAATGATATGAAAAGAATAAATAATTACTTAAATTTTTTGAATAAGACGAATGGTCAAACACGTACTAAAAAGTCAACGGTGTCAAATATTTTGAAACAGAGGGAGTATATACCAATGTCTAATAAATGTTTGTGTGATAGCAAATGTGGTTCTCCCTTTTCATTTTTAATGGTACTAACAACCATATTTTTGTACAG

PhaseCut98:
+Start	+End	FragmentLength	FragmentNumber
4405	4474	23	3
PhaseCut_HTS_information:
HTS_Seq	MatchSite	HTS_Strand	GSM520640_wildtype	GSM520639_rdr2	GSM520637_dcl1	GSM520638_dcl3	GSM455965_Total	GSM455962_AGO1a	GSM455963_AGO1b	GSM455964_AGO1c	GSM520634_AGO4a	GSM520635_AGO4b	GSM520636_AGO16
CCGTTGACTTTTTAGCACATGTT	4403	-	5.92	1.55	5.03	2.85	1.99	0	0	0	9.55	2.63	0
TAACCGTTCGTCTTATTCAAAAA	4426	-	0	0	0	0	0	0	0	0	0	0	0
TTTGTGAAATATGTAAAACTATA	4451	+	0	0	0	0	0.25	0	0	0	0	0	0
miRU information:
Gene_ID	Gene_Length	Intron	miRNA	miRU start	miRU End
LOC_OS02G42020	14076	LOC_OS02G42020.2-3	osa-miR2123c	4395	4416
LOC_OS02G42020	14076	LOC_OS02G42020.2-3	osa-miR2123b	4395	4416
LOC_OS02G42020	14076	LOC_OS02G42020.2-3	osa-miR2123a	4395	4416


>LOC_OS02G42020.3-1
GTGCGCCTCCTCTCGATCTGCACGTACGCAAGCTAAGGGGGATCTTGATTTGGTTTTGGTAGGATCGGATCGGCACCGTGGTCGCGGGGTTATTAGTTTCCTCTTCTTGGTTAATTGGGGGTGACGACCTTAGGTCCGGGCGTCGCGTCGTCGCGTCGGGGTGGTGCTTCGCACGTATGCGCGCCCGGGGCCGGGGCCGCCGTCTTTCGTGCAATCATCGTTGCTTGATTCGATCTTTTCGTGTGGCTTTCTGTTCAAGTCTTTGTCTAGTGCTTGTCTACTGGAGTAGTGTGTGAGGACAGATTATAACTAGCTAGCTTAGCCCCTTTTTGTGTTCCTCTTCTTGATGCCTTTGGTTCCAAGCACTAGCGAAGTAGGAGTAAGTTCATATCGCTTCTTCTTCATGTGCTCTGTTATCGCAGAGTCGATGTACGGATTGGCTGTTACGATTACGAAGCAGGGCTTGCTGCCTTGATTCGGTGTTGTGGTCGTAGGGATCAGTCGTCCTTGCAGTTGCAGAACACTGGTCTTGTTTCTTGCAAATTGCTTCCTTGATTTGGTTCAAGTTTGAACTGTGAGTATGAGCTTCGAGATATATTGCCTCCTTTTGCTTGATAACCTCTCTGTTCTTTTTATTTCTCTTGATATCAAGCCAGCATCTTTTATAGGTCTCTAATCCGCTTTCATGTTGAGAACTTGAGATGTTTGTAGGATGAATATATCTTTGCATATATGAGCATGTTCTTTCTTGTTAACTCAATTCATCAAGACATCAACTAATTAACCATGTTTTCTTAGATGATCTTTTCTAGGATTCAGATACTTGTCTTGAGCTGAATAACTGTACTCTTGCTGTTTTGTAGTCATGTCTTCTATTGCTAACATGACTACAATGATTCCATGTGGTGCGCTGGTGTTTCTAATGGTGCTAAACTGCTAATGATAGTTTTATTTAAGTTCTGAAGTAATGAAGCATAAAATCTTACGAACATATATTTCTGAGTTTCTTTTTGTTAATCTTGATATGCATTTTTTATGAGTGATCAAAGAAAGAGTTTCTCCCTTTATGGTAAATTGTTTTCTAGCACGAAGCTTCCATTTCAAAATTTAAACCGTACTAGCCCTGTTCCTTTCTCATTCTGGATTTTGGATTTCCGTTTGTACACTTCCCAAGCTCCTAAACGGCACACCTTGTTTAATTTTCTATATAAAATTTTCTTACTCCCTCCGTTTCACAATATAAGTCATTCTAGCATTTCCCACATTCATATTGATGTTAATGAATCTAGACATATATATCTATTTAGATTCATTATAAACAATATGAATGTGGGAAATGCTAGAATGACTTAAATTGTGAAACGGAGGAAGTAGAATATTTTTCTCAAGCAACTTTTCAACTTTGTAGTAGTCAATCCATTCATTTATACCCTCAAATAACTATCACAAAAATAGATTGTCCATTCATTTGATACTTGGATGGTACTCTTCAGGCTAGTAAACCAGCAATGTGATATGGTTCTTTTTGAAAATTTAATATATGAAAGATCTTTTTATTGGAGTCAGTTTCAATGTTTTTTGAGATCGTATCAGTTTCAATGATTACTAATACTACCAATGTTGTGGACTCCTCTAAATACTTTAGTTTCGTGTAGGAGCAATGGCACTAATATCACTCCTTTCATGTCTTTTGCAG

PhaseCut96:
+Start	+End	FragmentLength	FragmentNumber
2063	2111	24	3
PhaseCut_HTS_information:
HTS_Seq	MatchSite	HTS_Strand	GSM520640_wildtype	GSM520639_rdr2	GSM520637_dcl1	GSM520638_dcl3	GSM455965_Total	GSM455962_AGO1a	GSM455963_AGO1b	GSM455964_AGO1c	GSM520634_AGO4a	GSM520635_AGO4b	GSM520636_AGO16
ATATTGATGTTAATGAATCTAGAC	2063	+	12.84	2.88	12.67	2.44	5.71	0	0	0	7.71	1.81	0
ACATATATATCTATTTAGATTCAT	2085	-	2.96	0	2.19	0.61	4.22	0	0	0	1.47	0.33	3.27
ATATATATCTATTTAGATTCATTA	2087	+	0	0	0	0	0.5	0	0	0	0	0	0
miRU information:
Gene_ID	Gene_Length	Intron	miRNA	miRU start	miRU End
LOC_OS02G42020	14076	LOC_OS02G42020.3-1	osa-miR446	2048	2071


>LOC_OS02G42020.3-3
GTCAGTATCTGATTCATTTTATCTATGTTGCAGTATATAAATAATGTTTTTCCTTCAGATCCACAAAATAAATATAGATTCTTGTTTAAACGTGAAATCTGAAAATTTAAAATTTGTTCAAGATGTTAATCCAATAAGAGAAACCTTTTCTTATATAAAGGAATATGTGGTCTGCCTCAGCTTATGGATTGGGACTAACAGTTGTTTATATCTTGTGTCTTGTCAAGATGATATCACTATAATTCCACTAAACCACTGCCGCGTATGCAAAAGTAGATCATGTGCTAGATGCACTTATTTGTCCGCATCTATATAAATACTATAATGGTCTATTATAGAACATAAAGTTAGTGTGGTCTGAGTTGGTCCTCCCAAGTTTCTTTTGAGCTGTTTGTCTCACAGGTGTGCCTTTGTATTTGTCTAGTGTGTACTAGAATAATATAAGTTGGTCCAGGAACAACAAGGTCTCTGCTTTTGACAGTGCTAGCAATACTGCCTCTACTAATATTTCTTAAAAACATTGCAGTCAAAAGCTGGCATTGTCTTGTTTCACAATAATTTGTTCATCTTTTGGAAGTGTTATAACTTTTTGATTTAAATATATTTGTTCAATTGAGACAACTGAGCTGGTATCACTGAGTAGGCTGGTAGATTATGCAACCATGCTAAACTTGTCATATCTTCTTTTTTATCATGGAACAGTCGGGATATCATTTAACATTTTCTCTTGTGGTGATCTAGCAGAACATAGGGTTTTACCTTGAGTAATTCTTGTATCTAATACTAATGTCCCCTAAAAAAAGTACTCCCTCCGTTTCAAAATGTTTGACACCGTTGACTTTTTAGCACATGTTTAACCGTTCGTCTTATTCAAAAAAATTTGTGAAATATGTAAAACTATATGTGTACATGAAAGTATATTTAACAATGAATCAAATGATATGAAAAGAATAAATAATTACTTAAATTTTTTGAATAAGACGAATGGTCAAACACGTACTAAAAAGTCAACGGTGTCAAATATTTTGAAACAGAGGGAGTATATACCAATGTCTAATAAATGTTTGTGTGATAGCAAATGTGGTTCTCCCTTTTCATTTTTAATGGTACTAACAACCATATTTTTGTACAG

PhaseCut98:
+Start	+End	FragmentLength	FragmentNumber
4405	4474	23	3
PhaseCut_HTS_information:
HTS_Seq	MatchSite	HTS_Strand	GSM520640_wildtype	GSM520639_rdr2	GSM520637_dcl1	GSM520638_dcl3	GSM455965_Total	GSM455962_AGO1a	GSM455963_AGO1b	GSM455964_AGO1c	GSM520634_AGO4a	GSM520635_AGO4b	GSM520636_AGO16
CCGTTGACTTTTTAGCACATGTT	4403	-	5.92	1.55	5.03	2.85	1.99	0	0	0	9.55	2.63	0
TAACCGTTCGTCTTATTCAAAAA	4426	-	0	0	0	0	0	0	0	0	0	0	0
TTTGTGAAATATGTAAAACTATA	4451	+	0	0	0	0	0.25	0	0	0	0	0	0
miRU information:
Gene_ID	Gene_Length	Intron	miRNA	miRU start	miRU End
LOC_OS02G42020	14076	LOC_OS02G42020.3-3	osa-miR2123c	4395	4416
LOC_OS02G42020	14076	LOC_OS02G42020.3-3	osa-miR2123b	4395	4416
LOC_OS02G42020	14076	LOC_OS02G42020.3-3	osa-miR2123a	4395	4416


>LOC_OS02G43600.1-1
GTGAGCATTTCCTTGCGTAATCTTCTTATAAACTGCTCATGACATTGGGTTATCGGTGGTGGAGCAATGCAGGTGAGAAAAACATCAGCTAACCATATTTTTATTAGGGGAGAATGCAACAATTTATCTATGACTATATGAGTAGCATTTCTTTTGTTTGCAGAACATAAATTCTCTGTTCTGTTGAGTTGTTGACAGTGCAGGTGCTGAAATAGCAACTCATTGTGTGTAACACTTATGGCAGAATTAGTTAGTTACTACATAGTCTGCTACTCAATAAATGGAAAGTATCTACTCCCTCCGTTTCACAATGTAAGTCATTCTAGCATTTTCCACATTCATATTGATGTTAATGAATCTAGACATATATAAATTCATTAACATCAATATGAATGTGGGAAATGCTAGAATGACTTACATTGTGAAACGGATGAAGTAGTTAGTAAACTGAATTGGGGATTGATTTTTCTCGTAAATGGAAAGGGTAACCTATTTAGTAAACGGAATTGGGGATTGATTTTTCTCAACATGGGTTCACTTCAGTTTGGTGGCAGATAAGTCAGTAGAGGCCTCTGGGAGCCACCATTCTTTTGTGACTCCCTTTTAATTCTTTGTTGTTCTTGTATGCTCTCATGAGCGTGTCTCGATTGGATTTGGTGGTTTCTTGAGATTCTGTGCAATCACTATTTGTCCCGTAACAAGAATTTCATTTTTTTTCACAGCTACATCCATGGCAATTTTGGACTTGTTTACATGTGACACGATTTTACTTGAATTGTTTTGTGCTGTAG

PhaseCut51:
+Start	+End	FragmentLength	FragmentNumber
759	831	24	3
PhaseCut_HTS_information:
HTS_Seq	MatchSite	HTS_Strand	GSM520640_wildtype	GSM520639_rdr2	GSM520637_dcl1	GSM520638_dcl3	GSM455965_Total	GSM455962_AGO1a	GSM455963_AGO1b	GSM455964_AGO1c	GSM520634_AGO4a	GSM520635_AGO4b	GSM520636_AGO16
TCCGTTTCACAATGTAAGTCATTC	757	-	7.31	4.87	7.43	0.61	2.98	0	0	0	5.14	23.19	0.94
TAGCATTTTCCACATTCATATTGA	781	-	0.2	0.22	0.22	0	0.5	0	0	0	0	0.66	0
TTAATGAATCTAGACATATATAAA	807	+	0	0	0.22	0	0	0	0	0	0	0	0
miRU information:
Gene_ID	Gene_Length	Intron	miRNA	miRU start	miRU End
LOC_OS02G43600	2942	LOC_OS02G43600.1-1	osa-miR1436	751	771

PhaseCut53:
+Start	+End	FragmentLength	FragmentNumber
759	822	21	3
PhaseCut_HTS_information:
HTS_Seq	MatchSite	HTS_Strand	GSM520640_wildtype	GSM520639_rdr2	GSM520637_dcl1	GSM520638_dcl3	GSM455965_Total	GSM455962_AGO1a	GSM455963_AGO1b	GSM455964_AGO1c	GSM520634_AGO4a	GSM520635_AGO4b	GSM520636_AGO16
TCCGTTTCACAATGTAAGTCA	757	-	7.11	3.54	2.62	7.53	1.49	0	0	11.05	0	0	0
TTCTAGCATTTTCCACATTCA	778	-	1.18	0.89	0.66	1.63	0	0	0	9.25	0	0	0
TTGATGTTAATGAATCTAGAC	801	+	1.97	0	0	0.81	0.25	0	0	0	0	0	0
miRU information:
Gene_ID	Gene_Length	Intron	miRNA	miRU start	miRU End
LOC_OS02G43600	2942	LOC_OS02G43600.1-1	osa-miR1436	751	771

PhaseCut59:
+Start	+End	FragmentLength	FragmentNumber
761	881	24	7
PhaseCut_HTS_information:
HTS_Seq	MatchSite	HTS_Strand	GSM520640_wildtype	GSM520639_rdr2	GSM520637_dcl1	GSM520638_dcl3	GSM455965_Total	GSM455962_AGO1a	GSM455963_AGO1b	GSM455964_AGO1c	GSM520634_AGO4a	GSM520635_AGO4b	GSM520636_AGO16
CGTTTCACAATGTAAGTCATTCTA	759	-	0.79	0	0.66	0	1.24	0	0	0	0	1.81	0
GCATTTTCCACATTCATATTGATG	783	-	0	0	0	0	0.5	0	0	0	0	0.33	0
ATTTTCCACATTCATATTGATGTT	785	+	0	0	0	0.2	0.74	0	0	0	1.47	0.16	0.7
AATGAATCTAGACATATATAAATT	809	+	0	0	0	0	0	0	0	0	0	0	0.23
TTCATTAACATCAATATGAATGTG	831	-	10.47	2.21	5.24	4.07	3.72	0	0	0	0	3.45	0
CATTAACATCAATATGAATGTGGG	833	+	46.21	44.72	31.68	10.59	12.66	0	0	0	0	22.53	2.1
AAATGCTAGAATGACTTACATTGT	857	+	15.01	5.53	12.02	1.43	62.79	0	0	0	51.4	2.96	18
miRU information:
Gene_ID	Gene_Length	Intron	miRNA	miRU start	miRU End
LOC_OS02G43600	2942	LOC_OS02G43600.1-1	osa-miR1436	751	771

PhaseCut71:
+Start	+End	FragmentLength	FragmentNumber
761	881	24	7
PhaseCut_HTS_information:
HTS_Seq	MatchSite	HTS_Strand	GSM520640_wildtype	GSM520639_rdr2	GSM520637_dcl1	GSM520638_dcl3	GSM455965_Total	GSM455962_AGO1a	GSM455963_AGO1b	GSM455964_AGO1c	GSM520634_AGO4a	GSM520635_AGO4b	GSM520636_AGO16
TTTCACAATGTAAGTCATTCTAGC	761	+	0.39	0	0	0	0	0	0	0	0	0.16	0
GCATTTTCCACATTCATATTGATG	783	-	0	0	0	0	0.5	0	0	0	0	0.33	0
ATTTTCCACATTCATATTGATGTT	785	+	0	0	0	0.2	0.74	0	0	0	1.47	0.16	0.7
AATGAATCTAGACATATATAAATT	809	+	0	0	0	0	0	0	0	0	0	0	0.23
TTCATTAACATCAATATGAATGTG	831	-	10.47	2.21	5.24	4.07	3.72	0	0	0	0	3.45	0
CATTAACATCAATATGAATGTGGG	833	+	46.21	44.72	31.68	10.59	12.66	0	0	0	0	22.53	2.1
AAATGCTAGAATGACTTACATTGT	857	+	15.01	5.53	12.02	1.43	62.79	0	0	0	51.4	2.96	18
miRU information:
Gene_ID	Gene_Length	Intron	miRNA	miRU start	miRU End
LOC_OS02G43600	2942	LOC_OS02G43600.1-1	osa-miR1436	751	771


>LOC_OS02G43760.1-3
GTACGGCTGTACCCATCTGTTTTGTTTTTGCCGCATAGCGCATCCAATGTGCTCGATAGTCTTGCCTCGGTTTGATACATTGTGGTGTACATGCACTGAACTACAAATTGTGCATCGGATTTGTTACGGAATTGTCCTCGGTTTGAGCAATTGAGTTAGACTGTTTTGTGGATTGGATTTGTTATTCCAGTTAAAGTTACTGCACGGGATCAGGATTCAGATAGGTCTTTCACAGTTTGATTGGTGTTTGGCCTTCTTTTTTATGCATACATTTTATTACTCTGTAAAATTAATGTTGTGTAGTGATATATTGGTTTCGGTGACCTCTGTTTGTAAAGTTTTAAGTAGTTGTTCTCTTTTACTGAATGTTGTGTATGAATTTGTATGCTTGTTTGATTTGTGATATTTCACTCTATCCACACAGGATTGCACTATTACTGTACTGGAAATTTTGCTAGTTGAATCTACTATTGTAGAATTTGCTGAACTAGATGTGTTAGTTCTGAGGTACCCAGGACATTGAACCTCAGTATTACTATATCATGAAATGCAAGAGTGCCTTCTTCTCTCAGTACCATCAAGTGAACTCCAGAGATGGCTGTTTTTGAATACTCCCTCCGTTTCACAATGTAAGTCATTCTAGCATTTCCCACATTCATATTGATGTTAATGAATCTAGACATATATATCTATCTAGATTCATTAACATCAATATGAATATGGGAAATGTTAGAATGACTTACATTGTGAAACGGAGGAAGTACCAAGATACCTCACCTTTTATCATGGTTGTGAAATTTCTTTTACATTATAGGTTGCATCAATGTGCTTTTAGCCTTTTACTAACAATACAGAACACCTGGGTGTGTGGCTACTCTCTGCAGTAAACATGGTCCTCTCCTCCTTTCTATTTTTGTAATGGATTTGCTGTAGTATTGATTCTCTTGCAGTACTTATAGATACAACTACTGTGCTATGTAAAAAAAATGAGGATGCATGCAAATGGTCAATGGACTTAACTATCCTTTGTAACTTGGAATTTGTAAACATGATATGCTACACTGTATCACTTAAATCTGTGTGCCCAATCAATTTTAGATCAATTGCCTAATTTATGTTTCTTTTTGAACTATAAATCAATTGTCAATTGACATGCTGCTATGGATGTACTGCAGTTCCAATTCTCATGTTATATCTTGATGTGGAAGTTCAATCCTCATGCAAGTGATTCTACAACTACTGCATCTTAATTTGTACAGTATGACTCTACAACTACTGCAGATGACCTGATGTAGAGTCACTTCACCATAGTCATGAGTCAAGTTAGATGTTCCACAACTGGTTAAGATGCTGTTTTATTTGCAGAAAAAGCATTTTGTCACATATACAAGATGTGGCAGAATTTATAGTAAAACTGTGATGATTGTATAGATTGTCTGATGGCCTGATTGTTGTGCATGTTCCTTGTCCTGACCATTATTTTTCTTAGGGAGTGCATAAAAAATTGCACTCACTGTGAAACTATGGTTCAGCTTTCATTTTACTAGGAGACTTTTATGGTATGTACTGCATTCAGTTTTTGGTTCATTAATATTGTTCCATATTCATATTCTAATTGAGAAATACTAGCCTGCTTTCCCTTTTTTAGGGTGTTGGTTTCTGTTTCCTTCATCTGGCATATTAAATGGGTTGAGTGTTGACGTATATGATATGTTGGATATCTACTTTCACTCAATGCACGATGCCAATTTGAAGTTTACCAGTTTGAAATGTGCACATTTTAAATTATTTATTACTTGGAACTTTATATACCCTTCATTTTCTTAACCCAATACCTTGATATGCAG

PhaseCut51:
+Start	+End	FragmentLength	FragmentNumber
1211	1259	24	3
PhaseCut_HTS_information:
HTS_Seq	MatchSite	HTS_Strand	GSM520640_wildtype	GSM520639_rdr2	GSM520637_dcl1	GSM520638_dcl3	GSM455965_Total	GSM455962_AGO1a	GSM455963_AGO1b	GSM455964_AGO1c	GSM520634_AGO4a	GSM520635_AGO4b	GSM520636_AGO16
TCCGTTTCACAATGTAAGTCATTC	1209	-	7.31	4.87	7.43	0.61	2.98	0	0	0	5.14	23.19	0.94
TAGCATTTCCCACATTCATATTGA	1233	-	0.99	0	0.87	0.2	0.99	0	0	0	0	7.57	0.47
GCATTTCCCACATTCATATTGATG	1235	+	0	0	0	0	0.25	0	0	0	1.84	0.99	0
miRU information:
Gene_ID	Gene_Length	Intron	miRNA	miRU start	miRU End
LOC_OS02G43760	4657	LOC_OS02G43760.1-3	osa-miR1436	1203	1223
LOC_OS02G43760	4657	LOC_OS02G43760.1-3	osa-miR1436	1203	1223

PhaseCut56:
+Start	+End	FragmentLength	FragmentNumber
1212	1356	24	8
PhaseCut_HTS_information:
HTS_Seq	MatchSite	HTS_Strand	GSM520640_wildtype	GSM520639_rdr2	GSM520637_dcl1	GSM520638_dcl3	GSM455965_Total	GSM455962_AGO1a	GSM455963_AGO1b	GSM455964_AGO1c	GSM520634_AGO4a	GSM520635_AGO4b	GSM520636_AGO16
CCGTTTCACAATGTAAGTCATTCT	1210	-	39.89	7.31	39.11	6.72	1.99	0	0	0	19.46	19.74	5.14
AGCATTTCCCACATTCATATTGAT	1234	-	13.82	6.86	15.95	2.04	13.4	0	0	0	62.78	8.06	10.29
CATTTCCCACATTCATATTGATGT	1236	+	0	0	0	0	0	0	0	0	0	0.16	0
GTTAATGAATCTAGACATATATAT	1258	-	0.2	0	0	0	0.25	0	0	0	0	0	0
TAATGAATCTAGACATATATATCT	1260	+	0.2	0	0	0	0.5	0	0	0	0	0.16	0
CTATCTAGATTCATTAACATCAAT	1282	-	0.59	0.22	0.87	0.41	0.99	0	0	0	1.47	0.33	0.47
GAATATGGGAAATGTTAGAATGAC	1308	+	6.71	2.88	3.71	0.41	2.23	0	0	0	0	11.51	0.7
TTACATTGTGAAACGGAGGAAGTA	1332	+	0.39	0	0.44	0	0	0	0	0	0	0	0
miRU information:
Gene_ID	Gene_Length	Intron	miRNA	miRU start	miRU End
LOC_OS02G43760	4657	LOC_OS02G43760.1-3	osa-miR1436	1203	1223
LOC_OS02G43760	4657	LOC_OS02G43760.1-3	osa-miR1436	1203	1223

PhaseCut74:
+Start	+End	FragmentLength	FragmentNumber
1214	1352	23	7
PhaseCut_HTS_information:
HTS_Seq	MatchSite	HTS_Strand	GSM520640_wildtype	GSM520639_rdr2	GSM520637_dcl1	GSM520638_dcl3	GSM455965_Total	GSM455962_AGO1a	GSM455963_AGO1b	GSM455964_AGO1c	GSM520634_AGO4a	GSM520635_AGO4b	GSM520636_AGO16
TTCACAATGTAAGTCATTCTAGC	1214	+	0	0	0.22	0	0	0	0	0	0	0	0
GCATTTCCCACATTCATATTGAT	1235	-	2.57	0.66	2.19	3.26	2.23	0	0	0	1.47	4.77	1.64
GTTAATGAATCTAGACATATATA	1258	-	0	0	0	0	0	0	0	0	0	0	0
TCTATCTAGATTCATTAACATCA	1281	-	0.2	0	0.44	0	0	0	0	0	0	0	0
TATCTAGATTCATTAACATCAAT	1283	+	0	0	0.22	0	0.25	0	0	0	0	0	0
ATGAATATGGGAAATGTTAGAAT	1306	+	1.38	0.66	0.44	0.2	0.25	0	0	0	1.1	0.16	1.17
GACTTACATTGTGAAACGGAGGA	1329	+	2.57	1.11	1.31	0	1.24	0	0	0	0	0.16	0
miRU information:
Gene_ID	Gene_Length	Intron	miRNA	miRU start	miRU End
LOC_OS02G43760	4657	LOC_OS02G43760.1-3	osa-miR1436	1203	1223
LOC_OS02G43760	4657	LOC_OS02G43760.1-3	osa-miR1436	1203	1223

PhaseCut80:
+Start	+End	FragmentLength	FragmentNumber
1217	1343	21	8
PhaseCut_HTS_information:
HTS_Seq	MatchSite	HTS_Strand	GSM520640_wildtype	GSM520639_rdr2	GSM520637_dcl1	GSM520638_dcl3	GSM455965_Total	GSM455962_AGO1a	GSM455963_AGO1b	GSM455964_AGO1c	GSM520634_AGO4a	GSM520635_AGO4b	GSM520636_AGO16
TCACAATGTAAGTCATTCTAG	1215	-	3.16	1.77	0.66	3.05	0.5	0	0	0	0	0	0.23
CATTTCCCACATTCATATTGA	1236	-	7.5	4.87	2.84	9.36	20.6	0	0	22.61	0.37	0.16	0.47
TTTCCCACATTCATATTGATG	1238	+	1.18	0	0	0	1.99	0.26	0	26.21	0	0	0
TGTTAATGAATCTAGACATAT	1257	-	0.99	0.66	0.22	1.43	0.74	0	0	0	0	0	0
ATATCTATCTAGATTCATTAA	1278	-	2.76	0	1.53	0.81	9.18	2.11	0	0	0	0	0
TCAATATGAATATGGGAAATG	1301	+	2.17	0.44	0	2.44	4.72	0	0	5.65	0	0.16	0
TGTTAGAATGACTTACATTGT	1320	-	0.59	0	0	1.02	0.25	0	0	0	0	0	0
TTAGAATGACTTACATTGTGA	1322	+	0.79	1.33	0.22	1.43	1.24	2.9	104.01	0	0	0	0
miRU information:
Gene_ID	Gene_Length	Intron	miRNA	miRU start	miRU End
LOC_OS02G43760	4657	LOC_OS02G43760.1-3	osa-miR1436	1203	1223
LOC_OS02G43760	4657	LOC_OS02G43760.1-3	osa-miR1436	1203	1223

PhaseCut81:
+Start	+End	FragmentLength	FragmentNumber
1215	1348	19	8
PhaseCut_HTS_information:
HTS_Seq	MatchSite	HTS_Strand	GSM520640_wildtype	GSM520639_rdr2	GSM520637_dcl1	GSM520638_dcl3	GSM455965_Total	GSM455962_AGO1a	GSM455963_AGO1b	GSM455964_AGO1c	GSM520634_AGO4a	GSM520635_AGO4b	GSM520636_AGO16
TCACAATGTAAGTCATTCT	1215	+	0.59	0	0.22	0	0.74	0	0	0	0	0	0
CTAGCATTTCCCACATTCA	1232	-	0	0	0	0	0	0	0	0	0.37	0	0
TTGATGTTAATGAATCTAG	1253	+	0	0	0	0.41	0	0	0	0	0	0	0
AGACATATATATCTATCTA	1270	-	0.2	0	0.22	0.2	0	0	0	0	0	0	0
GATTCATTAACATCAATAT	1289	-	0.79	0	0.22	1.22	0	0	0	0	0	0	0
TTCATTAACATCAATATGA	1291	+	0.59	0.44	0	0.81	0.99	0	0	0	0	0	0
ATATGGGAAATGTTAGAAT	1310	+	0	0	0	0	0	0	0	0	0	0	0
ATGACTTACATTGTGAAAC	1327	-	0.39	0	0.22	0	0	0	0	0	0	0	0
miRU information:
Gene_ID	Gene_Length	Intron	miRNA	miRU start	miRU End
LOC_OS02G43760	4657	LOC_OS02G43760.1-3	osa-miR1436	1203	1223
LOC_OS02G43760	4657	LOC_OS02G43760.1-3	osa-miR1436	1203	1223


>LOC_OS02G44300.1-6
GTTATTATCTTTAAGCATTGCTCGTTGGCAGAATATTCCTTAGAGCTTACTATTGAACTAGACATTAAAGATCATAAACACGTACTCCCTCCGTTTCACAATGTAAGTCATTCTAGCATTTCCCACATTCATATTGATGTTAATGAATCTAGACATATATATCTATCTAGATTCATTAACATCAATATAAATGTGAGAAATGCTAGATATATGTCTAGATTCATTAACATCAATATGAATATGGGAAATGCTAGAATGACTTACATTGTGAAACGGAGGAAGTAGTAGTTTGTTGATTTGTTCAGTATAGGAATTCTACTGTTCTAAACAACTAACACCCAGCATTTTAATTGCATTGCTAACATTCTTGATTGTTTCGTGGTTCTTTAG

PhaseCut49:
+Start	+End	FragmentLength	FragmentNumber
1539	1587	24	3
PhaseCut_HTS_information:
HTS_Seq	MatchSite	HTS_Strand	GSM520640_wildtype	GSM520639_rdr2	GSM520637_dcl1	GSM520638_dcl3	GSM455965_Total	GSM455962_AGO1a	GSM455963_AGO1b	GSM455964_AGO1c	GSM520634_AGO4a	GSM520635_AGO4b	GSM520636_AGO16
TCCGTTTCACAATGTAAGTCATTC	1537	-	7.31	4.87	7.43	0.61	2.98	0	0	0	5.14	23.19	0.94
TAGCATTTCCCACATTCATATTGA	1561	-	0.99	0	0.87	0.2	0.99	0	0	0	0	7.57	0.47
GCATTTCCCACATTCATATTGATG	1563	+	0	0	0	0	0.25	0	0	0	1.84	0.99	0
miRU information:
Gene_ID	Gene_Length	Intron	miRNA	miRU start	miRU End
LOC_OS02G44300	2681	LOC_OS02G44300.1-6	osa-miR1436	1531	1551

PhaseCut54:
+Start	+End	FragmentLength	FragmentNumber
1540	1636	24	6
PhaseCut_HTS_information:
HTS_Seq	MatchSite	HTS_Strand	GSM520640_wildtype	GSM520639_rdr2	GSM520637_dcl1	GSM520638_dcl3	GSM455965_Total	GSM455962_AGO1a	GSM455963_AGO1b	GSM455964_AGO1c	GSM520634_AGO4a	GSM520635_AGO4b	GSM520636_AGO16
CCGTTTCACAATGTAAGTCATTCT	1538	-	39.89	7.31	39.11	6.72	1.99	0	0	0	19.46	19.74	5.14
AGCATTTCCCACATTCATATTGAT	1562	-	13.82	6.86	15.95	2.04	13.4	0	0	0	62.78	8.06	10.29
CATTTCCCACATTCATATTGATGT	1564	+	0	0	0	0	0	0	0	0	0	0.16	0
GTTAATGAATCTAGACATATATAT	1586	-	0.2	0	0	0	0.25	0	0	0	0	0	0
TAATGAATCTAGACATATATATCT	1588	+	0.2	0	0	0	0.5	0	0	0	0	0.16	0
CTATCTAGATTCATTAACATCAAT	1610	-	0.59	0.22	0.87	0.41	0.99	0	0	0	1.47	0.33	0.47
miRU information:
Gene_ID	Gene_Length	Intron	miRNA	miRU start	miRU End
LOC_OS02G44300	2681	LOC_OS02G44300.1-6	osa-miR1436	1531	1551

PhaseCut76:
+Start	+End	FragmentLength	FragmentNumber
1544	1640	24	5
PhaseCut_HTS_information:
HTS_Seq	MatchSite	HTS_Strand	GSM520640_wildtype	GSM520639_rdr2	GSM520637_dcl1	GSM520638_dcl3	GSM455965_Total	GSM455962_AGO1a	GSM455963_AGO1b	GSM455964_AGO1c	GSM520634_AGO4a	GSM520635_AGO4b	GSM520636_AGO16
TTCACAATGTAAGTCATTCTAGCA	1542	-	0.2	0	0.66	0	0	0	0	0	0	0.49	0
TTTCCCACATTCATATTGATGTTA	1566	-	9.87	3.32	5.68	1.02	2.98	0	0	0	0	2.47	0
TCCCACATTCATATTGATGTTAAT	1568	+	0	0	0	0	0.25	0	0	0	0	0	0
GAATCTAGACATATATATCTATCT	1592	+	0.39	0	0	0.41	1.74	0	0	0	0	0.33	0
CTAGATTCATTAACATCAATATAA	1614	-	0.2	0	0	0	0.99	0	0	0	0	0.66	0
miRU information:
Gene_ID	Gene_Length	Intron	miRNA	miRU start	miRU End
LOC_OS02G44300	2681	LOC_OS02G44300.1-6	osa-miR1436	1531	1551

PhaseCut77:
+Start	+End	FragmentLength	FragmentNumber
1545	1650	21	6
PhaseCut_HTS_information:
HTS_Seq	MatchSite	HTS_Strand	GSM520640_wildtype	GSM520639_rdr2	GSM520637_dcl1	GSM520638_dcl3	GSM455965_Total	GSM455962_AGO1a	GSM455963_AGO1b	GSM455964_AGO1c	GSM520634_AGO4a	GSM520635_AGO4b	GSM520636_AGO16
TCACAATGTAAGTCATTCTAG	1543	-	3.16	1.77	0.66	3.05	0.5	0	0	0	0	0	0.23
CATTTCCCACATTCATATTGA	1564	-	7.5	4.87	2.84	9.36	20.6	0	0	22.61	0.37	0.16	0.47
TTTCCCACATTCATATTGATG	1566	+	1.18	0	0	0	1.99	0.26	0	26.21	0	0	0
TGTTAATGAATCTAGACATAT	1585	-	0.99	0.66	0.22	1.43	0.74	0	0	0	0	0	0
ATATCTATCTAGATTCATTAA	1606	-	2.76	0	1.53	0.81	9.18	2.11	0	0	0	0	0
CATCAATATAAATGTGAGAAA	1627	-	0.39	0	0	0	0	0	0	0	0	0	0
miRU information:
Gene_ID	Gene_Length	Intron	miRNA	miRU start	miRU End
LOC_OS02G44300	2681	LOC_OS02G44300.1-6	osa-miR1436	1531	1551


>LOC_OS02G44300.3-5
GTTATTATCTTTAAGCATTGCTCGTTGGCAGAATATTCCTTAGAGCTTACTATTGAACTAGACATTAAAGATCATAAACACGTACTCCCTCCGTTTCACAATGTAAGTCATTCTAGCATTTCCCACATTCATATTGATGTTAATGAATCTAGACATATATATCTATCTAGATTCATTAACATCAATATAAATGTGAGAAATGCTAGATATATGTCTAGATTCATTAACATCAATATGAATATGGGAAATGCTAGAATGACTTACATTGTGAAACGGAGGAAGTAGTAGTTTGTTGATTTGTTCAGTATAGGAATTCTACTGTTCTAAACAACTAACACCCAGCATTTTAATTGCATTGCTAACATTCTTGATTGTTTCGTGGTTCTTTAG

PhaseCut49:
+Start	+End	FragmentLength	FragmentNumber
1539	1587	24	3
PhaseCut_HTS_information:
HTS_Seq	MatchSite	HTS_Strand	GSM520640_wildtype	GSM520639_rdr2	GSM520637_dcl1	GSM520638_dcl3	GSM455965_Total	GSM455962_AGO1a	GSM455963_AGO1b	GSM455964_AGO1c	GSM520634_AGO4a	GSM520635_AGO4b	GSM520636_AGO16
TCCGTTTCACAATGTAAGTCATTC	1537	-	7.31	4.87	7.43	0.61	2.98	0	0	0	5.14	23.19	0.94
TAGCATTTCCCACATTCATATTGA	1561	-	0.99	0	0.87	0.2	0.99	0	0	0	0	7.57	0.47
GCATTTCCCACATTCATATTGATG	1563	+	0	0	0	0	0.25	0	0	0	1.84	0.99	0
miRU information:
Gene_ID	Gene_Length	Intron	miRNA	miRU start	miRU End
LOC_OS02G44300	2681	LOC_OS02G44300.3-5	osa-miR1436	1531	1551

PhaseCut54:
+Start	+End	FragmentLength	FragmentNumber
1540	1636	24	6
PhaseCut_HTS_information:
HTS_Seq	MatchSite	HTS_Strand	GSM520640_wildtype	GSM520639_rdr2	GSM520637_dcl1	GSM520638_dcl3	GSM455965_Total	GSM455962_AGO1a	GSM455963_AGO1b	GSM455964_AGO1c	GSM520634_AGO4a	GSM520635_AGO4b	GSM520636_AGO16
CCGTTTCACAATGTAAGTCATTCT	1538	-	39.89	7.31	39.11	6.72	1.99	0	0	0	19.46	19.74	5.14
AGCATTTCCCACATTCATATTGAT	1562	-	13.82	6.86	15.95	2.04	13.4	0	0	0	62.78	8.06	10.29
CATTTCCCACATTCATATTGATGT	1564	+	0	0	0	0	0	0	0	0	0	0.16	0
GTTAATGAATCTAGACATATATAT	1586	-	0.2	0	0	0	0.25	0	0	0	0	0	0
TAATGAATCTAGACATATATATCT	1588	+	0.2	0	0	0	0.5	0	0	0	0	0.16	0
CTATCTAGATTCATTAACATCAAT	1610	-	0.59	0.22	0.87	0.41	0.99	0	0	0	1.47	0.33	0.47
miRU information:
Gene_ID	Gene_Length	Intron	miRNA	miRU start	miRU End
LOC_OS02G44300	2681	LOC_OS02G44300.3-5	osa-miR1436	1531	1551

PhaseCut76:
+Start	+End	FragmentLength	FragmentNumber
1544	1640	24	5
PhaseCut_HTS_information:
HTS_Seq	MatchSite	HTS_Strand	GSM520640_wildtype	GSM520639_rdr2	GSM520637_dcl1	GSM520638_dcl3	GSM455965_Total	GSM455962_AGO1a	GSM455963_AGO1b	GSM455964_AGO1c	GSM520634_AGO4a	GSM520635_AGO4b	GSM520636_AGO16
TTCACAATGTAAGTCATTCTAGCA	1542	-	0.2	0	0.66	0	0	0	0	0	0	0.49	0
TTTCCCACATTCATATTGATGTTA	1566	-	9.87	3.32	5.68	1.02	2.98	0	0	0	0	2.47	0
TCCCACATTCATATTGATGTTAAT	1568	+	0	0	0	0	0.25	0	0	0	0	0	0
GAATCTAGACATATATATCTATCT	1592	+	0.39	0	0	0.41	1.74	0	0	0	0	0.33	0
CTAGATTCATTAACATCAATATAA	1614	-	0.2	0	0	0	0.99	0	0	0	0	0.66	0
miRU information:
Gene_ID	Gene_Length	Intron	miRNA	miRU start	miRU End
LOC_OS02G44300	2681	LOC_OS02G44300.3-5	osa-miR1436	1531	1551

PhaseCut77:
+Start	+End	FragmentLength	FragmentNumber
1545	1650	21	6
PhaseCut_HTS_information:
HTS_Seq	MatchSite	HTS_Strand	GSM520640_wildtype	GSM520639_rdr2	GSM520637_dcl1	GSM520638_dcl3	GSM455965_Total	GSM455962_AGO1a	GSM455963_AGO1b	GSM455964_AGO1c	GSM520634_AGO4a	GSM520635_AGO4b	GSM520636_AGO16
TCACAATGTAAGTCATTCTAG	1543	-	3.16	1.77	0.66	3.05	0.5	0	0	0	0	0	0.23
CATTTCCCACATTCATATTGA	1564	-	7.5	4.87	2.84	9.36	20.6	0	0	22.61	0.37	0.16	0.47
TTTCCCACATTCATATTGATG	1566	+	1.18	0	0	0	1.99	0.26	0	26.21	0	0	0
TGTTAATGAATCTAGACATAT	1585	-	0.99	0.66	0.22	1.43	0.74	0	0	0	0	0	0
ATATCTATCTAGATTCATTAA	1606	-	2.76	0	1.53	0.81	9.18	2.11	0	0	0	0	0
CATCAATATAAATGTGAGAAA	1627	-	0.39	0	0	0	0	0	0	0	0	0	0
miRU information:
Gene_ID	Gene_Length	Intron	miRNA	miRU start	miRU End
LOC_OS02G44300	2681	LOC_OS02G44300.3-5	osa-miR1436	1531	1551


>LOC_OS02G44300.4-6
GTTATTATCTTTAAGCATTGCTCGTTGGCAGAATATTCCTTAGAGCTTACTATTGAACTAGACATTAAAGATCATAAACACGTACTCCCTCCGTTTCACAATGTAAGTCATTCTAGCATTTCCCACATTCATATTGATGTTAATGAATCTAGACATATATATCTATCTAGATTCATTAACATCAATATAAATGTGAGAAATGCTAGATATATGTCTAGATTCATTAACATCAATATGAATATGGGAAATGCTAGAATGACTTACATTGTGAAACGGAGGAAGTAGTAGTTTGTTGATTTGTTCAGTATAGGAATTCTACTGTTCTAAACAACTAACACCCAGCATTTTAATTGCATTGCTAACATTCTTGATTGTTTCGTGGTTCTTTAGGGCGTCTCTTTGACCAAAGCTGTATTGAGTAAATATGTAGATGAAAACCAGAAGCTTCAACAAGAACTGGTATGGATTTTCTTTAGATAAGAATTTGGAGAAAATTGATACTTTCAATGTTTTAAAAAAGAACTGACCGTTTAATTCGCTTCAACTTCTCCATAATTGAATAATTGAGTGATTCGTATGAAATTATTTTTTCTTGCTACCTTTAATGAGGTTCATATCATGATATTTGTTACGAGACATTGCTCCCTTTCGATAGTTCTTTTTTACTTAACCTTTTTTGCATACAACATATCGTAAATTTACAACATCTGCGTGCAAAAGCACCAGATCCACCAAAAGAAAAGAGAAGCAAGACTAGGGCAGATCAATTACTTAACCCCAAGTTGATCTATTGCAG

PhaseCut49:
+Start	+End	FragmentLength	FragmentNumber
1539	1587	24	3
PhaseCut_HTS_information:
HTS_Seq	MatchSite	HTS_Strand	GSM520640_wildtype	GSM520639_rdr2	GSM520637_dcl1	GSM520638_dcl3	GSM455965_Total	GSM455962_AGO1a	GSM455963_AGO1b	GSM455964_AGO1c	GSM520634_AGO4a	GSM520635_AGO4b	GSM520636_AGO16
TCCGTTTCACAATGTAAGTCATTC	1537	-	7.31	4.87	7.43	0.61	2.98	0	0	0	5.14	23.19	0.94
TAGCATTTCCCACATTCATATTGA	1561	-	0.99	0	0.87	0.2	0.99	0	0	0	0	7.57	0.47
GCATTTCCCACATTCATATTGATG	1563	+	0	0	0	0	0.25	0	0	0	1.84	0.99	0
miRU information:
Gene_ID	Gene_Length	Intron	miRNA	miRU start	miRU End
LOC_OS02G44300	2681	LOC_OS02G44300.4-6	osa-miR1436	1531	1551

PhaseCut56:
+Start	+End	FragmentLength	FragmentNumber
1540	1636	24	6
PhaseCut_HTS_information:
HTS_Seq	MatchSite	HTS_Strand	GSM520640_wildtype	GSM520639_rdr2	GSM520637_dcl1	GSM520638_dcl3	GSM455965_Total	GSM455962_AGO1a	GSM455963_AGO1b	GSM455964_AGO1c	GSM520634_AGO4a	GSM520635_AGO4b	GSM520636_AGO16
CCGTTTCACAATGTAAGTCATTCT	1538	-	39.89	7.31	39.11	6.72	1.99	0	0	0	19.46	19.74	5.14
AGCATTTCCCACATTCATATTGAT	1562	-	13.82	6.86	15.95	2.04	13.4	0	0	0	62.78	8.06	10.29
CATTTCCCACATTCATATTGATGT	1564	+	0	0	0	0	0	0	0	0	0	0.16	0
GTTAATGAATCTAGACATATATAT	1586	-	0.2	0	0	0	0.25	0	0	0	0	0	0
TAATGAATCTAGACATATATATCT	1588	+	0.2	0	0	0	0.5	0	0	0	0	0.16	0
CTATCTAGATTCATTAACATCAAT	1610	-	0.59	0.22	0.87	0.41	0.99	0	0	0	1.47	0.33	0.47
miRU information:
Gene_ID	Gene_Length	Intron	miRNA	miRU start	miRU End
LOC_OS02G44300	2681	LOC_OS02G44300.4-6	osa-miR1436	1531	1551

PhaseCut75:
+Start	+End	FragmentLength	FragmentNumber
1544	1640	24	5
PhaseCut_HTS_information:
HTS_Seq	MatchSite	HTS_Strand	GSM520640_wildtype	GSM520639_rdr2	GSM520637_dcl1	GSM520638_dcl3	GSM455965_Total	GSM455962_AGO1a	GSM455963_AGO1b	GSM455964_AGO1c	GSM520634_AGO4a	GSM520635_AGO4b	GSM520636_AGO16
TTCACAATGTAAGTCATTCTAGCA	1542	-	0.2	0	0.66	0	0	0	0	0	0	0.49	0
TTTCCCACATTCATATTGATGTTA	1566	-	9.87	3.32	5.68	1.02	2.98	0	0	0	0	2.47	0
TCCCACATTCATATTGATGTTAAT	1568	+	0	0	0	0	0.25	0	0	0	0	0	0
GAATCTAGACATATATATCTATCT	1592	+	0.39	0	0	0.41	1.74	0	0	0	0	0.33	0
CTAGATTCATTAACATCAATATAA	1614	-	0.2	0	0	0	0.99	0	0	0	0	0.66	0
miRU information:
Gene_ID	Gene_Length	Intron	miRNA	miRU start	miRU End
LOC_OS02G44300	2681	LOC_OS02G44300.4-6	osa-miR1436	1531	1551

PhaseCut79:
+Start	+End	FragmentLength	FragmentNumber
1545	1650	21	6
PhaseCut_HTS_information:
HTS_Seq	MatchSite	HTS_Strand	GSM520640_wildtype	GSM520639_rdr2	GSM520637_dcl1	GSM520638_dcl3	GSM455965_Total	GSM455962_AGO1a	GSM455963_AGO1b	GSM455964_AGO1c	GSM520634_AGO4a	GSM520635_AGO4b	GSM520636_AGO16
TCACAATGTAAGTCATTCTAG	1543	-	3.16	1.77	0.66	3.05	0.5	0	0	0	0	0	0.23
CATTTCCCACATTCATATTGA	1564	-	7.5	4.87	2.84	9.36	20.6	0	0	22.61	0.37	0.16	0.47
TTTCCCACATTCATATTGATG	1566	+	1.18	0	0	0	1.99	0.26	0	26.21	0	0	0
TGTTAATGAATCTAGACATAT	1585	-	0.99	0.66	0.22	1.43	0.74	0	0	0	0	0	0
ATATCTATCTAGATTCATTAA	1606	-	2.76	0	1.53	0.81	9.18	2.11	0	0	0	0	0
CATCAATATAAATGTGAGAAA	1627	-	0.39	0	0	0	0	0	0	0	0	0	0
miRU information:
Gene_ID	Gene_Length	Intron	miRNA	miRU start	miRU End
LOC_OS02G44300	2681	LOC_OS02G44300.4-6	osa-miR1436	1531	1551


>LOC_OS02G47480.1-5
GTAAGCTTGGTAACCTTGCAGTTATGCAATGAATAATGGAAAAACTAGCTAGGTAATATTTACCAGAAGTTTCAAAATTCCATTTCATTTTCTTTTTATAGCATCTCGGTCGTAAGCTTGGTTACCGATCAAAGGAAACCCTAGGTGAGGAACGTCCCTCTCGTAAGTCGTAAGGATGAGGTAATTGTAAGATTGTTTGTCAGCCTCAACTTTAGTGTACTAGCAGTCCGTAAGCTGTTTTGTCAGCTCATGACATGATGTTTTGTCGTGTCATCTGGTACGTTGACATTACAAGTTTCATCAGGAACGTAACAAAATTCAATGGGCTGCGTGGTCAAGATGGAAGGGTTAGGTCTCACGGAGCTAAGTCAGCTAGCATGAATATATCATTCATATAATTAAACTATGAGTTGACTATAGCATGAATTAATATAGCCCAAACTTTTCTAGGGGAGTTCTGAAATCTGAAGTATGATAGAGTTGACGAGTTCCCGTTTCTCTGTATGATTGCCGGGTGTATGCAATTAACGTGGCCTCTAAAATACAGCTTCCAACTATATGTATTTTGAAAAGAACTATGTATTTTATTCCACAGTAGTACTCTCTCTGTTTCAAAATGTTTGACACCGTTGACTTTTTAGCACATGTTTGACCGTTCGTCTTATTCAAAAAAATTTGTGAAATATGTAAAACTATATGTATACATGAAAGTATATTTATCAATGAATCAAATGATATGAAAAGAATAAATAATTACATAAATTTTTTGAATAAGACGAATGGTCAAACACATACTAAAAAGTCAATGGTGTTAAACATTTTGAAACGAAGGAAGTATAATACTATTGTTTACATACATATTGACACTTTAAAATATATTTAGGCCCCAGGAATACTGGCGCCGCTGGGAAGCCTCCATTGATACCTAATAATTTGCTTATATATTAGCCGTTCTCCTCTGCATATGCTACTTATTTATATATCCACGTTTGGTTTTTCAGCAAGCAAAGTCTACAAGAGGCACAACTCTATCTGCATAGTGTTACACATTATACAATTGTTCATTATTGTGGCTTCCCTGCTTCTGAAAGAAACTGGACCAGTCTTCATCAGTGTCTTCAGATCGATCTCATTGCCATTGAAAATTGATAATATGTGTACTATATTTTTTAGATGAAAAGCCCAGTACCGTCCTCATGCATGCATGCATGGACTCGATCCTTGGCTTGTGCTTGCTGTGCGACGATTTCCACTTGTTTTTTTTATGGCTAGTAGGTGCAGTTGTGGAGAATACGCAACCTACACGTAGTACCGTTTTTTTTTATTGGAGCATCCATCAGAGTCAAACTTAAATGCTTATTTGACCTGAATTTATTTTCGGCTTGAATTTTGTGTTTTATTAATGTGCTATATATAGGTCAACTGTACTTATGCAAACCTGATGGCATGAGCTGATGAGCCCCCTTTTTTCTTTCAAAACTTCTGAAGAAAATGACACGCGGAGCTATCTTCTGAACTTTTCAGTTGAAAAACTGAAGCTCGTTTTTCTGCAAAACTCCGAAACAATGATTTGTTATTTCATAACAATAG

PhaseCut84:
+Start	+End	FragmentLength	FragmentNumber
4734	4803	23	3
PhaseCut_HTS_information:
HTS_Seq	MatchSite	HTS_Strand	GSM520640_wildtype	GSM520639_rdr2	GSM520637_dcl1	GSM520638_dcl3	GSM455965_Total	GSM455962_AGO1a	GSM455963_AGO1b	GSM455964_AGO1c	GSM520634_AGO4a	GSM520635_AGO4b	GSM520636_AGO16
CCGTTGACTTTTTAGCACATGTT	4732	-	5.92	1.55	5.03	2.85	1.99	0	0	0	9.55	2.63	0
TGACCGTTCGTCTTATTCAAAAA	4755	-	0.59	0.22	0.44	0	0.25	0	0	0	0	0	0
TTTGTGAAATATGTAAAACTATA	4780	+	0	0	0	0	0.25	0	0	0	0	0	0
miRU information:
Gene_ID	Gene_Length	Intron	miRNA	miRU start	miRU End
LOC_OS02G47480	11852	LOC_OS02G47480.1-5	osa-miR2123c	4724	4745
LOC_OS02G47480	11852	LOC_OS02G47480.1-5	osa-miR2123b	4724	4745
LOC_OS02G47480	11852	LOC_OS02G47480.1-5	osa-miR2123a	4724	4745
LOC_OS02G47480	11852	LOC_OS02G47480.1-5	osa-miR2123c	4724	4745
LOC_OS02G47480	11852	LOC_OS02G47480.1-5	osa-miR2123b	4724	4745
LOC_OS02G47480	11852	LOC_OS02G47480.1-5	osa-miR2123a	4724	4745


>LOC_OS02G48290.1-1
GTTTGTGAATTGATGATTTTTCAGGTTACCTGTGATTAATTTTTTTCTGCACTTTCTTAGAGATCAGTCGCTTCATGGGTTGCTATTTGCTAGTGCGAATTGCAATAGAAATTGTTCAGGGCTTGAGTATGTAGTGAGCGAATGATGATGGTCAAAATTAGAACCTTTTTAAGCTATCATAGAGTTAACGTGTTTGAGTTTCTGAAATAAGTGCTTTCATTATGTATCTAGCATAGTTGATTAGATATACTAACTACCTTTTGGGCATGTTGAATGCGTGCTCTGTTTCCAAGCTAGGATTGGGTGTATTAGTCCTAAAAAAAGTTAGGTGTATTTGAGGCCGGTTAATGCTTCCAAAGTACCATGTAGGTTCATATGTTTGACTAATAAGTAGCTGGTAGTTAATCATGGAATTTGTTGAACTGGGATAAGTGACTTTCAAGCTATTCTGGGATTTTCATAGTTAAGGCATTCCAAATATTGTTAGGAATAAAAAAAAGTGCTACTTCCCATTTAGTATAGAAGAGTGCATTTCAATTTCTACACTACAAAGTACGGACTGTATTTTTGCAAAAAAATCAAAAACAGAAGTATGGTCAGTACATCACTCTGTCACTCCTGTGATGTGAGTTAACTTTGTTAAGCGTTTACATGCTAACTGATGTTGCAGCAAGTATTTTTACTAGAGTGCAAGTTACATTTTCATGTGGTTAGAGGGCACATGCAAAATTCTCCATGCTCAAACTTCAATAATTGGTCATGTTTCGCCATTCTCCCTTCTTGATCCTGTCAGAGATGGAGTTTGAACTTATTATTGCATAAAAGAATGAATTGGAATAAACAGAGACTGGGTTCACTTTCCCTGCGTGCTGTGAACATGTGTTCCGGATGGGCATAAACAAAGTAAACTAATATGTTACCAAGTATGGACTTGCTGAAATAAATTGACCTTTTTGATGGACAACATAGTGGAGGAATAAGCAGAGACTGGGTTCACTTTCCATGCATGCTCTGTAAACTTGAGTTCCGGATGGTCATAAACAAAGTACTCCCTCGATCCCTAAATGTTTGACGCCGTTGACTTTTTTAAACATGTTTGACCGTTCGTCTTATTCAAAAAATTTAAGTAATTATTAATTCTTTTCCTATCATTTGATTCATTGTTAAATATACTTTTATATATACATATAGTTTTACATATTTAACAAAAGTTTTTGAATAAGATGAACGGTCAAACATGTTGTAAAAAGTTAACGGCGTCAAACATTTAGGGAAGGAGGGAGTAATAATGTTACCAAGTATGGTCTTGGTCAGAAACAATCCAAATTGGCATTTTTGATGGACACAGTCATAGGAGACTGATTTTAATCCTGATGTCTGGTTGTTTAGCAAAAATTGGAATCAGGGAATAAGGCCAGTACTGCTGATGTAGAATGAAAGCAGTATGCCATTTCTATATACTTCAGAAAGAACTACCTTGTTACCTGTCGTGTGAAAGGAAAAAGCCTGATGATAAGATTTTCATCTCAGAAGCAGCATACAGAGTTTTTCCTTTGTGATTTTCATGTTGGTTGATACATGGTCAGTATGGTTAGTACATGATGAAGCCTTATTATTATTACTATTATTTTGTGCTAGCTTGTTTCAGGAGTTTGATCCAATAGACATGCACTTCAAAAAAAGAGAGAAATTGTCTATATGCATGACTCTGTCGACAAGATCAATTCTAACTCATCATTGATGGCTACTGCTGAGCATAAAATTTTTGTGGCAGACTTCTAACTCATCATTGTATCCAG

PhaseCut66:
+Start	+End	FragmentLength	FragmentNumber
2124	2220	24	5
PhaseCut_HTS_information:
HTS_Seq	MatchSite	HTS_Strand	GSM520640_wildtype	GSM520639_rdr2	GSM520637_dcl1	GSM520638_dcl3	GSM455965_Total	GSM455962_AGO1a	GSM455963_AGO1b	GSM455964_AGO1c	GSM520634_AGO4a	GSM520635_AGO4b	GSM520636_AGO16
CCGTTGACTTTTTTAAACATGTTT	2122	-	44.63	28.56	79.54	17.1	22.83	0	0	0	285.99	61.19	92.36
GACCGTTCGTCTTATTCAAAAAAT	2146	-	1.58	1.11	4.15	0.61	0.99	0	0	0	5.14	0.99	8.18
TTAAGTAATTATTAATTCTTTTCC	2170	-	0.2	0	0	0	0	0	0	0	0	0	0
TATCATTTGATTCATTGTTAAATA	2194	-	0	0	0.22	0	0	0	0	0	0	0	0
TCATTTGATTCATTGTTAAATATA	2196	+	0	0	0	0	0.25	0	0	0	0	0	0
miRU information:
Gene_ID	Gene_Length	Intron	miRNA	miRU start	miRU End
LOC_OS02G48290	3302	LOC_OS02G48290.1-1	osa-miR2123c	2114	2135
LOC_OS02G48290	3302	LOC_OS02G48290.1-1	osa-miR2123b	2114	2135
LOC_OS02G48290	3302	LOC_OS02G48290.1-1	osa-miR2123a	2114	2135

PhaseCut70:
+Start	+End	FragmentLength	FragmentNumber
2125	2221	24	4
PhaseCut_HTS_information:
HTS_Seq	MatchSite	HTS_Strand	GSM520640_wildtype	GSM520639_rdr2	GSM520637_dcl1	GSM520638_dcl3	GSM455965_Total	GSM455962_AGO1a	GSM455963_AGO1b	GSM455964_AGO1c	GSM520634_AGO4a	GSM520635_AGO4b	GSM520636_AGO16
TTGACTTTTTTAAACATGTTTGAC	2125	+	1.38	0.22	1.97	0.2	37.23	0	0	0	0	13.82	0
ACCGTTCGTCTTATTCAAAAAATT	2147	-	2.96	1.33	4.81	0.2	3.72	0	0	0	11.75	4.44	28.29
TAAGTAATTATTAATTCTTTTCCT	2171	-	0	0	0.22	0	0.25	0	0	0	0	0	0
ATCATTTGATTCATTGTTAAATAT	2195	-	3.95	1.55	5.9	1.02	5.71	0	0	0	5.51	0.16	5.85
miRU information:
Gene_ID	Gene_Length	Intron	miRNA	miRU start	miRU End
LOC_OS02G48290	3302	LOC_OS02G48290.1-1	osa-miR2123c	2114	2135
LOC_OS02G48290	3302	LOC_OS02G48290.1-1	osa-miR2123b	2114	2135
LOC_OS02G48290	3302	LOC_OS02G48290.1-1	osa-miR2123a	2114	2135

PhaseCut71:
+Start	+End	FragmentLength	FragmentNumber
2128	2200	24	4
PhaseCut_HTS_information:
HTS_Seq	MatchSite	HTS_Strand	GSM520640_wildtype	GSM520639_rdr2	GSM520637_dcl1	GSM520638_dcl3	GSM455965_Total	GSM455962_AGO1a	GSM455963_AGO1b	GSM455964_AGO1c	GSM520634_AGO4a	GSM520635_AGO4b	GSM520636_AGO16
TGACTTTTTTAAACATGTTTGACC	2126	-	2.76	0	3.71	0.61	5.21	0	0	0	1.1	60.04	3.51
GTTCGTCTTATTCAAAAAATTTAA	2150	-	0	0	0	0.2	0.5	0	0	0	0	0	0
GTAATTATTAATTCTTTTCCTATC	2174	-	0	0	0.22	0	0.5	0	0	0	0	1.81	0
AATTATTAATTCTTTTCCTATCAT	2176	+	0	0	0	0	0	0	0	0	0.37	0	0.23
miRU information:
Gene_ID	Gene_Length	Intron	miRNA	miRU start	miRU End
LOC_OS02G48290	3302	LOC_OS02G48290.1-1	osa-miR2123c	2114	2135
LOC_OS02G48290	3302	LOC_OS02G48290.1-1	osa-miR2123b	2114	2135
LOC_OS02G48290	3302	LOC_OS02G48290.1-1	osa-miR2123a	2114	2135


>LOC_OS02G54650.1-5
GTTTTGACTATAAATTCACCTTATTGCTCTGAAATAAATATATACTTCCTCCGTTTCACAATGTAAGACTTTCTAGCATTGCCCACATTCATTTATATGTTAATGAATCTAAGCATATGTATGTGTTTAGTTTCATTAACATATATATGTATGTGGGCAATGCTAGAAAGTCTTACATTGTGAAACGGAGGGAGTAATATACTTTGAAGTTATAAAAATAAGGGCAATAGTTAATATGCTATTAATATTTCACTATTCACTCCGTACTCTAGTTAATTAAGTTATTTGAAAGCAATGGAGCTATAAACCTGAAGAAAGTTATTTGTATGTTGAGTTATACAATGACACTATATGCTATCTAGGCCAGAAATAATTCAAATAGTTCATGTTTCACTATTTTCAATAGTACTTCAAGTTGCATATATGCTATTCATATCTCTGCTTACTAAGTATGTGTAGTAGTTTTTGTATGCTGTGCTTGGTGTTGTAATCCAATGCGATTATTGCTGTTTCGTGGACTTTATTAACATTTGTTGTGAAGAACGAGATACTCACCAACAATGTAGTCCTGTCCATATAATTATTCGATAGATTGCTCTAGCATTTTGTTTTCCTCTGTCAGTTATCAATAAATGCTTAAAAAACATCACACCGCCTCCTTTTTTGTGAATGTTCTCGGATGAACATGTTAATACATATGGTTTTGTTAAAGGACCAAATCTAATATTGTGCAG

PhaseCut19:
+Start	+End	FragmentLength	FragmentNumber
2822	2894	24	3
PhaseCut_HTS_information:
HTS_Seq	MatchSite	HTS_Strand	GSM520640_wildtype	GSM520639_rdr2	GSM520637_dcl1	GSM520638_dcl3	GSM455965_Total	GSM455962_AGO1a	GSM455963_AGO1b	GSM455964_AGO1c	GSM520634_AGO4a	GSM520635_AGO4b	GSM520636_AGO16
CCGTTTCACAATGTAAGACTTTCT	2820	-	55.89	26.79	49.38	13.44	10.18	0	0	0	13.95	21.55	6.08
AGCATTGCCCACATTCATTTATAT	2844	-	0	0	0	0	0	0	0	0	0	0	0
TAATGAATCTAAGCATATGTATGT	2870	+	0	0	0	0	0	0	0	0	0	0	0
miRU information:
Gene_ID	Gene_Length	Intron	miRNA	miRU start	miRU End
LOC_OS02G54650	7791	LOC_OS02G54650.1-5	osa-miR1436	2813	2833
LOC_OS02G54650	7791	LOC_OS02G54650.1-5	osa-miR1436	2813	2833


PhaseCut20:
+Start	+End	FragmentLength	FragmentNumber
2825	2873	24	3
PhaseCut_HTS_information:
HTS_Seq	MatchSite	HTS_Strand	GSM520640_wildtype	GSM520639_rdr2	GSM520637_dcl1	GSM520638_dcl3	GSM455965_Total	GSM455962_AGO1a	GSM455963_AGO1b	GSM455964_AGO1c	GSM520634_AGO4a	GSM520635_AGO4b	GSM520636_AGO16
TTTCACAATGTAAGACTTTCTAGC	2823	-	2.37	0.22	1.75	0.2	3.47	0	0	0	0.37	15.95	0.94
ATTGCCCACATTCATTTATATGTT	2847	-	0	0	0	0	0	0	0	0	0	0	0
TGCCCACATTCATTTATATGTTAA	2849	+	0	0	0.22	0	0	0	0	0	0	0	0
miRU information:
Gene_ID	Gene_Length	Intron	miRNA	miRU start	miRU End
LOC_OS02G54650	7791	LOC_OS02G54650.1-5	osa-miR1436	2813	2833
LOC_OS02G54650	7791	LOC_OS02G54650.1-5	osa-miR1436	2813	2833


>LOC_OS02G56740.1-10
GTATAAAATCTTAACTCGTACTTCATGCGTTTCAAAGTTACTAAATATATAAAGCTGCGATACATATAAGTAAGCATGGGCATCATTTTGCGCTCTAGGAGATTTCATTTTGAGAAACCAATGGCAACCGCAAACAGAGAAAAAGCCAATTTTACACAGAAAACATATATTTTATTTGACTTCTTGTATTAGTTTTAAAGCTCAAATATAAAGTAGATTTTTATTCTTTTGCCAAAGATGCTATGATAAAGCGCTCCTTTTCTTATTACTAACCAAATTACCCATGCATTGTGTTGGGTTTAAAACTATATATATTATACAGTTTTTTAGACCAAAGTCGATCACAGATTGATCCAGCTTTATAACAAAGCAAAGACAGGACATTTTCGTTTACAGCCAACAGAGTACTAAAAGGAACAAACAAAAGCAGAACCAGGCTAAAAACTGAGGGTAAAACGCCTGGGAACTCCAGCTTACAAAGCATAGCATCATCTAACAAAAACAAGCAACTTTAGCCCCAGCAACCCGCAGCAACGAACTTCAGATGTCGATAGGCAACACATCAGTTGGTCTTAAGCTTCGAGTCTTCGTTGTTAGCCTGTCAATGATACCTTCCATATTGTCTCGTCCTTCTTGTGTCTGGAGCAACTGTCATATTTGTAACTACCCAATTGCCTTGAAGATCAGCTGTGCAGGAGATATAATCAAAATATTTTCAAACACGAAATCATTCCTTGTGGTCCACAAGGTCCAGCATACAGCTGCCAGGGTCAGCACAGAACAATTTAGCTGTTTACCACTTCTCTTCTCTACCCCTATTAACCTAAAGAAATCCTCCCAGTCCCGTGGAACCATCCCAAAACATCTCTCACCACACTCCAAGTAAAATATGCTACAGGGCAATTATACAAGATATGATGAGTGTTTTCAACCTCCCCAATTCCTCTTCCTAAGTTGCACAGCACTCAGGCTTCTGTCCCAAGAAACCATATACAAAAAATGTTTTATTTTAAAGGGATTTTGGTTTTCCAAATTATCATTGTTCTACTGTCTTTCACCCCTCCAATAGTGATCAATCTATACAGTGATTTTGCTGAATACTCCCCTTCTTTCTTATGTGGCCATATCATTCATCTCTTTGGTTGTTGAACTCAGGTATCCCTATCATCTCTTTCAGCTTCTCAATATCTTATCTTCCTGCCTCAACTTCTTCTAAAGTTACTCCCATTTACCCTCTTTCACCATCTCCTTCACCAGCTTCCCTTTTTGGGTACTTATTGCATGCAAACTCTGAGAAAACACTATATAAAGTGACATGTGCAACACAATTTAGTCGTCTATGTAATATACTACTTCCTCCGTTTCACAATGTAAGACTTTCTAGCATTGTTCACATTCATATAGATGCTAATGAATCTATATATAATAATGTCTAGATTCATTAGCATCTATATGAATATGGGCAATGCTAGAAAGTCTTACATTGTGAAACGGAGAGAGTACAAAACAAAGAGGTGGTGGTGGGATGGCGGACTCACCACTACCATTACCATTAGCTTCTGTTATACAATAGAGACTATTCATCTATCAAAGCTTCTCTCAAAATTTTATGACCTTATGTTTAGTTCTGTCTATGCTGTGTCTATATCCACCATAGTTGATTGATTTTGTGCAATGTCATCCTTACTTTTCAG

PhaseCut32:
+Start	+End	FragmentLength	FragmentNumber
5073	5121	24	3
PhaseCut_HTS_information:
HTS_Seq	MatchSite	HTS_Strand	GSM520640_wildtype	GSM520639_rdr2	GSM520637_dcl1	GSM520638_dcl3	GSM455965_Total	GSM455962_AGO1a	GSM455963_AGO1b	GSM455964_AGO1c	GSM520634_AGO4a	GSM520635_AGO4b	GSM520636_AGO16
TTTCACAATGTAAGACTTTCTAGC	5071	-	2.37	0.22	1.75	0.2	3.47	0	0	0	0.37	15.95	0.94
ATTGTTCACATTCATATAGATGCT	5095	-	0	0	0	0	0.25	0	0	0	0	0	0
TGTTCACATTCATATAGATGCTAA	5097	+	0.2	0	0	0	0	0	0	0	0	0.33	0
miRU information:
Gene_ID	Gene_Length	Intron	miRNA	miRU start	miRU End
LOC_OS02G56740	9232	LOC_OS02G56740.1-10	osa-miR1436	5061	5081
LOC_OS02G56740	9232	LOC_OS02G56740.1-10	osa-miR1436	5061	5081
LOC_OS02G56740	9232	LOC_OS02G56740.1-10	osa-miR1436	5061	5081


>LOC_OS02G56740.2-9
GTATAAAATCTTAACTCGTACTTCATGCGTTTCAAAGTTACTAAATATATAAAGCTGCGATACATATAAGTAAGCATGGGCATCATTTTGCGCTCTAGGAGATTTCATTTTGAGAAACCAATGGCAACCGCAAACAGAGAAAAAGCCAATTTTACACAGAAAACATATATTTTATTTGACTTCTTGTATTAGTTTTAAAGCTCAAATATAAAGTAGATTTTTATTCTTTTGCCAAAGATGCTATGATAAAGCGCTCCTTTTCTTATTACTAACCAAATTACCCATGCATTGTGTTGGGTTTAAAACTATATATATTATACAGTTTTTTAGACCAAAGTCGATCACAGATTGATCCAGCTTTATAACAAAGCAAAGACAGGACATTTTCGTTTACAGCCAACAGAGTACTAAAAGGAACAAACAAAAGCAGAACCAGGCTAAAAACTGAGGGTAAAACGCCTGGGAACTCCAGCTTACAAAGCATAGCATCATCTAACAAAAACAAGCAACTTTAGCCCCAGCAACCCGCAGCAACGAACTTCAGATGTCGATAGGCAACACATCAGTTGGTCTTAAGCTTCGAGTCTTCGTTGTTAGCCTGTCAATGATACCTTCCATATTGTCTCGTCCTTCTTGTGTCTGGAGCAACTGTCATATTTGTAACTACCCAATTGCCTTGAAGATCAGCTGTGCAGGAGATATAATCAAAATATTTTCAAACACGAAATCATTCCTTGTGGTCCACAAGGTCCAGCATACAGCTGCCAGGGTCAGCACAGAACAATTTAGCTGTTTACCACTTCTCTTCTCTACCCCTATTAACCTAAAGAAATCCTCCCAGTCCCGTGGAACCATCCCAAAACATCTCTCACCACACTCCAAGTAAAATATGCTACAGGGCAATTATACAAGATATGATGAGTGTTTTCAACCTCCCCAATTCCTCTTCCTAAGTTGCACAGCACTCAGGCTTCTGTCCCAAGAAACCATATACAAAAAATGTTTTATTTTAAAGGGATTTTGGTTTTCCAAATTATCATTGTTCTACTGTCTTTCACCCCTCCAATAGTGATCAATCTATACAGTGATTTTGCTGAATACTCCCCTTCTTTCTTATGTGGCCATATCATTCATCTCTTTGGTTGTTGAACTCAGGTATCCCTATCATCTCTTTCAGCTTCTCAATATCTTATCTTCCTGCCTCAACTTCTTCTAAAGTTACTCCCATTTACCCTCTTTCACCATCTCCTTCACCAGCTTCCCTTTTTGGGTACTTATTGCATGCAAACTCTGAGAAAACACTATATAAAGTGACATGTGCAACACAATTTAGTCGTCTATGTAATATACTACTTCCTCCGTTTCACAATGTAAGACTTTCTAGCATTGTTCACATTCATATAGATGCTAATGAATCTATATATAATAATGTCTAGATTCATTAGCATCTATATGAATATGGGCAATGCTAGAAAGTCTTACATTGTGAAACGGAGAGAGTACAAAACAAAGAGGTGGTGGTGGGATGGCGGACTCACCACTACCATTACCATTAGCTTCTGTTATACAATAGAGACTATTCATCTATCAAAGCTTCTCTCAAAATTTTATGACCTTATGTTTAGTTCTGTCTATGCTGTGTCTATATCCACCATAGTTGATTGATTTTGTGCAATGTCATCCTTACTTTTCAG

PhaseCut32:
+Start	+End	FragmentLength	FragmentNumber
5073	5121	24	3
PhaseCut_HTS_information:
HTS_Seq	MatchSite	HTS_Strand	GSM520640_wildtype	GSM520639_rdr2	GSM520637_dcl1	GSM520638_dcl3	GSM455965_Total	GSM455962_AGO1a	GSM455963_AGO1b	GSM455964_AGO1c	GSM520634_AGO4a	GSM520635_AGO4b	GSM520636_AGO16
TTTCACAATGTAAGACTTTCTAGC	5071	-	2.37	0.22	1.75	0.2	3.47	0	0	0	0.37	15.95	0.94
ATTGTTCACATTCATATAGATGCT	5095	-	0	0	0	0	0.25	0	0	0	0	0	0
TGTTCACATTCATATAGATGCTAA	5097	+	0.2	0	0	0	0	0	0	0	0	0.33	0
miRU information:
Gene_ID	Gene_Length	Intron	miRNA	miRU start	miRU End
LOC_OS02G56740	9232	LOC_OS02G56740.2-9	osa-miR1436	5061	5081
LOC_OS02G56740	9232	LOC_OS02G56740.2-9	osa-miR1436	5061	5081
LOC_OS02G56740	9232	LOC_OS02G56740.2-9	osa-miR1436	5061	5081


>LOC_OS02G58460.1-2
GTAAGCAAGCAGGTTTTTTCCAATATGGGTGTTTATATTTTTATGGTGCTCCTTAGTATTATAACACTTCATCCAGATTGCTTCTGTATATGATACCTGCAACTGCGAATCAACAATATACATATAAATCAGCTTAACAGACATTAGTACATGATTGACTGTTGAAACTAGTTTCTTTAGGGGAAGTGAGGATGCAACCTTTGATTTTCTAAATACTTCCTCCGTTTCACAATGTAAGTCATTCTAGCATTTCCCATATACATATTGATGTTAATGAATCTAGACATATATATATCTATCTAGATTTATTAACATTAATATGAATGTAGGAAATGCTAGAATGACTTACATTGTGAAATGGAGGGAGTAGTTGAATAGCAGATCGTTTCAATCATACTGGCCTTTTAAGGTTGAACCCAAGTGTATAGCGTAGCATGCAAAAATTTCAAGCCTTAACTGCATATTTGGACAGCTGCAGTTATTCTATTTAAATGATCTAACAGTACTTCTGGGAAGATCACCATTGAACTTGAATACTCAGTGGTTTTTACCACACTATAGTAGTTAATTCACAATCATGTTTGCATCTATATTGAAAAATCATGTTTTCTTTCTGTAGTTAATTATTCAATTCAGTGGGGAGTTCTTTCTGAACATAATACTGCCGATGCCTTTTGCATTTAAGGACTCTGTTCCTGTCTGTGCTACTTATATATAGGTTTGTTGATGCTGCAGACACCCTATTAATCTAGTTATTTCCTCATGTTTGGTGTTTTGCATTTTTTTTTCTTAG

PhaseCut27:
+Start	+End	FragmentLength	FragmentNumber
2173	2269	24	5
PhaseCut_HTS_information:
HTS_Seq	MatchSite	HTS_Strand	GSM520640_wildtype	GSM520639_rdr2	GSM520637_dcl1	GSM520638_dcl3	GSM455965_Total	GSM455962_AGO1a	GSM455963_AGO1b	GSM455964_AGO1c	GSM520634_AGO4a	GSM520635_AGO4b	GSM520636_AGO16
CCGTTTCACAATGTAAGTCATTCT	2171	-	39.89	7.31	39.11	6.72	1.99	0	0	0	19.46	19.74	5.14
AGCATTTCCCATATACATATTGAT	2195	-	0	0	0	0	0	0	0	0	0.37	0	0
GTTAATGAATCTAGACATATATAT	2219	-	0.2	0	0	0	0.25	0	0	0	0	0	0
TAATGAATCTAGACATATATATAT	2221	+	0	0	0	0	0	0	0	0	0	0.16	0
CTATCTAGATTTATTAACATTAAT	2245	+	0	0	0	0	0.25	0	0	0	0	0	0
miRU information:
Gene_ID	Gene_Length	Intron	miRNA	miRU start	miRU End
LOC_OS02G58460	4063	LOC_OS02G58460.1-2	osa-miR1436	2164	2184
LOC_OS02G58460	4063	LOC_OS02G58460.1-2	osa-miR1436	2164	2184

PhaseCut35:
+Start	+End	FragmentLength	FragmentNumber
2178	2262	21	5
PhaseCut_HTS_information:
HTS_Seq	MatchSite	HTS_Strand	GSM520640_wildtype	GSM520639_rdr2	GSM520637_dcl1	GSM520638_dcl3	GSM455965_Total	GSM455962_AGO1a	GSM455963_AGO1b	GSM455964_AGO1c	GSM520634_AGO4a	GSM520635_AGO4b	GSM520636_AGO16
TCACAATGTAAGTCATTCTAG	2176	-	3.16	1.77	0.66	3.05	0.5	0	0	0	0	0	0.23
CATTTCCCATATACATATTGA	2197	-	0.2	0	0	0	0	0	0	0	0	0	0
TGTTAATGAATCTAGACATAT	2218	-	0.99	0.66	0.22	1.43	0.74	0	0	0	0	0	0
ATATATCTATCTAGATTTATT	2239	-	0	0	0	0.2	0	0	0	0	0	0	0
ATATCTATCTAGATTTATTAA	2241	+	0.2	0	0	0	0.25	0	0	0	0	0	0
miRU information:
Gene_ID	Gene_Length	Intron	miRNA	miRU start	miRU End
LOC_OS02G58460	4063	LOC_OS02G58460.1-2	osa-miR1436	2164	2184
LOC_OS02G58460	4063	LOC_OS02G58460.1-2	osa-miR1436	2164	2184


>LOC_OS03G01720.1-9
GTAAGTGATATTATTATTTTAACCTCGCTCTTCTCTTATGCTATAGTGTATTATACTTCCTCCGTCCCATAATATAAGGGATTTTGACTTTTTCTTGCACTGTTTGACCACTTGTCTTATTCAAAAAATTTTGAAATTATTATTTATTTTATTTGTGAATTACTTTATTATCTAAAGTACTTTAAGCACAACTTTTCGTTTTTTATATTTGCACAAATTTTTTGAATAAGACGAGTGGTAAAACAGTGCAAGCAAATAGTCAAAATCCCTTATATTATGGGACGGAGGGAGTATGTATTTTCTTCTTAATTGCCACATTTACCAAGCCTATATATGTGATTTACAAACCTGATCTTAAGGTAAGTTGCATCATTTTTGTTCCATTATTTTTACTGGATTACATGCCATATGCTCGGCCCAACGAAGCCACATGTACAAGAAAAAAAAAACTCTTAACAAGAACAAGTCAGTTTTCCATGCATACATAGGGTCATTAGACAATTTTGCTTACATAGTGATCTTCTTTGCTGAAGCTCCGGTGGAGCCAATGAGGTACTCAGTGGCCACACGATGCAATCCTGATCTGGAAAACTGTCTATGCATGACATGTCAAATGGTGCAGATTTTCTCATTGAAGTTGGCTCACACTAGTATAAATAGTGGTCCAACACAGTTATATGGATATATTGCAG

PhaseCut14:
+Start	+End	FragmentLength	FragmentNumber
5423	5519	24	6
PhaseCut_HTS_information:
HTS_Seq	MatchSite	HTS_Strand	GSM520640_wildtype	GSM520639_rdr2	GSM520637_dcl1	GSM520638_dcl3	GSM455965_Total	GSM455962_AGO1a	GSM455963_AGO1b	GSM455964_AGO1c	GSM520634_AGO4a	GSM520635_AGO4b	GSM520636_AGO16
TCCGTCCCATAATATAAGGGATTT	5421	-	7.7	4.21	6.12	1.22	2.73	0	0	0	0.37	0.33	0.23
TGACTTTTTCTTGCACTGTTTGAC	5445	-	0	0	0	0	0	0	0	0	0	0	0
ACTTTTTCTTGCACTGTTTGACCA	5447	+	0	0	0	0	0	0	0	0	2.2	0.33	0
CACTTGTCTTATTCAAAAAATTTT	5469	-	0.39	0.22	0	0	0.25	0	0	0	0.73	0	0.23
CTTGTCTTATTCAAAAAATTTTGA	5471	+	0	0.66	0	0	0	0	0	0	0	0	0
AATTATTATTTATTTTATTTGTGA	5495	+	1.38	0	0.44	0.2	0.74	0	0	0	0.73	0	0
miRU information:
Gene_ID	Gene_Length	Intron	miRNA	miRU start	miRU End
LOC_OS03G01720	6907	LOC_OS03G01720.1-9	osa-miR1436	5415	5435


>LOC_OS03G01770.1-2
GTTCACTACTCTCCTCTCTTTTCTTTTCTTTTGTTTTTTCTTCATTTCGTATTATTCAACATCACTTGTAAGCAATCTGCGGCTCAGCATCAGGTGGCTTCGTATCTCACAAAATGTTCCATTGCCATGCAACCACCCACTTGAGCTTCACAAGCCTGTGGTTGAACTTGTCTTCATGAACTCTCTGATTTAGTTAGAGCGGACATCAAAGGGCTTGGAAACTCAAGTCCTCAAGTTATCTTTTGTTGCTTGCTTGCTTTCCATTTGAACAACTCTAATTTATCTCTTGCACATTCTGTTTCTCTTGAACAAACAGTATATCCTTTCCTCCTCTGTTGATCTCCTGTTTGTAGCAGCAAGTGGCATGAGGATGGTTTTTATTTCCCTCTTTCTGGGTTGCAACTATATACTCCTTTCAAAATGTTTGATACCGTTGACTTTTTAGCACATGTTTAACCATTCGTCTTATTCAAAAAAAAATTGTGAAATATGTAAAACTATATGAGTACATGAAAGTATATTCAACAATGAATCAAATGATATGAAAAGAATAAATAATTACTTAAATTTTTTGAATAAGACGAATGGTCAAACACGTACTAAAAAGTCAACGGTGTCAAACATTTTGAAACGGAGGGAGTAGTAATAAATACTCATAAAACGCTGGTGTGGATGTATTGGGTTCTAATACAGATGTTTCATCCTTATCTCCTAGCCAAAACAGTAATCTAGCCATTTAAATATTCTACCTGAGTTCCTGCAATAGTTTTCCACAGGTAGGTAAAAATCTTGCATATCAGTGTATTAAGCAGGAAAAGAGCTGCAATTTTTCATCATAAAACAATATGATGTACTCTTAACTATGCTTCTTGGTAAATGCACTTACGGTTGTCCAGCAATGGAAATGCAATAAGAAACCTAAACCAAGCCATATGTGCTATGTTTCCTCCTATATTCGGATTTTGGTCAATTGTGTTCTTTCATACCAAAATTTAAGACACTTCCACTGTTTTTTTTTCTTTTGGAAACCTGCAG

PhaseCut19:
+Start	+End	FragmentLength	FragmentNumber
809	878	23	3
PhaseCut_HTS_information:
HTS_Seq	MatchSite	HTS_Strand	GSM520640_wildtype	GSM520639_rdr2	GSM520637_dcl1	GSM520638_dcl3	GSM455965_Total	GSM455962_AGO1a	GSM455963_AGO1b	GSM455964_AGO1c	GSM520634_AGO4a	GSM520635_AGO4b	GSM520636_AGO16
ACCGTTGACTTTTTAGCACATGT	807	-	3.16	0.66	2.19	1.83	0.74	0	0	0	2.94	1.48	0.7
TTAACCATTCGTCTTATTCAAAA	830	-	0	0	0	0	0	0	0	0	0	0	0
AAATTGTGAAATATGTAAAACTA	855	+	0	0	0	0	0.25	0	0	0	0	0	0
miRU information:
Gene_ID	Gene_Length	Intron	miRNA	miRU start	miRU End
LOC_OS03G01770	1845	LOC_OS03G01770.1-2	osa-miR2123c	800	821
LOC_OS03G01770	1845	LOC_OS03G01770.1-2	osa-miR2123b	800	821
LOC_OS03G01770	1845	LOC_OS03G01770.1-2	osa-miR2123a	800	821
LOC_OS03G01770	1845	LOC_OS03G01770.1-2	osa-miR1884b-3p	795	818
LOC_OS03G01770	1845	LOC_OS03G01770.1-2	osa-miR2123c	800	821
LOC_OS03G01770	1845	LOC_OS03G01770.1-2	osa-miR2123b	800	821
LOC_OS03G01770	1845	LOC_OS03G01770.1-2	osa-miR2123a	800	821
LOC_OS03G01770	1845	LOC_OS03G01770.1-2	osa-miR1884b-3p	795	818


PhaseCut20:
+Start	+End	FragmentLength	FragmentNumber
810	879	23	4
PhaseCut_HTS_information:
HTS_Seq	MatchSite	HTS_Strand	GSM520640_wildtype	GSM520639_rdr2	GSM520637_dcl1	GSM520638_dcl3	GSM455965_Total	GSM455962_AGO1a	GSM455963_AGO1b	GSM455964_AGO1c	GSM520634_AGO4a	GSM520635_AGO4b	GSM520636_AGO16
CCGTTGACTTTTTAGCACATGTT	808	-	5.92	1.55	5.03	2.85	1.99	0	0	0	9.55	2.63	0
TAACCATTCGTCTTATTCAAAAA	831	-	0	0	0	0	0	0	0	0	0	0	0
ACCATTCGTCTTATTCAAAAAAA	833	+	0	0	0	0	0	0	0	0	0.37	0.16	0
AATTGTGAAATATGTAAAACTAT	856	+	0	0	0.22	0	0	0	0	0	0	0	0
miRU information:
Gene_ID	Gene_Length	Intron	miRNA	miRU start	miRU End
LOC_OS03G01770	1845	LOC_OS03G01770.1-2	osa-miR2123c	800	821
LOC_OS03G01770	1845	LOC_OS03G01770.1-2	osa-miR2123b	800	821
LOC_OS03G01770	1845	LOC_OS03G01770.1-2	osa-miR2123a	800	821
LOC_OS03G01770	1845	LOC_OS03G01770.1-2	osa-miR1884b-3p	795	818
LOC_OS03G01770	1845	LOC_OS03G01770.1-2	osa-miR2123c	800	821
LOC_OS03G01770	1845	LOC_OS03G01770.1-2	osa-miR2123b	800	821
LOC_OS03G01770	1845	LOC_OS03G01770.1-2	osa-miR2123a	800	821
LOC_OS03G01770	1845	LOC_OS03G01770.1-2	osa-miR1884b-3p	795	818

PhaseCut28:
+Start	+End	FragmentLength	FragmentNumber
814	877	21	3
PhaseCut_HTS_information:
HTS_Seq	MatchSite	HTS_Strand	GSM520640_wildtype	GSM520639_rdr2	GSM520637_dcl1	GSM520638_dcl3	GSM455965_Total	GSM455962_AGO1a	GSM455963_AGO1b	GSM455964_AGO1c	GSM520634_AGO4a	GSM520635_AGO4b	GSM520636_AGO16
TGACTTTTTAGCACATGTTTA	812	-	0.39	0	0	0.41	0.74	0	0	0	0	0	0.23
ACCATTCGTCTTATTCAAAAA	833	-	4.54	1.99	1.97	11.6	7.94	0	0	0	0.37	0	0
AATTGTGAAATATGTAAAACT	856	+	0	0	0.22	0	0	0	0	0	0	0	0
miRU information:
Gene_ID	Gene_Length	Intron	miRNA	miRU start	miRU End
LOC_OS03G01770	1845	LOC_OS03G01770.1-2	osa-miR2123c	800	821
LOC_OS03G01770	1845	LOC_OS03G01770.1-2	osa-miR2123b	800	821
LOC_OS03G01770	1845	LOC_OS03G01770.1-2	osa-miR2123a	800	821
LOC_OS03G01770	1845	LOC_OS03G01770.1-2	osa-miR1884b-3p	795	818
LOC_OS03G01770	1845	LOC_OS03G01770.1-2	osa-miR2123c	800	821
LOC_OS03G01770	1845	LOC_OS03G01770.1-2	osa-miR2123b	800	821
LOC_OS03G01770	1845	LOC_OS03G01770.1-2	osa-miR2123a	800	821
LOC_OS03G01770	1845	LOC_OS03G01770.1-2	osa-miR1884b-3p	795	818


>LOC_OS03G05150.1-1
GTATGAGAGTGTAAAGGTTAGGAGGGAGCATGGACATAGGCTGGAAAATGCTCTTGGAATTATTGAGAGCTTCGGGAGACATGGCCCATGTGGTTAAGAGAATGTGCGAAAGGGGATTGATCACTCGTCATTGGAGAGAGAATTTTGTCTTGCTGGTTTAAACAACGAGAATTGCAATCATTGTAAACACAGAACATGGAAGTTTTCATTGGAGCCGATTCCCTATTTTCGTTGTGTCAATAACATGGTTGTTTTTGCAGATATAATACATAGTTCTAAAGTATGGGCATGAAACGGAATTGCTGTTCAATTGCCGACGGCCTGAAAGGAGTACACATTCATTCTAGTATATTTCTACTCTACCGTGTTCCGTATTGGTACATACTAATTTTCAGTTTGTTCTGATCAATGTTCAAGTATGACAGCAAGCAGTTTTTTCCACCATTTTCATCTTTTAGAACAAATTAAGCTTTAAGAAATTCAGTTAAACTCAACCATCATATATGAAAGAAAGAAGGGATAACACAAGTGGTGGTCTTAATAGTTCAGTAGTCTGAACAAATGGAATTTTACTAAGCGGACACGCACGGTTAACGCCAAGATTACTTTAGTTGAATACTCCCTCCGTCCAAAAAAAGGCAAACCATGGATTTTCGTGTTCAACTTTGACTGTCCGTCTTATATGAAAATTTTTTATAATTCGTATTTTCATTGTTGTTAGATGATAAAACATGATAAATATTTTATGCATGACTTGTCTTTTTAATTTTTTTTCATAATTTTTTCAAATAAAACGGACGGTCAAATATTGGGCACGGAAATCAGGTTTTGTCTTTTTTTTTTATTTTAGGACGTAGTGAGTATGTGTAAGTAGATTTTAGTGAAGGCAGGGGTAGAGATGCAAGCGTGTCCTGGTGTTAAACAAATGATTGACCAAAAATTAGTATGCTATTCTTATCTTGCAG

PhaseCut22:
+Start	+End	FragmentLength	FragmentNumber
685	757	24	4
PhaseCut_HTS_information:
HTS_Seq	MatchSite	HTS_Strand	GSM520640_wildtype	GSM520639_rdr2	GSM520637_dcl1	GSM520638_dcl3	GSM455965_Total	GSM455962_AGO1a	GSM455963_AGO1b	GSM455964_AGO1c	GSM520634_AGO4a	GSM520635_AGO4b	GSM520636_AGO16
TCAACTTTGACTGTCCGTCTTATA	683	-	0	0	0.22	0	0.25	0	0	0	0	0	0
AAAATTTTTTATAATTCGTATTTT	709	+	0	0	0	0	0	0	0	0	0.37	0	0
TTCATTGTTGTTAGATGATAAAAC	731	-	7.31	1.55	9.18	1.63	12.41	0	0	0	2.57	12.67	0
CATTGTTGTTAGATGATAAAACAT	733	+	0.2	0	1.31	0	1.74	0	0	0	0	0.33	0
miRU information:
Gene_ID	Gene_Length	Intron	miRNA	miRU start	miRU End
LOC_OS03G05150	2898	LOC_OS03G05150.1-1	osa-miR812m	677	700
LOC_OS03G05150	2898	LOC_OS03G05150.1-1	osa-miR812l	677	700
LOC_OS03G05150	2898	LOC_OS03G05150.1-1	osa-miR812k	677	700
LOC_OS03G05150	2898	LOC_OS03G05150.1-1	osa-miR812f	677	700


>LOC_OS03G08370.1-4
GTAAGACCCCTTGGTAGAACTGAACTCACTTGTGCAATACTTAATTTCTAAAAGCAATATTGGTGCTTTTGCTCTTCTCATAGTATTTTGTATGCACCGCCTTCTGAGGCAAGCAATCCATTAAGTTTGTATGCACTCAAATTTTGTTAGAAAAATATTCTCAAGATCGCCACATTCCATGGTTGTATACGATTTGAGACCACTGGTGACAAAAGAATACGCTCACATCTTTTTGTGCATTTCTGGCTTTTAGATATACAGAAGATTAGTACTCCCTCCGTTTCACAATGTAAGTCATTCTAGCATTTCCCACATTCATATTGATGTTAATGAATCTAGACATATATATCTATCTAGATTCATTAATATCAATATGTATGTGGGAAATGCTAGAATGACTTACATTGTGGAACGGAGGAAGTATCTATTAATTGGAACACTCAATATAAGTAAATTAGACTCATGATTATATGGAAGATTTTTTTAATTTGCCTTTCTGACTTTTGGTTGTTTTACAG

PhaseCut55:
+Start	+End	FragmentLength	FragmentNumber
3871	3919	24	3
PhaseCut_HTS_information:
HTS_Seq	MatchSite	HTS_Strand	GSM520640_wildtype	GSM520639_rdr2	GSM520637_dcl1	GSM520638_dcl3	GSM455965_Total	GSM455962_AGO1a	GSM455963_AGO1b	GSM455964_AGO1c	GSM520634_AGO4a	GSM520635_AGO4b	GSM520636_AGO16
TCCGTTTCACAATGTAAGTCATTC	3869	-	7.31	4.87	7.43	0.61	2.98	0	0	0	5.14	23.19	0.94
TAGCATTTCCCACATTCATATTGA	3893	-	0.99	0	0.87	0.2	0.99	0	0	0	0	7.57	0.47
GCATTTCCCACATTCATATTGATG	3895	+	0	0	0	0	0.25	0	0	0	1.84	0.99	0
miRU information:
Gene_ID	Gene_Length	Intron	miRNA	miRU start	miRU End
LOC_OS03G08370	4605	LOC_OS03G08370.1-4	osa-miR1436	3863	3883
LOC_OS03G08370	4605	LOC_OS03G08370.1-4	osa-miR1436	3863	3883

PhaseCut60:
+Start	+End	FragmentLength	FragmentNumber
3872	4016	24	9
PhaseCut_HTS_information:
HTS_Seq	MatchSite	HTS_Strand	GSM520640_wildtype	GSM520639_rdr2	GSM520637_dcl1	GSM520638_dcl3	GSM455965_Total	GSM455962_AGO1a	GSM455963_AGO1b	GSM455964_AGO1c	GSM520634_AGO4a	GSM520635_AGO4b	GSM520636_AGO16
CCGTTTCACAATGTAAGTCATTCT	3870	-	39.89	7.31	39.11	6.72	1.99	0	0	0	19.46	19.74	5.14
AGCATTTCCCACATTCATATTGAT	3894	-	13.82	6.86	15.95	2.04	13.4	0	0	0	62.78	8.06	10.29
CATTTCCCACATTCATATTGATGT	3896	+	0	0	0	0	0	0	0	0	0	0.16	0
GTTAATGAATCTAGACATATATAT	3918	-	0.2	0	0	0	0.25	0	0	0	0	0	0
TAATGAATCTAGACATATATATCT	3920	+	0.2	0	0	0	0.5	0	0	0	0	0.16	0
CTATCTAGATTCATTAATATCAAT	3942	-	0	0	0.22	0	0	0	0	0	0.73	0	0.23
ATCTAGATTCATTAATATCAATAT	3944	+	0.2	0	0	0.2	1.49	0	0	0	2.2	2.3	0
GTATGTGGGAAATGCTAGAATGAC	3968	+	0	0	0	0	0	0	0	0	0	0	0
TTACATTGTGGAACGGAGGAAGTA	3992	+	0	0	0	0	0.25	0	0	0	0	0	0
miRU information:
Gene_ID	Gene_Length	Intron	miRNA	miRU start	miRU End
LOC_OS03G08370	4605	LOC_OS03G08370.1-4	osa-miR1436	3863	3883
LOC_OS03G08370	4605	LOC_OS03G08370.1-4	osa-miR1436	3863	3883

PhaseCut85:
+Start	+End	FragmentLength	FragmentNumber
3877	3982	21	6
PhaseCut_HTS_information:
HTS_Seq	MatchSite	HTS_Strand	GSM520640_wildtype	GSM520639_rdr2	GSM520637_dcl1	GSM520638_dcl3	GSM455965_Total	GSM455962_AGO1a	GSM455963_AGO1b	GSM455964_AGO1c	GSM520634_AGO4a	GSM520635_AGO4b	GSM520636_AGO16
TCACAATGTAAGTCATTCTAG	3875	-	3.16	1.77	0.66	3.05	0.5	0	0	0	0	0	0.23
CATTTCCCACATTCATATTGA	3896	-	7.5	4.87	2.84	9.36	20.6	0	0	22.61	0.37	0.16	0.47
TTTCCCACATTCATATTGATG	3898	+	1.18	0	0	0	1.99	0.26	0	26.21	0	0	0
TGTTAATGAATCTAGACATAT	3917	-	0.99	0.66	0.22	1.43	0.74	0	0	0	0	0	0
ATATCTATCTAGATTCATTAA	3938	-	2.76	0	1.53	0.81	9.18	2.11	0	0	0	0	0
TCAATATGTATGTGGGAAATG	3961	+	0	0	0	0	0	0	0	0	0	0	0
miRU information:
Gene_ID	Gene_Length	Intron	miRNA	miRU start	miRU End
LOC_OS03G08370	4605	LOC_OS03G08370.1-4	osa-miR1436	3863	3883
LOC_OS03G08370	4605	LOC_OS03G08370.1-4	osa-miR1436	3863	3883


>LOC_OS03G10230.1-1
GTAATTTTGATGCTTCGCACAGATTACAATATACCACGGCTCACTGTTAGGATTTTGTGATCGCTTGTGTCATCTGTGCCGTGGAGTATTGTTGTACTACAGTCTAGTCTTCTACAAGTACATTCTTTGAGCTCAATCGAAATGCGTGTTAACGCTTTGACTCTTAAGTTTGTTTTATTTGGAATGATAACTTTAAGTTTGTCTGTTTGCTTCCACCTCTGAGGTGCAACACTTATTCAGAATTACATGTCAACTAATGTAAGTGTGTTATGCACACCATCTCGTTTGCTTTTCCGTACAATACAACTACAGGATGCTTATACATGCTTTTATATGGAGATAGAGTTGCGTTTATTGTACAGCTCTTTCGCTTAGTTCAAAAGGCACAATTTTAATTCTTAGGATGTCATTGTAAGTTCTAAGATTGAGATATATTTGATCAAGTCTATATCACTACGGTCTGAACCCACCTTGATTACTGGTGTAAGATATACTCCCTCCGTTTCACAATGTAAGTCATTCTAGCATTTCTCATATTCATATTGATATTAATGAATCTAGACATATATATCTATCTAGATTCATTAACATCAATATGAATGTGGGAAATGCTAGAATGACTTACATTGTGAAACGGATGAAGTATATATTTTTTAACTTGCCTAACGTTCTAGAAGTACTTCAGAACCATTAAGAGAATACATGGAGGTTTAGTTTTTTTTACTACTATGCTAATATACTCCCTCCATTTCATATTATAAGCCGTTTTGATTTTTTTCCTAATCAAACTTTTTAAAATTTGACCAAATTTATAGAAAACATAGTAGTATTTTCAACACAAAAGAAATATATTATCAAAATATATTCCATGTTAGATTTAATGAAACTAATTTGGTGTTTTAGATGTTACTGAATTTTTCTATAAATTTGGTGAAACTTACAAAAGTTTGACTAGGAAAAAAGTTAAAACGACTTGTAATATGAAACGGAGGAAGTAATAGATAGATGATTTCTTCACAATAGTTGTGCAGATGCTCATATGCTTATCTGTTTTTGCAG

PhaseCut46:
+Start	+End	FragmentLength	FragmentNumber
1204	1324	24	6
PhaseCut_HTS_information:
HTS_Seq	MatchSite	HTS_Strand	GSM520640_wildtype	GSM520639_rdr2	GSM520637_dcl1	GSM520638_dcl3	GSM455965_Total	GSM455962_AGO1a	GSM455963_AGO1b	GSM455964_AGO1c	GSM520634_AGO4a	GSM520635_AGO4b	GSM520636_AGO16
CCGTTTCACAATGTAAGTCATTCT	1202	-	39.89	7.31	39.11	6.72	1.99	0	0	0	19.46	19.74	5.14
AGCATTTCTCATATTCATATTGAT	1226	-	4.54	0	6.99	1.22	5.21	0	0	0	13.95	3.45	5.14
ATTAATGAATCTAGACATATATAT	1250	-	0	0	0.22	0.2	1.49	0	0	0	0	0	0.7
TAATGAATCTAGACATATATATCT	1252	+	0.2	0	0	0	0.5	0	0	0	0	0.16	0
CTATCTAGATTCATTAACATCAAT	1274	-	0.59	0.22	0.87	0.41	0.99	0	0	0	1.47	0.33	0.47
GAATGTGGGAAATGCTAGAATGAC	1300	+	11.45	13.06	10.71	3.66	4.47	0	0	0	0	50	3.04
miRU information:
Gene_ID	Gene_Length	Intron	miRNA	miRU start	miRU End
LOC_OS03G10230	5185	LOC_OS03G10230.1-1	osa-miR1436	1195	1215


>LOC_OS03G16080.1-6
GTAAGTAATCTGTAAACGAATGCTGATTACTACTTCCTCCGTTTCACAATGTAAGTCATTCTAGCATTTTCCACATTCATATTGATGTTAATGAATCTAGATAGATATATATGTCTAGATTCATTAACATCAATATGAATGTGGGAAATGTAAGAATGACTTACATTGTGAAATGGAGGGAGTACAAAGTATTCTGTATTACTGAGGTGTGACGAGCTTTTCTCAAGAATGAAACGTACAATGTGGAACGGTTGTGTGAATACACAAATTATGTGCAAAATAGAAAGACCCCACTTTGCTAGAATTTGTTTCCCCCACTTCTAAAGAAGTTACCATGTAATCCACAAACTATTTTTATAGTTGAATAACATAGGAACTATTTTTTTGCACTGTTCCACTAGTTTATGCTCTGATTCTGTCTAGACTTTTGTTATTGGAGCAAATTGGTCAATAACACCTCAAAGATCAATTATCTGTTGTATTTTTTGTCACTAAGTGAACCTTGCTCTGATCATTATCATTTATTATATTTCAG

PhaseCut50:
+Start	+End	FragmentLength	FragmentNumber
2028	2112	21	5
PhaseCut_HTS_information:
HTS_Seq	MatchSite	HTS_Strand	GSM520640_wildtype	GSM520639_rdr2	GSM520637_dcl1	GSM520638_dcl3	GSM455965_Total	GSM455962_AGO1a	GSM455963_AGO1b	GSM455964_AGO1c	GSM520634_AGO4a	GSM520635_AGO4b	GSM520636_AGO16
TCCGTTTCACAATGTAAGTCA	2026	-	7.11	3.54	2.62	7.53	1.49	0	0	11.05	0	0	0
TTCTAGCATTTTCCACATTCA	2047	-	1.18	0.89	0.66	1.63	0	0	0	9.25	0	0	0
TTGATGTTAATGAATCTAGAT	2070	+	0.2	0.22	0	6.11	2.48	0	0	0	0	0	0
ATAGATATATATGTCTAGATT	2089	-	0	0	0	0	0.25	0	0	0	0	0	0
AGATATATATGTCTAGATTCA	2091	+	0	0	0	0	0.25	0	0	0	0	0	0
miRU information:
Gene_ID	Gene_Length	Intron	miRNA	miRU start	miRU End
LOC_OS03G16080	3257	LOC_OS03G16080.1-6	osa-miR1436	2020	2040
LOC_OS03G16080	3257	LOC_OS03G16080.1-6	osa-miR1436	2020	2040

PhaseCut56:
+Start	+End	FragmentLength	FragmentNumber
2029	2125	24	4
PhaseCut_HTS_information:
HTS_Seq	MatchSite	HTS_Strand	GSM520640_wildtype	GSM520639_rdr2	GSM520637_dcl1	GSM520638_dcl3	GSM455965_Total	GSM455962_AGO1a	GSM455963_AGO1b	GSM455964_AGO1c	GSM520634_AGO4a	GSM520635_AGO4b	GSM520636_AGO16
CCGTTTCACAATGTAAGTCATTCT	2027	-	39.89	7.31	39.11	6.72	1.99	0	0	0	19.46	19.74	5.14
AGCATTTTCCACATTCATATTGAT	2051	-	8.1	5.31	8.09	1.83	7.45	0	0	0	40.75	1.97	5.85
TAATGAATCTAGATAGATATATAT	2077	+	0	0.22	0.22	0	1.99	0	0	0	0	0.66	0
ATGTCTAGATTCATTAACATCAAT	2099	-	2.57	1.11	3.28	0.81	7.94	0	0	0	11.01	5.76	95.16
miRU information:
Gene_ID	Gene_Length	Intron	miRNA	miRU start	miRU End
LOC_OS03G16080	3257	LOC_OS03G16080.1-6	osa-miR1436	2020	2040
LOC_OS03G16080	3257	LOC_OS03G16080.1-6	osa-miR1436	2020	2040

PhaseCut74:
+Start	+End	FragmentLength	FragmentNumber
2032	2116	21	6
PhaseCut_HTS_information:
HTS_Seq	MatchSite	HTS_Strand	GSM520640_wildtype	GSM520639_rdr2	GSM520637_dcl1	GSM520638_dcl3	GSM455965_Total	GSM455962_AGO1a	GSM455963_AGO1b	GSM455964_AGO1c	GSM520634_AGO4a	GSM520635_AGO4b	GSM520636_AGO16
TTTCACAATGTAAGTCATTCT	2030	-	4.54	1.99	0.66	8.35	2.98	0	0	0	0.73	0	0.23
AGCATTTTCCACATTCATATT	2051	-	3.95	2.88	0.66	4.28	1.24	0	0	0	0.37	0	0
CATTTTCCACATTCATATTGA	2053	+	0	0	0	0	0.25	3.17	0	0	0	0	0
GATGTTAATGAATCTAGATAG	2072	-	0	0	0	0	0	0	0	0	0	0	0.23
TGTTAATGAATCTAGATAGAT	2074	+	0.59	0	0.22	0.41	0.25	0	0	0	0	0	0
ATATATGTCTAGATTCATTAA	2095	+	0	0	0	0.81	1.24	0	0	0	0	0	0
miRU information:
Gene_ID	Gene_Length	Intron	miRNA	miRU start	miRU End
LOC_OS03G16080	3257	LOC_OS03G16080.1-6	osa-miR1436	2020	2040
LOC_OS03G16080	3257	LOC_OS03G16080.1-6	osa-miR1436	2020	2040

PhaseCut86:
+Start	+End	FragmentLength	FragmentNumber
2034	2139	21	6
PhaseCut_HTS_information:
HTS_Seq	MatchSite	HTS_Strand	GSM520640_wildtype	GSM520639_rdr2	GSM520637_dcl1	GSM520638_dcl3	GSM455965_Total	GSM455962_AGO1a	GSM455963_AGO1b	GSM455964_AGO1c	GSM520634_AGO4a	GSM520635_AGO4b	GSM520636_AGO16
TCACAATGTAAGTCATTCTAG	2032	-	3.16	1.77	0.66	3.05	0.5	0	0	0	0	0	0.23
TTTTCCACATTCATATTGATG	2055	+	0.59	0	0	0.41	1.49	0	0	13.62	0	0	0
TTAATGAATCTAGATAGATAT	2076	+	2.76	0	1.53	0.81	9.18	2.11	0	0	0	0	0
ATATGTCTAGATTCATTAACA	2097	+	0.99	0.66	0.22	1.43	0.74	0	0	0	0	0	0
CATCAATATGAATGTGGGAAA	2116	-	1.18	0	0	0	1.99	0.26	0	26.21	0	0	0
TCAATATGAATGTGGGAAATG	2118	+	7.5	4.87	2.84	9.36	20.6	0	0	22.61	0.37	0.16	0.47
miRU information:
Gene_ID	Gene_Length	Intron	miRNA	miRU start	miRU End
LOC_OS03G16080	3257	LOC_OS03G16080.1-6	osa-miR1436	2020	2040
LOC_OS03G16080	3257	LOC_OS03G16080.1-6	osa-miR1436	2020	2040


>LOC_OS03G16080.2-6
GTAAGTAATCTGTAAACGAATGCTGATTACTACTTCCTCCGTTTCACAATGTAAGTCATTCTAGCATTTTCCACATTCATATTGATGTTAATGAATCTAGATAGATATATATGTCTAGATTCATTAACATCAATATGAATGTGGGAAATGTAAGAATGACTTACATTGTGAAATGGAGGGAGTACAAAGTATTCTGTATTACTGAGGTGTGACGAGCTTTTCTCAAGAATGAAACGTACAATGTGGAACGGTTGTGTGAATACACAAATTATGTGCAAAATAGAAAGACCCCACTTTGCTAGAATTTGTTTCCCCCACTTCTAAAGAAGTTACCATGTAATCCACAAACTATTTTTATAGTTGAATAACATAGGAACTATTTTTTTGCACTGTTCCACTAGTTTATGCTCTGATTCTGTCTAGACTTTTGTTATTGGAGCAAATTGGTCAATAACACCTCAAAGATCAATTATCTGTTGTATTTTTTGTCACTAAGTGAACCTTGCTCTGATCATTATCATTTATTATATTTCAG

PhaseCut50:
+Start	+End	FragmentLength	FragmentNumber
2028	2112	21	5
PhaseCut_HTS_information:
HTS_Seq	MatchSite	HTS_Strand	GSM520640_wildtype	GSM520639_rdr2	GSM520637_dcl1	GSM520638_dcl3	GSM455965_Total	GSM455962_AGO1a	GSM455963_AGO1b	GSM455964_AGO1c	GSM520634_AGO4a	GSM520635_AGO4b	GSM520636_AGO16
TCCGTTTCACAATGTAAGTCA	2026	-	7.11	3.54	2.62	7.53	1.49	0	0	11.05	0	0	0
TTCTAGCATTTTCCACATTCA	2047	-	1.18	0.89	0.66	1.63	0	0	0	9.25	0	0	0
TTGATGTTAATGAATCTAGAT	2070	+	0.2	0.22	0	6.11	2.48	0	0	0	0	0	0
ATAGATATATATGTCTAGATT	2089	-	0	0	0	0	0.25	0	0	0	0	0	0
AGATATATATGTCTAGATTCA	2091	+	0	0	0	0	0.25	0	0	0	0	0	0
miRU information:
Gene_ID	Gene_Length	Intron	miRNA	miRU start	miRU End
LOC_OS03G16080	3257	LOC_OS03G16080.2-6	osa-miR1436	2020	2040
LOC_OS03G16080	3257	LOC_OS03G16080.2-6	osa-miR1436	2020	2040

PhaseCut56:
+Start	+End	FragmentLength	FragmentNumber
2029	2125	24	4
PhaseCut_HTS_information:
HTS_Seq	MatchSite	HTS_Strand	GSM520640_wildtype	GSM520639_rdr2	GSM520637_dcl1	GSM520638_dcl3	GSM455965_Total	GSM455962_AGO1a	GSM455963_AGO1b	GSM455964_AGO1c	GSM520634_AGO4a	GSM520635_AGO4b	GSM520636_AGO16
CCGTTTCACAATGTAAGTCATTCT	2027	-	39.89	7.31	39.11	6.72	1.99	0	0	0	19.46	19.74	5.14
AGCATTTTCCACATTCATATTGAT	2051	-	8.1	5.31	8.09	1.83	7.45	0	0	0	40.75	1.97	5.85
TAATGAATCTAGATAGATATATAT	2077	+	0	0.22	0.22	0	1.99	0	0	0	0	0.66	0
ATGTCTAGATTCATTAACATCAAT	2099	-	2.57	1.11	3.28	0.81	7.94	0	0	0	11.01	5.76	95.16
miRU information:
Gene_ID	Gene_Length	Intron	miRNA	miRU start	miRU End
LOC_OS03G16080	3257	LOC_OS03G16080.2-6	osa-miR1436	2020	2040
LOC_OS03G16080	3257	LOC_OS03G16080.2-6	osa-miR1436	2020	2040

PhaseCut74:
+Start	+End	FragmentLength	FragmentNumber
2032	2116	21	6
PhaseCut_HTS_information:
HTS_Seq	MatchSite	HTS_Strand	GSM520640_wildtype	GSM520639_rdr2	GSM520637_dcl1	GSM520638_dcl3	GSM455965_Total	GSM455962_AGO1a	GSM455963_AGO1b	GSM455964_AGO1c	GSM520634_AGO4a	GSM520635_AGO4b	GSM520636_AGO16
TTTCACAATGTAAGTCATTCT	2030	-	4.54	1.99	0.66	8.35	2.98	0	0	0	0.73	0	0.23
AGCATTTTCCACATTCATATT	2051	-	3.95	2.88	0.66	4.28	1.24	0	0	0	0.37	0	0
CATTTTCCACATTCATATTGA	2053	+	0	0	0	0	0.25	3.17	0	0	0	0	0
GATGTTAATGAATCTAGATAG	2072	-	0	0	0	0	0	0	0	0	0	0	0.23
TGTTAATGAATCTAGATAGAT	2074	+	0.59	0	0.22	0.41	0.25	0	0	0	0	0	0
ATATATGTCTAGATTCATTAA	2095	+	0	0	0	0.81	1.24	0	0	0	0	0	0
miRU information:
Gene_ID	Gene_Length	Intron	miRNA	miRU start	miRU End
LOC_OS03G16080	3257	LOC_OS03G16080.2-6	osa-miR1436	2020	2040
LOC_OS03G16080	3257	LOC_OS03G16080.2-6	osa-miR1436	2020	2040

PhaseCut86:
+Start	+End	FragmentLength	FragmentNumber
2034	2139	21	6
PhaseCut_HTS_information:
HTS_Seq	MatchSite	HTS_Strand	GSM520640_wildtype	GSM520639_rdr2	GSM520637_dcl1	GSM520638_dcl3	GSM455965_Total	GSM455962_AGO1a	GSM455963_AGO1b	GSM455964_AGO1c	GSM520634_AGO4a	GSM520635_AGO4b	GSM520636_AGO16
TCACAATGTAAGTCATTCTAG	2032	-	3.16	1.77	0.66	3.05	0.5	0	0	0	0	0	0.23
TTTTCCACATTCATATTGATG	2055	+	0.59	0	0	0.41	1.49	0	0	13.62	0	0	0
TTAATGAATCTAGATAGATAT	2076	+	2.76	0	1.53	0.81	9.18	2.11	0	0	0	0	0
ATATGTCTAGATTCATTAACA	2097	+	0.99	0.66	0.22	1.43	0.74	0	0	0	0	0	0
CATCAATATGAATGTGGGAAA	2116	-	1.18	0	0	0	1.99	0.26	0	26.21	0	0	0
TCAATATGAATGTGGGAAATG	2118	+	7.5	4.87	2.84	9.36	20.6	0	0	22.61	0.37	0.16	0.47
miRU information:
Gene_ID	Gene_Length	Intron	miRNA	miRU start	miRU End
LOC_OS03G16080	3257	LOC_OS03G16080.2-6	osa-miR1436	2020	2040
LOC_OS03G16080	3257	LOC_OS03G16080.2-6	osa-miR1436	2020	2040


>LOC_OS03G19890.1-1
GTCCGCATTTCTCCCCCTCCCCTACGCCCCATCTCCATTCCTGTCGCTTATTTAGTTACTTCTTGTATTAATTCCTTATTCCTCCTACTGATCTGTCGACAAGAATCAGGGTAGTTGATGTGTAGATGTGGCCACTGGCTACCCATTTCTTTGATTCAACCAGTTATTTGATCCGATATACAACTGATCCGTGGACAATAACATCGTAGCGATTGGTATTTGATTTTCTTTTGGCTCCCTTTAATAGCACTGGTAGGGCAAATTATCAGCGTTGACAGTATGGTGTTTGCCAGTTTGTTGATTGGGGAGGGGGGGGGATGGAATGCTTTTTAGGTTGTCTGCTGTGCTGCCTATTAGTAAAATGCCTTAATTATTTTTCAGCGCTTATTTAAGGATCATGGATGTTCCATTTTACCTTTTGGTCACTAACCTAAGATTTTTTGTGAACTGACTGGTGCTTGTAACTTAACCAGAGTGTGTTCATTGCCATATTCACCATACTGTTGCTTTGTGTATGTCTGGTGGAGTGCCATGTATGTAAAATCTGGCTGGTCTGGAATCTAGTTCAGGCGTTGGGCTGGTGCTATGCATTGCATGTAGTAATGTACTGGTGTATTACTTCAGTGCTTTAAAATTTCTTCTTTGCTAGAATCCCAGTGAGTCAGTGTAATATTTGTTTTGTGAAAATTCAAATGAAATACATAGGTTTCCATTTTACATGATATGGCATAGAGAGGGAATTAGGAATATGGTGATGTTACTTGCGTGAGTAAGAAGAAATATGCTCCACAATCTTCGTAATTGTAGAGCATTTCTCTTCTATCTAAAGTCTATTCATCACACCTAATTGAAATAAACTTTACAAATACCATGCCGAACGACTGGGGAAAAAAAGGCTGAACCAAATAATCACTCACCCATGTCCCATGCACATCTTACCAATCCAGAGCACTCTCACTGATCGATGCTCTCTCAAATCTCAATACAGTGTATTGTTTTTTGTATAGAACTATGAATGAATGTAACTACTCCCTCCGTTTCACAATGTAAGTCATTCTAGCATTTCCCACATTCATATTGATGTTAATGAATCTAGACATATATATCTATCTAGATTCATTAACATCAATATGAATGTGAAAAATGCTAGAATGACTTACAATCTGAAACGGAGGAAGTATATTATAATTTGCATGGCATTAGCAACTTAATAGTGATTAAGAATTCACGTAACCATGCCACTACCCTTTACACTGAGTATCTAATAAGATTACGACATAAGGTGCACAACTATAGCTGTCTAGATCAGTCCTGTTGCTGCCATTAGCAACTGATACAGATTGGGTGCATGAGTTAAGCGCTTTGCAGAAACATTTTTTTCTTAAGTCTGTTTAGCCTGCTCTGTGATATTCTGAACTGTTGCATTATATGTATGGTTCAGTTTGTTTCCAATGACCAAGCTCACCCGTATGAAGGACATAGAGAATTGTAGCATATAGACCTTGTCGATCAACTGAATAATGTGTAGAATATTAGAAGCAAAATTGGTTATGAGGAATAGTTTGTTTGGCAATTTTGATGTGCATTGCATACATTGTCTTGTGCATTTCAATCTGTCATCCATATGTTTGCCTGTAGAACTGCCAGAATGGTTTTTATTTTTTAAAGAAAAGCACCATTTGGCTAAAACATGATTTTCAAATGCAAGTCTACTATCATTTGTCTTTTTTATCAATAGCTTGCTAAATTATCAAAACTATAACACTAGATTGGCATCCTTAATCAACTTAAATGTCTGTTCTGAAAATATCACAAGGATGGCTTGACAAGCAAGTAAAACTGTAACGCCTTGATTAAGATCTCTGACAGTGTCTGTGTCTGAACTCTGCAAATATTGCATACAGCACAACTTTTCTTTTATGGGGATGCTTTAGGCTTTTACCTTAAGTATATGGACATGTTTGTTCTGTTTGTTGATATAAATCCTTACAGCCTCAGTTGTTTAATATACAATGTTTTAATGGATGGCAG

PhaseCut55:
+Start	+End	FragmentLength	FragmentNumber
1537	1585	24	3
PhaseCut_HTS_information:
HTS_Seq	MatchSite	HTS_Strand	GSM520640_wildtype	GSM520639_rdr2	GSM520637_dcl1	GSM520638_dcl3	GSM455965_Total	GSM455962_AGO1a	GSM455963_AGO1b	GSM455964_AGO1c	GSM520634_AGO4a	GSM520635_AGO4b	GSM520636_AGO16
TCCGTTTCACAATGTAAGTCATTC	1535	-	7.31	4.87	7.43	0.61	2.98	0	0	0	5.14	23.19	0.94
TAGCATTTCCCACATTCATATTGA	1559	-	0.99	0	0.87	0.2	0.99	0	0	0	0	7.57	0.47
GCATTTCCCACATTCATATTGATG	1561	+	0	0	0	0	0.25	0	0	0	1.84	0.99	0
miRU information:
Gene_ID	Gene_Length	Intron	miRNA	miRU start	miRU End
LOC_OS03G19890	3008	LOC_OS03G19890.1-1	osa-miR1436	1529	1549
LOC_OS03G19890	3008	LOC_OS03G19890.1-1	osa-miR1436	1529	1549
LOC_OS03G19890	3008	LOC_OS03G19890.1-1	osa-miR1436	1529	1549

PhaseCut59:
+Start	+End	FragmentLength	FragmentNumber
1538	1682	24	9
PhaseCut_HTS_information:
HTS_Seq	MatchSite	HTS_Strand	GSM520640_wildtype	GSM520639_rdr2	GSM520637_dcl1	GSM520638_dcl3	GSM455965_Total	GSM455962_AGO1a	GSM455963_AGO1b	GSM455964_AGO1c	GSM520634_AGO4a	GSM520635_AGO4b	GSM520636_AGO16
CCGTTTCACAATGTAAGTCATTCT	1536	-	39.89	7.31	39.11	6.72	1.99	0	0	0	19.46	19.74	5.14
AGCATTTCCCACATTCATATTGAT	1560	-	13.82	6.86	15.95	2.04	13.4	0	0	0	62.78	8.06	10.29
CATTTCCCACATTCATATTGATGT	1562	+	0	0	0	0	0	0	0	0	0	0.16	0
GTTAATGAATCTAGACATATATAT	1584	-	0.2	0	0	0	0.25	0	0	0	0	0	0
TAATGAATCTAGACATATATATCT	1586	+	0.2	0	0	0	0.5	0	0	0	0	0.16	0
CTATCTAGATTCATTAACATCAAT	1608	-	0.59	0.22	0.87	0.41	0.99	0	0	0	1.47	0.33	0.47
ATGAATGTGAAAAATGCTAGAATG	1632	-	0	0	0	0	0.25	0	0	0	0	0	0
GAATGTGAAAAATGCTAGAATGAC	1634	+	0.2	0	0	0	0.25	0	0	0	0	0.99	0
TTACAATCTGAAACGGAGGAAGTA	1658	+	0	0	0	0	0	0	0	0	0	0	0
miRU information:
Gene_ID	Gene_Length	Intron	miRNA	miRU start	miRU End
LOC_OS03G19890	3008	LOC_OS03G19890.1-1	osa-miR1436	1529	1549
LOC_OS03G19890	3008	LOC_OS03G19890.1-1	osa-miR1436	1529	1549
LOC_OS03G19890	3008	LOC_OS03G19890.1-1	osa-miR1436	1529	1549

PhaseCut63:
+Start	+End	FragmentLength	FragmentNumber
1539	1649	22	5
PhaseCut_HTS_information:
HTS_Seq	MatchSite	HTS_Strand	GSM520640_wildtype	GSM520639_rdr2	GSM520637_dcl1	GSM520638_dcl3	GSM455965_Total	GSM455962_AGO1a	GSM455963_AGO1b	GSM455964_AGO1c	GSM520634_AGO4a	GSM520635_AGO4b	GSM520636_AGO16
CGTTTCACAATGTAAGTCATTC	1537	-	0.39	0	0	0.61	0	0	0	0	0	0	0
TAGCATTTCCCACATTCATATT	1559	-	0.99	0.66	1.31	2.44	0	0	0	0	0	0.82	0.47
TGTTAATGAATCTAGACATATA	1583	+	0.59	0	0	0	0.5	0	0	0	0	0	0
TATATCTATCTAGATTCATTAA	1603	-	0.39	0	0.22	0.61	0.5	0	0	0	0	0	0
TCAATATGAATGTGAAAAATGC	1627	+	0	0	0	0	0.25	0	0	0	0	0	0
miRU information:
Gene_ID	Gene_Length	Intron	miRNA	miRU start	miRU End
LOC_OS03G19890	3008	LOC_OS03G19890.1-1	osa-miR1436	1529	1549
LOC_OS03G19890	3008	LOC_OS03G19890.1-1	osa-miR1436	1529	1549
LOC_OS03G19890	3008	LOC_OS03G19890.1-1	osa-miR1436	1529	1549

PhaseCut79:
+Start	+End	FragmentLength	FragmentNumber
1542	1662	24	6
PhaseCut_HTS_information:
HTS_Seq	MatchSite	HTS_Strand	GSM520640_wildtype	GSM520639_rdr2	GSM520637_dcl1	GSM520638_dcl3	GSM455965_Total	GSM455962_AGO1a	GSM455963_AGO1b	GSM455964_AGO1c	GSM520634_AGO4a	GSM520635_AGO4b	GSM520636_AGO16
TTCACAATGTAAGTCATTCTAGCA	1540	-	0.2	0	0.66	0	0	0	0	0	0	0.49	0
TTTCCCACATTCATATTGATGTTA	1564	-	9.87	3.32	5.68	1.02	2.98	0	0	0	0	2.47	0
TCCCACATTCATATTGATGTTAAT	1566	+	0	0	0	0	0.25	0	0	0	0	0	0
GAATCTAGACATATATATCTATCT	1590	+	0.39	0	0	0.41	1.74	0	0	0	0	0.33	0
CTAGATTCATTAACATCAATATGA	1612	-	0	0	0.22	0	0	0	0	0	0	0.16	0
GTGAAAAATGCTAGAATGACTTAC	1638	+	0.2	0	0	0	0.25	0	0	0	0	0.66	0.23
miRU information:
Gene_ID	Gene_Length	Intron	miRNA	miRU start	miRU End
LOC_OS03G19890	3008	LOC_OS03G19890.1-1	osa-miR1436	1529	1549
LOC_OS03G19890	3008	LOC_OS03G19890.1-1	osa-miR1436	1529	1549
LOC_OS03G19890	3008	LOC_OS03G19890.1-1	osa-miR1436	1529	1549

PhaseCut82:
+Start	+End	FragmentLength	FragmentNumber
1541	1655	19	7
PhaseCut_HTS_information:
HTS_Seq	MatchSite	HTS_Strand	GSM520640_wildtype	GSM520639_rdr2	GSM520637_dcl1	GSM520638_dcl3	GSM455965_Total	GSM455962_AGO1a	GSM455963_AGO1b	GSM455964_AGO1c	GSM520634_AGO4a	GSM520635_AGO4b	GSM520636_AGO16
TCACAATGTAAGTCATTCT	1541	+	0.59	0	0.22	0	0.74	0	0	0	0	0	0
CTAGCATTTCCCACATTCA	1558	-	0	0	0	0	0	0	0	0	0.37	0	0
TTGATGTTAATGAATCTAG	1579	+	0	0	0	0.41	0	0	0	0	0	0	0
AGACATATATATCTATCTA	1596	-	0.2	0	0.22	0.2	0	0	0	0	0	0	0
GATTCATTAACATCAATAT	1615	-	0.79	0	0.22	1.22	0	0	0	0	0	0	0
TTCATTAACATCAATATGA	1617	+	0.59	0.44	0	0.81	0.99	0	0	0	0	0	0
ATGTGAAAAATGCTAGAAT	1636	+	0	0	0	0	0	0	0	0	0	0	0
miRU information:
Gene_ID	Gene_Length	Intron	miRNA	miRU start	miRU End
LOC_OS03G19890	3008	LOC_OS03G19890.1-1	osa-miR1436	1529	1549
LOC_OS03G19890	3008	LOC_OS03G19890.1-1	osa-miR1436	1529	1549
LOC_OS03G19890	3008	LOC_OS03G19890.1-1	osa-miR1436	1529	1549

PhaseCut84:
+Start	+End	FragmentLength	FragmentNumber
1543	1648	21	6
PhaseCut_HTS_information:
HTS_Seq	MatchSite	HTS_Strand	GSM520640_wildtype	GSM520639_rdr2	GSM520637_dcl1	GSM520638_dcl3	GSM455965_Total	GSM455962_AGO1a	GSM455963_AGO1b	GSM455964_AGO1c	GSM520634_AGO4a	GSM520635_AGO4b	GSM520636_AGO16
TCACAATGTAAGTCATTCTAG	1541	-	3.16	1.77	0.66	3.05	0.5	0	0	0	0	0	0.23
CATTTCCCACATTCATATTGA	1562	-	7.5	4.87	2.84	9.36	20.6	0	0	22.61	0.37	0.16	0.47
TTTCCCACATTCATATTGATG	1564	+	1.18	0	0	0	1.99	0.26	0	26.21	0	0	0
TGTTAATGAATCTAGACATAT	1583	-	0.99	0.66	0.22	1.43	0.74	0	0	0	0	0	0
ATATCTATCTAGATTCATTAA	1604	-	2.76	0	1.53	0.81	9.18	2.11	0	0	0	0	0
TCAATATGAATGTGAAAAATG	1627	+	0.2	0	0	0	0.25	0	0	0	0	0	0
miRU information:
Gene_ID	Gene_Length	Intron	miRNA	miRU start	miRU End
LOC_OS03G19890	3008	LOC_OS03G19890.1-1	osa-miR1436	1529	1549
LOC_OS03G19890	3008	LOC_OS03G19890.1-1	osa-miR1436	1529	1549
LOC_OS03G19890	3008	LOC_OS03G19890.1-1	osa-miR1436	1529	1549


>LOC_OS03G22450.1-7
GTATCCTATAGATCACTTCAATTCATTCTTTCTAATTTATCCTCTTGTATTATTTGCTACTGCATCCTATTCTGCAGTTGCAGCTTTATATCTTGTATATTTCTTACGACTGTGACCTTCCAATGTGTTCATCAGACATCAGACATATTAACAGCAGTCCTTAACTCTGTTCTCTCTGTCCAAGTAAATTAAGTCTGGACTTAAAAAATAAATTTCTTTAATCGGGATTATGATATCATTATGGATTATGATATCATTATGGTATTATATACTTATGTCTTTCTCTCAATCCAAAGAAATTAAGGCTGCATGCGAGAATTTTTCTTTAGTTGGGATTGTGAGATCAGCATCCCTCAACACAAAATGCTTCCTTCCAACATTATATCAATAGACAGAACAGAACCTGTGTCCACTTGCCTATATTCCCCATGGTAAATACTTCCTCCGTTTCACAATGTAAGTCATTCTAGCATTTTTCACATTCATATTGATGTTAATGAATCTAGACATATATCTATCTAGACTCATTAACATCAATATGAATGTGGGAAATGCTAGAATGACTTACAATGTGAAACGGAGGGAGTATGTATTTATTGCAATTCATCTAGTTAAAACCATAAGACACTTTCAGTGATAATGTTAAGGTTAGTGTTAGGAGTCAACTTACAGTCAATCAGTCATACTGTATTTGATCTGACTAATCTGCATGAATATAGATATATACAGTGTCAGAGGGAGATAGATTGTGGTTTTCTTAGACACAATGCCAGGCCCTGAGGTCCATAGAAAATCTTGCATACAATTCTATAGGGAATAGTTACTAAGGAAAACATTACATCAATGGAGAGAACAGAGCATTACAATCCTATAGGGAATAATATGGCAATTAGGTCCTAGTATTGAGCATTTGTTACTGCACAGAACTGATGTATTATGTCAAGATAGTTGATGTTCATGTAGAGTTTTCCATATGTTGTTAATAATGAAAGAGGATCCACGAGGTCTGAGTTTCGAGTTATTTCTGCTTTCCTACTTCCAGAATGTATTTCCTTGACTAGTTTGTACTACAG

PhaseCut49:
+Start	+End	FragmentLength	FragmentNumber
2958	3054	24	5
PhaseCut_HTS_information:
HTS_Seq	MatchSite	HTS_Strand	GSM520640_wildtype	GSM520639_rdr2	GSM520637_dcl1	GSM520638_dcl3	GSM455965_Total	GSM455962_AGO1a	GSM455963_AGO1b	GSM455964_AGO1c	GSM520634_AGO4a	GSM520635_AGO4b	GSM520636_AGO16
CCGTTTCACAATGTAAGTCATTCT	2956	-	39.89	7.31	39.11	6.72	1.99	0	0	0	19.46	19.74	5.14
CATTTTTCACATTCATATTGATGT	2982	+	0	0	0	0.41	0.25	0	0	0	0	0.16	0
GTTAATGAATCTAGACATATATCT	3004	-	0	0	0	0	0	0	0	0	0	0.16	0
TAATGAATCTAGACATATATCTAT	3006	+	0	0	0	0	0.25	0	0	0	0	0	0
ATCTAGACTCATTAACATCAATAT	3028	-	0.2	0	0	0	0	0	0	0	0	0	0
miRU information:
Gene_ID	Gene_Length	Intron	miRNA	miRU start	miRU End
LOC_OS03G22450	4065	LOC_OS03G22450.1-7	osa-miR1436	2949	2969


>LOC_OS03G33012.1-3
GTAATTCTGTTTTTTAAATTGCACTTACTTGTTCCCGATGTTCTGCCATGTTTTTTCATTATATTGGAGCAACTCTGAATAGCTCAATGCAATCACTTTATTTTTTTTTGGTACAGAGCCCCATGCTATCTTGGACCCATTAATTATTCCAAAATGGGCGATCCATTTTATGCCACCACGTTCCATCAAATGTCTAGTGCCATGATGTCTCACTGGAATGTGGGTCTTGTGTTACAAGTAATAGATGTGGATGAAACTCAGTGGCATAATATGGCCTTATGATTAGAACTTGCTACTTTTATAGTTGTAGAAACATGGTGTACGAATCATTCCTTGCACTTGTTCCTGAAATATTATTGACGTGGCTGATGAATGCTGTGTGTTATTGGAGTCTGATTTGTTGTGGGGCTTCATTAAAGGATTTTCATGAGTAGAGCTGGGAGAATAGCCTTGGCTGACGGGATGATGAGGGTGAAGTGTGCCTCGTCGCTGTGTTGACAGAATGAGGGAGGGAGATTTTGGACCTTTTGGTATTTTATGCTCGCTTTACTCATATTTAGCCAAAGTCCATATATAGGAGAGGCCCACAACCAAAGGTCCTAAATTTATGGGAACATACTAATGAAGGAAATAAAGCAACAAAATAAAGAAATAGCTAATTAGGAAACATTTCTCTAAAACTTGTAGGCGTATTGTGGTGGCTGGCAGTAGAGCCAGCAATTTTACCCTGTGGGGTCCATTATCATTGCTTGATATTTTAGTGGGGCCATTTATGCAAAATTCAGTGGATTTACATGGAAAAATTAGTACCCATAAGGGTGTTAGTGAAAAAGCTGTGGGGTCAGCTGATCCCACAGTTTGTACATGGCTCCGCCACTGGCTGGTGCACTTGTAGCCCTGTGTTGGTGGGCTGTAGGTGCGCCTCCACATGATATATCCCCTCTCTGAAAGCAGCTTGTCCTCATACTGAATTGGGGAAGCACTTGATGAAGTTGTTTTGAGATCCTTGACGTATTGGCAGCTAGAGAGTTCAGCCAATGGACAAAGGGCTCGAGAGGATCACGGGCATGACGGGGCTTTGAGCAATTTGATGAGGGTATCTGGCAAACTTGTTGACACTCCAGTGGGAGTGAGGGAATTGCAGCCTTCTCTCCATGGAAGGGTTTCAGTACCCACGTGAAAGATATGTCTAGGACTCTCTTGTGTACTTCAATATAATTGGGCCTTGAACTTCCTATATACTACCTCTGTCCTAAAATATACTTCCTCCGTTTCACAATGTAAGTCATTCTAGCATTTCCCACATTCATATTGATGTTAATGAATCTAGATAGATATATGTCTAGATCTATTAACATAAATATGAATGTGGAAAATGCTAGAATGACTTACATTGTAGAACGGATGATGTAGTAGATTTTGCCCATGCAACTACATGGGCAAAATCCCTTATAGTTTGGAATTGAGGCAGTAGTACTTTCTTGCTTTATTAATCTTTAGCTAAGTCTGTATATAGGAGAGGCCCACAAGCAGAGGAAATATATGAATAAAATCAGGAAATTTTTAATCAGGACATTTCCTATACTTGGGGCCTTACTTATACCATAGAAAGTTGACTATATTTGAAAATTGTTCCAAATTATTTTTTCCAGTCAGAAATATAGATCAAAAGTTCCTGAAAAAACTAGGTTAAACTAGACTGGAATTAACCTATGAAGCTTTAAAGAACTTTCTTGAACTACTTGAACGAAAACCCTCAATATGAAACCATAGATTAAAGCTAGAACTGAGCAAACACAAGGAACATCGAGAAAAAAAAAAAACGTGTTGCATTAGGCGACTAATTCTCAATGTTTTTTTTCTATACATATTTGGGGGAAAAAATACTTCAAATCCAACTCAAGATTCTCCAAATGTAGTTTAATTTGGATGTTGTCTAGTTGTACTAAACAAAATCAGGTGTGGACTTTTTTTTTAATGCATAAGTGGGACTTAGCAAAACCAGGTTATGGACTAACCTTGGCATAATTGTGGCTGTAGCCACCTCTGAACAAGCTTTGATCCTATCCGCTTTAGCTGGTCATTATATATGATTTAGAAGGTTAACTGACATGCACTTGAGCTTTTTCTGTTTTATGACTCTGTACATGTTTGTCATATTATGATTTGTCCTTTATTAAGTTACCCTGTTGAAGAACATTTAAGTTCGGGATGGCTCTTTTTGGACAGGTTTACAGCTGTTTTGAAATGATATTTATCTAAAGTTTTAACTATTTAGTCATCAGGTCCATTTGGTGCTATTGATATCTCCCTTTATCTCTGGCAATCTATCTAAACTGATTACTTGCCGCTTATCTACTTCTTTTTAACTTTGTAG

PhaseCut65:
+Start	+End	FragmentLength	FragmentNumber
9229	9277	24	3
PhaseCut_HTS_information:
HTS_Seq	MatchSite	HTS_Strand	GSM520640_wildtype	GSM520639_rdr2	GSM520637_dcl1	GSM520638_dcl3	GSM455965_Total	GSM455962_AGO1a	GSM455963_AGO1b	GSM455964_AGO1c	GSM520634_AGO4a	GSM520635_AGO4b	GSM520636_AGO16
CCGTTTCACAATGTAAGTCATTCT	9227	-	39.89	7.31	39.11	6.72	1.99	0	0	0	19.46	19.74	5.14
AGCATTTCCCACATTCATATTGAT	9251	-	13.82	6.86	15.95	2.04	13.4	0	0	0	62.78	8.06	10.29
CATTTCCCACATTCATATTGATGT	9253	+	0	0	0	0	0	0	0	0	0	0.16	0
miRU information:
Gene_ID	Gene_Length	Intron	miRNA	miRU start	miRU End
LOC_OS03G33012	11003	LOC_OS03G33012.1-3	osa-miR1436	9220	9240
LOC_OS03G33012	11003	LOC_OS03G33012.1-3	osa-miR1436	9220	9240

PhaseCut88:
+Start	+End	FragmentLength	FragmentNumber
9234	9297	21	4
PhaseCut_HTS_information:
HTS_Seq	MatchSite	HTS_Strand	GSM520640_wildtype	GSM520639_rdr2	GSM520637_dcl1	GSM520638_dcl3	GSM455965_Total	GSM455962_AGO1a	GSM455963_AGO1b	GSM455964_AGO1c	GSM520634_AGO4a	GSM520635_AGO4b	GSM520636_AGO16
TCACAATGTAAGTCATTCTAG	9232	-	3.16	1.77	0.66	3.05	0.5	0	0	0	0	0	0.23
CATTTCCCACATTCATATTGA	9253	-	7.5	4.87	2.84	9.36	20.6	0	0	22.61	0.37	0.16	0.47
TTTCCCACATTCATATTGATG	9255	+	1.18	0	0	0	1.99	0.26	0	26.21	0	0	0
TTAATGAATCTAGATAGATAT	9276	+	2.76	0	1.53	0.81	9.18	2.11	0	0	0	0	0
miRU information:
Gene_ID	Gene_Length	Intron	miRNA	miRU start	miRU End
LOC_OS03G33012	11003	LOC_OS03G33012.1-3	osa-miR1436	9220	9240
LOC_OS03G33012	11003	LOC_OS03G33012.1-3	osa-miR1436	9220	9240


>LOC_OS03G37140.1-2
GTAAGAGCAAGCAACGCTTTTCTCGCCATGCACCTCCCCTAATTTATTTCTCTCTAAATTAGGTCCTCTTCATTGGGAAAAAAAAGTCTGTCATCGAAAAAAAAGAGAGAAGAAATTGGTCTTGTAACTTAGGGTGTGTTTAGTTCGTGAAAAGAAAATTTTTGGGTGTTACGTCAGACGTTTGACCGGATATCGACATTAATGAAAAAACTAATTTCATAACTCACCTGAAAACCGTGAGACGAATTTATTAAGCCTAATTAATCCGTTATTAGCACATGTGGGTTACTGCAGCACTTATGGATAATCATGGACTAATTAGGCTCAAAAGATCCGTCTCGTGATTTCTATGCAAACTGTGCAATTAGTTTTTTTATCTATATTTAATGCTCTATACATGTGTCCAAAGATTCGATGGGATGTTTTTGGGAAAAAAATTTTGGGAACTAAACAAGGCCTTATTTGGGCTCGATTTCGAATTTGACTTTACACATGGACGAATGCTTCGCTTTTTGCAAGGTCCACCATAGTTCTGTTGCTTAGCTGACGTGTTTGGGGTTGGTACCTGTGACGTATGGGTGATTCCATCACTTGGCAGTTATTATTTGGACACATTCAGTGGCCATTGACCCAAAAGAAATTTTAGAGCCCGGACAAATCGAACTACATATTAAGTGTGTTTGCTATGAAAAAACACTACTCCCTCTGTTTCATATTGTAAGACTTTCTAGCATTGCTCATATTCATATAGATGTTAATGAATCTAGGCATATATGTGTCTAGATTCATTAACTTCTATATGAATATGGGCAATGCTAGAAAGTCTTACATTGTGAAACGGAGGAAGTATTATTAATCTCTATGACAACGTCGAAATTCCATTGCGCATTTGACGCCAATGGGCACACCAAACACTATTTTTTGTGCTCGTGTAAGGGGAGCTTTAATGCGCATGTGGCTGCGTGGGGATGCGCCCGCACGCGTGGCTTTCGACCCTTTAGTCTCTTCCTCTTTCCTTTTCCCTCTTTTTACGTATAAAGTATATGCATACGTATATATAAAATATGTATATATATAATTTATGTATACATATTACATTTTTTATGTTTAAAAAAATATACACATATACAAACTTTGTATACATATGTATACAATACATATAAAGTTTGTATACCTACATATTAAAAAACTGAAAAAAAAACACGAGAGAAACGAAAAAACATGTATACAAGTTTGTATACGTACATACTAAAAAACGAGAGAAAAATAAAAAAAATGGAAAACCGGAAAGAAACTGAGAAAACCGGGAAAAAACCAAAAAAGGGCACGTGGCCCCTTCCCACCGCGCGGTTCAGCTGCCCCATCTCTGCGGCAAGCCACGTGGTTGTGCCGCGCGGGAGAGGGCGCGCGCAGCCAACCGCCAATTAGCCTTTTCACTCGTGAAACGCTTGGTTTAATTGCTTGGATGTGTATCGGGCCTGGGGCCTATGGCGTATGGGTGCTTCCCTCGTGAAACGCTTGGTTTAATTGCTTGGATGCGTATCGGGCCTGGGGCCTATGGTGTATGGGTGCTTCCCTCACTTGATAGTTACTTCCTCTCATTTTAATTAATTGACATCTTTGACTTTACTATTTAAACTTTGACCACTAATTACTCATAAATGGTTAGACTAAAGTGAATGAAAATTTCATGCTTATATTTTGGATATAATACATTTTAAGAACATGACATCATTTTTAGTGTTTGTAGATATCTTGTGAATTGGATTGGTCCTAGTGAGAAAGTGAATAGTGCCTGCTGTCCATTATTTAAAAATGGAAGGAATATTATTTGGGCGCTTCCAGTGGCCGTTTACCAAATTTTTTTTTAGAGCCTGAGCAAATCAAACTACATTACTGTTTGCTATGAAAATCGCTATTAATAATCCCTACGATAACACCGAAGCTCCATCGTGCATTTGATGCTACTGGGAACACCAAGTGCATGTCCCAAGCATGGCTGGTGAAACGCTTGCTTCAAGTGCTTGGGTGTGTTCTGTTACTTATGGTTGGACAATTCAATATCATGAACTTCTAGAAGTTTGACTAGGAGATACTGTTTGGAGCTCCACATTTGAAAATGAATGCTTTAGTGGTGCACACGATGCACTCTGTAACTTTCAGAAATTAAGCTTGAAACTGCACTATTTCCACCACTGTTATTCTGGCATGGATGTGGGTGTTAAATCTGACTTGGATCTGACTCTCTGGTTTGGCACATATTCTGCGAACATGACAAATACTTGTACGTGGATACAGGTGATGTTCTGCTCAGATTCTTGCAAAATAAATATCTGAGTAATCTCAAGGTTTCACAAGAAGTGTCCCCCAATACCAACTTATTCCAGCTAGCTATATCCTTGCAGTTGTAAAGTGGTTGCCATATAAATCCTCATCATCATGTGTTATCGATGAGGACAACACTTGGGAGTAAATTGGTTTCTTTGTGGTGAACTATTCTCTGTACCACATGTAATAGATGAGAAAAACATTTGGGTTGATTTATCTTTCTATTGAATTTTTCAATATGCTAGGTTCCAGAAAAATAATCCAGTACAATCATTTAGCTTTCTCTAAACTCCTAGGTTTTTAGAGTTGCGAGACTTCAAATTACAATTTACTAAACAGAGTACTTAGCAGAGTAACATACTGGTAGTTCTGAAATTTTTCTGTGCTGTTTAATACGTCTTGTAACTTTTAACTGAATATTTCTTATTCTTGACAG

PhaseCut110:
+Start	+End	FragmentLength	FragmentNumber
1530	1578	24	3
PhaseCut_HTS_information:
HTS_Seq	MatchSite	HTS_Strand	GSM520640_wildtype	GSM520639_rdr2	GSM520637_dcl1	GSM520638_dcl3	GSM455965_Total	GSM455962_AGO1a	GSM455963_AGO1b	GSM455964_AGO1c	GSM520634_AGO4a	GSM520635_AGO4b	GSM520636_AGO16
ATATAGATGTTAATGAATCTAGGC	1530	+	45.23	16.82	34.53	12.21	11.17	0	0	0	11.01	0.99	0
GCATATATGTGTCTAGATTCATTA	1552	-	0	0	0	0	0	0	0	0	0	0	0
ATATATGTGTCTAGATTCATTAAC	1554	+	0.2	0	0.87	0	0.25	0	0	0	0	0	0.7
miRU information:
Gene_ID	Gene_Length	Intron	miRNA	miRU start	miRU End
LOC_OS03G37140	8998	LOC_OS03G37140.1-2	osa-miR446	1515	1538


>LOC_OS03G40070.1-2
GTCAATAAAATCACCATTGCTCCCACCACCATCCCCTCGCCTTTCTGCAGACTGCACACGAATATTACAGTTACAGTATCACTCCATGAAGATTCAGATAATTTCTGATTATCTTTAGCTCATCGCTAATTTCTCGCTCTGATTATCTTCTCGTAAAATAAAGTTCTTTCTCTGAATTTTATTTTAATACTATCGGTAAATCAGCAATAAAATTCAGGTCAACTCCACTGTTTTGTTCCTTGCTCTGATGATCTGTTCGGAAATGGTAGAAAGAAGACCCTCTTCTCCAAGATTGCGTCACATTTCTTAGACCGAATCGAATACAATTGGCGTGATTACTACGTATGATTGATTTTATTAGTAGAGACAACTGGCACTACATGAGTTCAGGTGTGTGTTGCATGAATGGAAATAGTTGAGTATCACACGTATTGTGTGCACCACTTAGCTTAGGAGAACTTCTATAAGGGTGCGTTTGGTTGCAAGGATGGAATAGGATGGGATGGGACGAACCCACTTTTGAGGTTGTTTGGTTGAGCGGTGAGTGGGATGGGTTGGTCCCTGGAGAGGAATATTCCTCTCAGATCCGGGACCAACCGATCCGGCAAATTCTGGCGGACGAACTCGTCCCAGTTGGGATGAGCGAACGGCGTGACCCGCTCGAGCTCGAGGCCAGCCTGCGCGCTCGCCCTACTCGCCCTCAGGAGCAGCGGTAGACACCGGTGGGCTCGACGACAGCGACCGTGGCCGCGGCGGGCTCAGCGACGTCGACGGCGACCGCAGCGGGCTCAGCGATGGCAGCCGCGGTGGGCTCGGCGACGGCGACCACGGCCGTGGGAGGGCTCGGCTCGGTGACCGCGGGGGACTGGACGACGGTGACCGGTGGGGGCTCAGCGACGGCGACCGCGGGGGGCTCAGCAACGGCGACGGAGGATCTAGTAGTGGGAAGGGCGGTGGAGGCGGATCCGCGTCCTCTGCCTGCTCGCCGCCGGCCTGCTCCTCCAACCGCACCCCTGCTCGCCCGTCCGTGCTCCTCCTCTGTTCGTCCGCCTGCTCGCAATATTGCGCCGCTCCTCCTCCTCGCCGCCGGCCTGCTCCTCCAACCGCACCCCTGCTCGCCCGTCCGTGCTCCTCCTCTGTTCGTCCGCCTGCTCGCAATATTGCGCCGCTCCTCCTCCTCGCCGCCAGCCATCGTCGCACCTCCGCTCGCTCTCCTCTTTCTCGCTGACGGTGATAGCAAATGGCGCCCATCCCATCTCTAGCTCATCCCTTCAACCAAACAAAAAATTGGGATTGTCCTATCCTACAAACCAAACACGTAAATGGAATCATCCCAACCCCAAAATCAGGAATGGTTTCATCCCATCCTACCTAGTCCCAAAACCAAACACACGCTAAGTTTTGTTTTCCCTTAGTTTTGAGACCTACTCCCTCCGTTTCACAATGTAAGTCATTCTAGCATTTCCCACATTCATATTGATGTTAATGAATCTAGACATATATATTTATCTAGATTCATTAATATCAATATGAATGTATATATGTCTAGATTCATTAATATCAATATGAATGTGGAAAATGTTAGAATAACTTACATTGTGAAACGGAGGAAGTACTTTTTAAGACCTGGAATTAAGTATATCCATTTGGACGCTGGATTTCTATCCATAATCTTAAAAAGAATGAAATTTACTATGCATTACTTTCTTTATTAAAAAAAGAATAAGAATTTACTATGCTTAGATGCCTTACTTGATTATATGGTGATAACTAGTCACTTGTCAG

PhaseCut128:
+Start	+End	FragmentLength	FragmentNumber
1995	2091	24	6
PhaseCut_HTS_information:
HTS_Seq	MatchSite	HTS_Strand	GSM520640_wildtype	GSM520639_rdr2	GSM520637_dcl1	GSM520638_dcl3	GSM455965_Total	GSM455962_AGO1a	GSM455963_AGO1b	GSM455964_AGO1c	GSM520634_AGO4a	GSM520635_AGO4b	GSM520636_AGO16
CCGTTTCACAATGTAAGTCATTCT	1993	-	39.89	7.31	39.11	6.72	1.99	0	0	0	19.46	19.74	5.14
AGCATTTCCCACATTCATATTGAT	2017	-	13.82	6.86	15.95	2.04	13.4	0	0	0	62.78	8.06	10.29
CATTTCCCACATTCATATTGATGT	2019	+	0	0	0	0	0	0	0	0	0	0.16	0
GTTAATGAATCTAGACATATATAT	2041	-	0.2	0	0	0	0.25	0	0	0	0	0	0
TTATCTAGATTCATTAATATCAAT	2065	-	0	0	0	0	0.25	0	0	0	0	0	0.23
ATCTAGATTCATTAATATCAATAT	2067	+	0.2	0	0	0.2	1.49	0	0	0	2.2	2.3	0
miRU information:
Gene_ID	Gene_Length	Intron	miRNA	miRU start	miRU End
LOC_OS03G40070	3947	LOC_OS03G40070.1-2	osa-miR1436	1986	2006
LOC_OS03G40070	3947	LOC_OS03G40070.1-2	osa-miR1436	1986	2006

PhaseCut151:
+Start	+End	FragmentLength	FragmentNumber
2000	2084	21	5
PhaseCut_HTS_information:
HTS_Seq	MatchSite	HTS_Strand	GSM520640_wildtype	GSM520639_rdr2	GSM520637_dcl1	GSM520638_dcl3	GSM455965_Total	GSM455962_AGO1a	GSM455963_AGO1b	GSM455964_AGO1c	GSM520634_AGO4a	GSM520635_AGO4b	GSM520636_AGO16
TCACAATGTAAGTCATTCTAG	1998	-	3.16	1.77	0.66	3.05	0.5	0	0	0	0	0	0.23
CATTTCCCACATTCATATTGA	2019	-	7.5	4.87	2.84	9.36	20.6	0	0	22.61	0.37	0.16	0.47
TTTCCCACATTCATATTGATG	2021	+	1.18	0	0	0	1.99	0.26	0	26.21	0	0	0
TGTTAATGAATCTAGACATAT	2040	-	0.99	0.66	0.22	1.43	0.74	0	0	0	0	0	0
ATATTTATCTAGATTCATTAA	2061	-	0.2	0	0	0.41	0.25	0	0	0	0	0	0
miRU information:
Gene_ID	Gene_Length	Intron	miRNA	miRU start	miRU End
LOC_OS03G40070	3947	LOC_OS03G40070.1-2	osa-miR1436	1986	2006
LOC_OS03G40070	3947	LOC_OS03G40070.1-2	osa-miR1436	1986	2006


>LOC_OS03G42220.1-1
GTAATTGGCCTCTTGACTCCTCCCTTGCTCCCTAAACCCTAGTCGACCTCCCCCTCCGTCCCCTCGCCCTCCTCGACTCCCGCTCTCCTCTCGAGTTCGTCCGCCGCCCGCCGCCCGTCGATCTCCATCCCGCCGCGAGAGTAGCGGCGCCGGCGTCTTCCGCCCGGTGATCGCCCGTACGCGCATCCTCTTTCCCATTCCCTCTCTACTCGCGCTTTCATCTTTGCCTCAACCTGATTTCTCTCCTAGATCTGGAAGCTTTTCTCTCTGGCCTAAATCTTAGTACTGGGGTTCAGCCTAAACCCTTTGCCCCGCGGTTGGGGTTGGACTTGGTCCCCCTCTTCCTTGATGAGCGCATTACCTGTCGGGGAACAAGAACGCAGCTCGTAATCCTAGGGAAAGTGCGCTATTTAGTTTACGGTTGATTGATTGGAACTTGCCTGTTCTGTTAACAATAGATGAACTCAGTAATTCAACTTGCAATGGACAAAAGGCGAGTGTAGTCACTATTGTCTGCTTCTGGTAGTGCAAATTATGTACTCCCTCTGTTTCACAATGTAAGTCATTCTAGCATTTCCCACATTCATATTGATGTTAATGAATCTAGACATATATATCTATCTAGATTCATTAACATCAATATGAATGTGGGAAATGCTAGAATGACTTACATTGTGAAACGGGGGAAGTACTGATTATTATTTATTCTCAAATATTTGCAAAGTGTCTTGGACTCTTGGTATTGGAGTAATATGTGTGTACCAGTTATTTCTGATTTTGTTATTTATGTCACCGCACTCAACAGGACCAGGAGCAGAATAGGTTTGGCGCTGAAATTTGGAGTACAATGTTAAGTTTTAATTTCTCCTAGTTTCAATATCCATCTAGCTAAGGACTGTACTTTGTACATACTCCTACGTGGTGGTTCTCTGGTTTCAAAACCCCTCTTGTGGCCTCTTATCCATCCTGTTTATATCTACCTAGGTAAGGACTGCTGAGCATTGAGATCAGCCTAGGCATATTGCAAAGGCCAGACCATGGGATGCTCTGTCCTGCTCCCATATCATCCCTAGGAGCAAATGTAATGAAAATATCTGTTATGGGCTTACCCATAACAACTGTCCACTCCCACTCTCTAGTTCCAGGCCTGGCGCTGGTGCCCACACCCTAATCAAGCTATGCAAAAGTCACTCTGAATCTCTTTCGCCTCTGCTCTCTTGTCATGGAAACCACCTCATCAGTGTGATATCCAATCTGCATTTACTTCTATTGTTTCTGCGTGCTTTGTATGTTTCAGTACCTCAGAGTGTCACAATCTTGAGTTTTTTCTGTCTTTAG

PhaseCut57:
+Start	+End	FragmentLength	FragmentNumber
773	899	21	8
PhaseCut_HTS_information:
HTS_Seq	MatchSite	HTS_Strand	GSM520640_wildtype	GSM520639_rdr2	GSM520637_dcl1	GSM520638_dcl3	GSM455965_Total	GSM455962_AGO1a	GSM455963_AGO1b	GSM455964_AGO1c	GSM520634_AGO4a	GSM520635_AGO4b	GSM520636_AGO16
TCACAATGTAAGTCATTCTAG	771	-	3.16	1.77	0.66	3.05	0.5	0	0	0	0	0	0.23
CATTTCCCACATTCATATTGA	792	-	7.5	4.87	2.84	9.36	20.6	0	0	22.61	0.37	0.16	0.47
TTTCCCACATTCATATTGATG	794	+	1.18	0	0	0	1.99	0.26	0	26.21	0	0	0
TGTTAATGAATCTAGACATAT	813	-	0.99	0.66	0.22	1.43	0.74	0	0	0	0	0	0
ATATCTATCTAGATTCATTAA	834	-	2.76	0	1.53	0.81	9.18	2.11	0	0	0	0	0
CATCAATATGAATGTGGGAAA	855	-	1.18	0	0	0	1.99	0.26	0	26.21	0	0	0
TCAATATGAATGTGGGAAATG	857	+	7.5	4.87	2.84	9.36	20.6	0	0	22.61	0.37	0.16	0.47
CTAGAATGACTTACATTGTGA	878	+	3.16	1.77	0.66	3.05	0.5	0	0	0	0	0	0.23
miRU information:
Gene_ID	Gene_Length	Intron	miRNA	miRU start	miRU End
LOC_OS03G42220	5251	LOC_OS03G42220.1-1	osa-miR1436	759	779
LOC_OS03G42220	5251	LOC_OS03G42220.1-1	osa-miR1436	759	779


>LOC_OS03G42220.2-1
GTAATTGGCCTCTTGACTCCTCCCTTGCTCCCTAAACCCTAGTCGACCTCCCCCTCCGTCCCCTCGCCCTCCTCGACTCCCGCTCTCCTCTCGAGTTCGTCCGCCGCCCGCCGCCCGTCGATCTCCATCCCGCCGCGAGAGTAGCGGCGCCGGCGTCTTCCGCCCGGTGATCGCCCGTACGCGCATCCTCTTTCCCATTCCCTCTCTACTCGCGCTTTCATCTTTGCCTCAACCTGATTTCTCTCCTAGATCTGGAAGCTTTTCTCTCTGGCCTAAATCTTAGTACTGGGGTTCAGCCTAAACCCTTTGCCCCGCGGTTGGGGTTGGACTTGGTCCCCCTCTTCCTTGATGAGCGCATTACCTGTCGGGGAACAAGAACGCAGCTCGTAATCCTAGGGAAAGTGCGCTATTTAGTTTACGGTTGATTGATTGGAACTTGCCTGTTCTGTTAACAATAGATGAACTCAGTAATTCAACTTGCAATGGACAAAAGGCGAGTGTAGTCACTATTGTCTGCTTCTGGTAGTGCAAATTATGTACTCCCTCTGTTTCACAATGTAAGTCATTCTAGCATTTCCCACATTCATATTGATGTTAATGAATCTAGACATATATATCTATCTAGATTCATTAACATCAATATGAATGTGGGAAATGCTAGAATGACTTACATTGTGAAACGGGGGAAGTACTGATTATTATTTATTCTCAAATATTTGCAAAGTGTCTTGGACTCTTGGTATTGGAGTAATATGTGTGTACCAGTTATTTCTGATTTTGTTATTTATGTCACCGCACTCAACAGGACCAGGAGCAGAATAGGTTTGGCGCTGAAATTTGGAGTACAATGTTAAGTTTTAATTTCTCCTAGTTTCAATATCCATCTAGCTAAGGACTGTACTTTGTACATACTCCTACGTGGTGGTTCTCTGGTTTCAAAACCCCTCTTGTGGCCTCTTATCCATCCTGTTTATATCTACCTAGGTAAGGACTGCTGAGCATTGAGATCAGCCTAGGCATATTGCAAAGGCCAGACCATGGGATGCTCTGTCCTGCTCCCATATCATCCCTAGGAGCAAATGTAATGAAAATATCTGTTATGGGCTTACCCATAACAACTGTCCACTCCCACTCTCTAGTTCCAGGCCTGGCGCTGGTGCCCACACCCTAATCAAGCTATGCAAAAGTCACTCTGAATCTCTTTCGCCTCTGCTCTCTTGTCATGGAAACCACCTCATCAGTGTGATATCCAATCTGCATTTACTTCTATTGTTTCTGCGTGCTTTGTATGTTTCAGTACCTCAGAGTGTCACAATCTTGAGTTTTTTCTGTCTTTAG

PhaseCut57:
+Start	+End	FragmentLength	FragmentNumber
773	899	21	8
PhaseCut_HTS_information:
HTS_Seq	MatchSite	HTS_Strand	GSM520640_wildtype	GSM520639_rdr2	GSM520637_dcl1	GSM520638_dcl3	GSM455965_Total	GSM455962_AGO1a	GSM455963_AGO1b	GSM455964_AGO1c	GSM520634_AGO4a	GSM520635_AGO4b	GSM520636_AGO16
TCACAATGTAAGTCATTCTAG	771	-	3.16	1.77	0.66	3.05	0.5	0	0	0	0	0	0.23
CATTTCCCACATTCATATTGA	792	-	7.5	4.87	2.84	9.36	20.6	0	0	22.61	0.37	0.16	0.47
TTTCCCACATTCATATTGATG	794	+	1.18	0	0	0	1.99	0.26	0	26.21	0	0	0
TGTTAATGAATCTAGACATAT	813	-	0.99	0.66	0.22	1.43	0.74	0	0	0	0	0	0
ATATCTATCTAGATTCATTAA	834	-	2.76	0	1.53	0.81	9.18	2.11	0	0	0	0	0
CATCAATATGAATGTGGGAAA	855	-	1.18	0	0	0	1.99	0.26	0	26.21	0	0	0
TCAATATGAATGTGGGAAATG	857	+	7.5	4.87	2.84	9.36	20.6	0	0	22.61	0.37	0.16	0.47
CTAGAATGACTTACATTGTGA	878	+	3.16	1.77	0.66	3.05	0.5	0	0	0	0	0	0.23
miRU information:
Gene_ID	Gene_Length	Intron	miRNA	miRU start	miRU End
LOC_OS03G42220	5251	LOC_OS03G42220.2-1	osa-miR1436	759	779
LOC_OS03G42220	5251	LOC_OS03G42220.2-1	osa-miR1436	759	779


>LOC_OS03G42790.1-3
GTGAGTTGTGCCCAATGTTCATCTCTTGAATGATGCTTCCTCCGTTTCACAATGTAAGTCATTCTAGCATTTTCCATATTAATATTGATGTTAATGAATCTAGATAGATATATATATATCTATCTAGATTCATTAACATCAATATTAATATGGAAAATGCTAGAATGACCTACATTGTGAAACGGAGAGAGTACTATGTTATTTTAAAAATGTATGACACGTTAGAATTTTCCGCACAACGTTTGATCATTTGTTTTATTCAATAATTTAGTATAAACATATAAAACTAATCGATGACAAAAGAAGTCAGAACAAAATAAATGATATTTATATAATTTTTAAATAAGATAGATAGTCAAATATTATGTGAAAAATTAAATCCGTCGTATATATATTTTTGAACGAAGCATTTCATTTTTCGCATAATGTTTTACCATCTATCTTATTTGATTTTTCGGATATATATTTTTGAAATGGGGGAGTATTTGTTGGTAGTAAATGAGAAAGATTTGATGATCTTTTTTTTTTTGCAATTTTGTTCGATCAG

PhaseCut28:
+Start	+End	FragmentLength	FragmentNumber
1518	1614	24	5
PhaseCut_HTS_information:
HTS_Seq	MatchSite	HTS_Strand	GSM520640_wildtype	GSM520639_rdr2	GSM520637_dcl1	GSM520638_dcl3	GSM455965_Total	GSM455962_AGO1a	GSM455963_AGO1b	GSM455964_AGO1c	GSM520634_AGO4a	GSM520635_AGO4b	GSM520636_AGO16
CCGTTTCACAATGTAAGTCATTCT	1516	-	39.89	7.31	39.11	6.72	1.99	0	0	0	19.46	19.74	5.14
AGCATTTTCCATATTAATATTGAT	1540	-	0.39	0	0.22	0	0	0	0	0	0.73	0	0
TAATGAATCTAGATAGATATATAT	1566	+	0	0.22	0.22	0	1.99	0	0	0	0	0.66	0
ATATATCTATCTAGATTCATTAAC	1588	-	2.17	0	0.22	0	3.23	0	0	0	0	4.93	0.7
ATATCTATCTAGATTCATTAACAT	1590	+	2.76	1.33	2.19	0.2	14.89	0	0	0	8.44	1.64	15.2
miRU information:
Gene_ID	Gene_Length	Intron	miRNA	miRU start	miRU End
LOC_OS03G42790	3526	LOC_OS03G42790.1-3	osa-miR1436	1509	1529
LOC_OS03G42790	3526	LOC_OS03G42790.1-3	osa-miR1436	1509	1529


>LOC_OS03G43850.1-12
GTTTGCTTGATTGTACCTGTGCTGTTCTTTGTTTTACCCGTGTAGACGTCAACCTGGTACAACCAACAAAAATTGAACTCACCAGTTGACACTGCTTTAAATCTCTAAAGTTGGGAGGTCTCAGTTATCTGTTCATGGTGTAACCATTTTTAAACATGCACATCATCATTTATACTCCCTCCTTCCCTAAATGTTTGACGCCGTTGACTTTTTTAAACATGTTTGACCGTTCGTCTTATTCAAAAACTTTTGTGAAATGTGTAAAACTATATGTATACATAAAAGTATATTTAACAATAAATCAAATGATAGGAAAAGAATTAGTAATTACTTAAATTTTTTAAATAAGACGAACAGTCAAACATTTTTAAAAAAGTCAACAGCGTCAAACATTTTGGGATGGAGGTAGTATGTTGTAGACCACCCAACACTAGGATAGGGAGTAGGCTTCTTTCCTTTACACAGATGATATATAGGTAAAAGGTGGATTTTTTTTTCCCACCAAAAGAAATCGTTTAATAACAAAGTGGCCTTTTAGAGTACTTATGTCAGTTGACTGAATACTTTCAATTGTATTCGATTCTTTTTCATGCTTGTGCTTTGACACACCTGTAG

PhaseCut120:
+Start	+End	FragmentLength	FragmentNumber
4288	4360	24	4
PhaseCut_HTS_information:
HTS_Seq	MatchSite	HTS_Strand	GSM520640_wildtype	GSM520639_rdr2	GSM520637_dcl1	GSM520638_dcl3	GSM455965_Total	GSM455962_AGO1a	GSM455963_AGO1b	GSM455964_AGO1c	GSM520634_AGO4a	GSM520635_AGO4b	GSM520636_AGO16
TTGACTTTTTTAAACATGTTTGAC	4288	+	1.38	0.22	1.97	0.2	37.23	0	0	0	0	13.82	0
ACCGTTCGTCTTATTCAAAAACTT	4310	-	6.71	1.55	9.61	0.81	5.96	0	0	0	6.98	0.99	1.4
TTGTGAAATGTGTAAAACTATATG	4334	-	0	0	0	0	0	0	0	0	0	0.33	0
GTGAAATGTGTAAAACTATATGTA	4336	+	0	0	0	0	0.25	0	0	0	0	0.16	0
miRU information:
Gene_ID	Gene_Length	Intron	miRNA	miRU start	miRU End
LOC_OS03G43850	5080	LOC_OS03G43850.1-12	osa-miR2123c	4277	4298
LOC_OS03G43850	5080	LOC_OS03G43850.1-12	osa-miR2123b	4277	4298
LOC_OS03G43850	5080	LOC_OS03G43850.1-12	osa-miR2123a	4277	4298


>LOC_OS03G43890.1-4
GTAAATTTCCAGTAATCCAATGTTAATACTCCCTCCGTTTCACAATGTAAGTCATTCTAGCATTCCCCACATTCATATTGATGTTAATGAATCTAGAGATATATATCTATCTAGATTCATTAACATCAATATGAATGTGGGAAATGCTAGAATGACTTACATTGTGAAACGGAGGGAGTAACTTTTTTGTTTAACACTGCTTCCTCTTTACCTGCCAAAATAACTTTTATCAAAGTATAGCGCACCTGTTTCACTTTGTTGTTCATGCTTTGCCTTTTGTTATCATTACTGGTTTTAAACTTGTAAATATTTCATAATCAG

PhaseCut26:
+Start	+End	FragmentLength	FragmentNumber
6730	6778	24	3
PhaseCut_HTS_information:
HTS_Seq	MatchSite	HTS_Strand	GSM520640_wildtype	GSM520639_rdr2	GSM520637_dcl1	GSM520638_dcl3	GSM455965_Total	GSM455962_AGO1a	GSM455963_AGO1b	GSM455964_AGO1c	GSM520634_AGO4a	GSM520635_AGO4b	GSM520636_AGO16
CCGTTTCACAATGTAAGTCATTCT	6728	-	39.89	7.31	39.11	6.72	1.99	0	0	0	19.46	19.74	5.14
AGCATTCCCCACATTCATATTGAT	6752	-	0	0	0	0	0	0	0	0	0.37	0.16	0.47
CATTCCCCACATTCATATTGATGT	6754	+	0	0	0	0	0	0	0	0	0	0	0
miRU information:
Gene_ID	Gene_Length	Intron	miRNA	miRU start	miRU End
LOC_OS03G43890	8213	LOC_OS03G43890.1-4	osa-miR1436	6721	6741
LOC_OS03G43890	8213	LOC_OS03G43890.1-4	osa-miR1436	6721	6741


>LOC_OS03G57690.1-4
GTATGTACTTAAACACTTTGAATATAATAGATACAGAAGTTATAGTCTCCTGAACTCATGACTTAATTAGGTACTCCCTCCGTTTCACAATGTAAGTCATTCTAGTATTTTCCATATTCATATTAATGCTAATGAATCTAGATAGATATATATGTCTAGATTCATTACCATCAATATGGATGTGGGAAATGCTAGAATGACTTACATTGTGAAACGGAGGAATTAGTTTAGTAGTAGAACAATTTTGATGCGCATTATCTATTGAACAGCAGGTGCTAAGAAAGAAAGGAGTAACCAAGATCGTAGAAGATTATTATAGTCAGAGTTCCTGACAACTTTACGAGAGATACTTACACCCGATTTCTATTTTTTTGTTACAG

PhaseCut15:
+Start	+End	FragmentLength	FragmentNumber
3653	3725	24	4
PhaseCut_HTS_information:
HTS_Seq	MatchSite	HTS_Strand	GSM520640_wildtype	GSM520639_rdr2	GSM520637_dcl1	GSM520638_dcl3	GSM455965_Total	GSM455962_AGO1a	GSM455963_AGO1b	GSM455964_AGO1c	GSM520634_AGO4a	GSM520635_AGO4b	GSM520636_AGO16
CCGTTTCACAATGTAAGTCATTCT	3651	-	39.89	7.31	39.11	6.72	1.99	0	0	0	19.46	19.74	5.14
AGTATTTTCCATATTCATATTAAT	3675	-	0	0	0	0	0	0	0	0	0	0	0
GCTAATGAATCTAGATAGATATAT	3699	-	0.59	0	0.44	0	0.5	0	0	0	0	0.16	0.47
TAATGAATCTAGATAGATATATAT	3701	+	0	0.22	0.22	0	1.99	0	0	0	0	0.66	0
miRU information:
Gene_ID	Gene_Length	Intron	miRNA	miRU start	miRU End
LOC_OS03G57690	6701	LOC_OS03G57690.1-4	osa-miR1436	3644	3664


>LOC_OS03G61210.1-2
GTAAGTCAATCTTATAATCTTGCCCCTTAATGTGAACTAACTGTTCTTTTGGATTGTGGTTCCTGTTTTCTGCTCACTTGTTGGGAGCTGAACATGTAATCTTGTATCTCCAATGATCTTAAAGTTATGTTGTAGACACTAGACAAGCAGCAAATATAAGAACTGCCATAAAAACTTTCTTTTGGCATTCTCTAATTGCCAATGGGCACAACTTTTCTTTTGTTGCCACACGTTAGTATGATTTGACATCTGTGCCAGCATTGTTGATATTGCTGGTGCACCATGTCACATTCTAGCTCTGATGCACTTCTTTTGCTATCACCTGATTTATACTCCCTCCGTTTCACAATGTAAGTCATTCTAGCATTTCCCACATTCATATTGATGTTAATGAGACATATATATCTATCTAGATTCATTAACATCAATATGAATGTGGAAAATGTTAGAATGACTTACATTGCGAAACGGAGGAAGTATATACTAGCAATATCATCATGACAACATTGGTACACTGCCCATGTCTTCATATGTGTTGTGTTTACGTTTAGCTACTGTGTTGATAAGCCTCAGCAATCACTAGTGTAGAGAAGATCTATTATGCCATTTGCGCCACATCACATGCATTCATATTTCTAGATGTCGTTTTAATCCATCAGCCCATGAACCATGATTTCAGATGTTAAATACACTTGATATATGAAGACTATTGTCACTGTTAATCTTGAGTGTCTTACTAAGACCAACAACACACATGAAGAAAACAAGGGGGAGAAAGCGCATTGAATGATCACCACTTCTATATAACTACAAAATCATCATAATCTGACACAGTATGCTAATAAGTTATTGTAATGGAAATGCTAATAAGTTATTGTAATGGACATGGCCTTCATTCTTACAGAACTGCTGGTTTATAAATTCTATGAATAATTTGATGCCATGACCAAGGATATGATTCTATTGCTGTTTTCTTGTCTGTGCTTGTTAAGGGCGTAAGGCACATAGCCTCCTATCAATGTTTTATGCGATCGTCGATACTTTTTTTTTCCACGTTTTGAATTTTTTTTACTGCACTTGTGTTTTAGGATCTGAACCAATAAATGCATATCCGACTAATGTTAAAATCTCTCTGATTGTTTTTCAG

PhaseCut28:
+Start	+End	FragmentLength	FragmentNumber
1355	1403	24	3
PhaseCut_HTS_information:
HTS_Seq	MatchSite	HTS_Strand	GSM520640_wildtype	GSM520639_rdr2	GSM520637_dcl1	GSM520638_dcl3	GSM455965_Total	GSM455962_AGO1a	GSM455963_AGO1b	GSM455964_AGO1c	GSM520634_AGO4a	GSM520635_AGO4b	GSM520636_AGO16
TCCGTTTCACAATGTAAGTCATTC	1353	-	7.31	4.87	7.43	0.61	2.98	0	0	0	5.14	23.19	0.94
TAGCATTTCCCACATTCATATTGA	1377	-	0.99	0	0.87	0.2	0.99	0	0	0	0	7.57	0.47
GCATTTCCCACATTCATATTGATG	1379	+	0	0	0	0	0.25	0	0	0	1.84	0.99	0
miRU information:
Gene_ID	Gene_Length	Intron	miRNA	miRU start	miRU End
LOC_OS03G61210	3767	LOC_OS03G61210.1-2	osa-miR1436	1347	1367


PhaseCut29:
+Start	+End	FragmentLength	FragmentNumber
1356	1404	24	3
PhaseCut_HTS_information:
HTS_Seq	MatchSite	HTS_Strand	GSM520640_wildtype	GSM520639_rdr2	GSM520637_dcl1	GSM520638_dcl3	GSM455965_Total	GSM455962_AGO1a	GSM455963_AGO1b	GSM455964_AGO1c	GSM520634_AGO4a	GSM520635_AGO4b	GSM520636_AGO16
CCGTTTCACAATGTAAGTCATTCT	1354	-	39.89	7.31	39.11	6.72	1.99	0	0	0	19.46	19.74	5.14
AGCATTTCCCACATTCATATTGAT	1378	-	13.82	6.86	15.95	2.04	13.4	0	0	0	62.78	8.06	10.29
CATTTCCCACATTCATATTGATGT	1380	+	0	0	0	0	0	0	0	0	0	0.16	0
miRU information:
Gene_ID	Gene_Length	Intron	miRNA	miRU start	miRU End
LOC_OS03G61210	3767	LOC_OS03G61210.1-2	osa-miR1436	1347	1367

PhaseCut33:
+Start	+End	FragmentLength	FragmentNumber
1360	1408	24	3
PhaseCut_HTS_information:
HTS_Seq	MatchSite	HTS_Strand	GSM520640_wildtype	GSM520639_rdr2	GSM520637_dcl1	GSM520638_dcl3	GSM455965_Total	GSM455962_AGO1a	GSM455963_AGO1b	GSM455964_AGO1c	GSM520634_AGO4a	GSM520635_AGO4b	GSM520636_AGO16
TTCACAATGTAAGTCATTCTAGCA	1358	-	0.2	0	0.66	0	0	0	0	0	0	0.49	0
TTTCCCACATTCATATTGATGTTA	1382	-	9.87	3.32	5.68	1.02	2.98	0	0	0	0	2.47	0
TCCCACATTCATATTGATGTTAAT	1384	+	0	0	0	0	0.25	0	0	0	0	0	0
miRU information:
Gene_ID	Gene_Length	Intron	miRNA	miRU start	miRU End
LOC_OS03G61210	3767	LOC_OS03G61210.1-2	osa-miR1436	1347	1367

PhaseCut35:
+Start	+End	FragmentLength	FragmentNumber
1361	1403	21	3
PhaseCut_HTS_information:
HTS_Seq	MatchSite	HTS_Strand	GSM520640_wildtype	GSM520639_rdr2	GSM520637_dcl1	GSM520638_dcl3	GSM455965_Total	GSM455962_AGO1a	GSM455963_AGO1b	GSM455964_AGO1c	GSM520634_AGO4a	GSM520635_AGO4b	GSM520636_AGO16
TCACAATGTAAGTCATTCTAG	1359	-	3.16	1.77	0.66	3.05	0.5	0	0	0	0	0	0.23
CATTTCCCACATTCATATTGA	1380	-	7.5	4.87	2.84	9.36	20.6	0	0	22.61	0.37	0.16	0.47
TTTCCCACATTCATATTGATG	1382	+	1.18	0	0	0	1.99	0.26	0	26.21	0	0	0
miRU information:
Gene_ID	Gene_Length	Intron	miRNA	miRU start	miRU End
LOC_OS03G61210	3767	LOC_OS03G61210.1-2	osa-miR1436	1347	1367


>LOC_OS04G01530.2-8
GTAAATCGGCTGTTTGACATGTGAAATCTTTGCGACATAATTTTTTAAGGCACCACATATATGGTGGATCTGGGTGTATGCATTGCATTTTACACTGTGCGTGCTCCTCCTGGAGGGACTGCATTCTTAGAGCAGGTTTAATAGTATAGCCAGCAACGGGCTACAGAAACTCCAACTCAGCAAAAAAAAATATTTTCTCACAGTCTATTCTCTCTCATTGAGGGCATTGGGAAGCGTGCAAATGGTGGGAAAAGTTTGCATCTGCAGCATGCATGGACGACGATTGGTCATGATGCTTTTTCTACAGCTGCAGCCCGGCGATAGATTAAGCGCCGGCTACTCTCTCTCTCCTGTTTTCTCACTCTTCCATGTAGGATTTATCTTAGATGAATAGTACTACCGCCTGCTGACTGTAACCTATTATACCTGCTCTTATGCTACCCAATTGCTTATTGGTTATTCTCTAGTACCAAACTGGCTCTGTATGCTTGCCAGTTGCCGTGTACTTAGGATATTTTAATCCTACGAGTCAAACTACTCTCTATATGCCTCCTTGTTTACAGGTCAATAAATTGAGAGATGCTACCAAGTTGTTTTCAAGCAACATTTTGTCATATATTAAAGCTCTCAATTATGTCTAGGCTGATGGGGTGGGGGATGGACCATACAAATTGTTGCTTGTAGGTAGAAAGAGCTCGACTTTTATGATTCTGTGCCTTTTGTGTTGATCCTTTTCAATAAGACATGCTCACAAGCAAAAATGAACAAACCACAAATATCTTCACTCTTTTGGTCCTGATGGCAACATCAGCATAAGAAAAGGACTAGGTGCTACTTTATGTTTTTGTTGACTCATTGAACTTCTGCTTAAAGCTAAATCATTGACTCATGTAATTAATAACAGTAACACTTGCAGGCCCCAACTTCAGAATACAGGGACAATTTGCTATTATAATATAAAGACAAGTTCCAATCATTTGGCAAACATGTACTCCCTCCGTTTCAAAATGTTTGACACCGTTGACTTTTTAGCACATGTTTGACCATTCGTCTTATTCAAAAAAAATTTGTGAAATATGTGAAACTATATGTGTACATGAAAGTATATTTAACAATGAATCAAATGATATGAAAAGAATAAATAATTACTTAAATTTTTTGAATAAGACGAATGGTCAAACACGTACTTAAAAAGTCAGCGATGTCAAATATTTTGAAATGGAGGGAGTAGCACGAATCTCCTATGTAGCTTGCTAAGTTTCAGCAGGGGAAAAAATCATTTTGATGTAAATATTAGCTTGAGCATATCCTGAACCAAAGCCATGAACAACAGAAGTTTGCTCTTTTCTGCAG

PhaseCut88:
+Start	+End	FragmentLength	FragmentNumber
3826	3872	23	3
PhaseCut_HTS_information:
HTS_Seq	MatchSite	HTS_Strand	GSM520640_wildtype	GSM520639_rdr2	GSM520637_dcl1	GSM520638_dcl3	GSM455965_Total	GSM455962_AGO1a	GSM455963_AGO1b	GSM455964_AGO1c	GSM520634_AGO4a	GSM520635_AGO4b	GSM520636_AGO16
CCGTTGACTTTTTAGCACATGTT	3824	-	5.92	1.55	5.03	2.85	1.99	0	0	0	9.55	2.63	0
TGACCATTCGTCTTATTCAAAAA	3847	-	1.18	0	0	0	0.5	0	0	0	0	0	0
ACCATTCGTCTTATTCAAAAAAA	3849	+	0	0	0	0	0	0	0	0	0.37	0.16	0
miRU information:
Gene_ID	Gene_Length	Intron	miRNA	miRU start	miRU End
LOC_OS04G01530	4559	LOC_OS04G01530.2-8	osa-miR2123c	3816	3837
LOC_OS04G01530	4559	LOC_OS04G01530.2-8	osa-miR2123b	3816	3837
LOC_OS04G01530	4559	LOC_OS04G01530.2-8	osa-miR2123a	3816	3837


>LOC_OS04G10060.1-1
GTATATGAGATCAAACTCCCTCCTGGCTTACCTTGGTTTGTTGGATGGAGTCATGGAGTCATGGGGTCCTATTTAGCGCGCGGGTCTAGATTCTTGAATCACGTTGTCTTAATTTTATATGTTCAATTATATATGGCGGATCTAGATATTTGTTCAAAAATAGACTCGGTGAAAGGAACCACCCCAACTTTTAGTTTGCTTTGTTTTGTTTTCTCGATTTATATCCAAACGTTATTATACTTGTATAAGTCATAATTTCTACTCTATAGATGCCAAAATATAGTAATTTCTTGGGTTTAATTTTATCCCAAATATAATAACTTAAATACTCCCTCCGTTTCACAATGTAAGTCATTCTAGCATTTCCCACATTCATAGTGATGTTAATGAATCTAGACATATATATCTATCTAGATTCATTAATATCACTATGAATATGGGAAATGCTATAATGACTTACATTGTGAAACGGAGGAAGTATGTAATAGACGTCTTTTTAACACTGAACAACACATACCATCCTTGACTTTTATTATCAAGCCAACTATAACCTGGGGTCCCGCACATCGAGAAGGTAAACAAGTATTTTTACCTATCCTTAATAGTCATGTCAAGGATTAAAAATGTTATATTTTAGGACAAAAGAAGTATTTTTCTACTAATAAGACATTACACAAAGCATAATTTCTTTAACTTGCTCCATTAAAAAAAACATAAGGGTGAGTTGTCGATTTATTGATAAAGTGTTCAAAATGTTGACTGATGTATAAGAAAAAACCATTCACTTTAATTGAATACATAGCCACAATAAATTATTAATTATTGTACTTTAGGCATCAACTAGAAGCACGTGATGAATTTCCCAACTATGAGTTGGGTTTCTTCTAGCCTGAACCTTCATAGCTTTTGGTCCCACAATATTTTGATGGCTATATATATTTTAATAAAAATTAAAATTTCTTACAGTCTATGAGTAGTATGGGTACAAAGAAGATAGACGGTGGTTAATTACCCGGTGGACCAATACCTAAAATTCTCGTTTTCTGAAAGTTACTTTTTCAATGAAATGAAATTTACTGTTGTACAGTTAATATGGGTGCTGAATATTTGTGGTTTAAGAGTAGTGCCATACTGATCATTGTAACATAAATCTTCATCTGTTGAAACAG

PhaseCut30:
+Start	+End	FragmentLength	FragmentNumber
642	714	24	4
PhaseCut_HTS_information:
HTS_Seq	MatchSite	HTS_Strand	GSM520640_wildtype	GSM520639_rdr2	GSM520637_dcl1	GSM520638_dcl3	GSM455965_Total	GSM455962_AGO1a	GSM455963_AGO1b	GSM455964_AGO1c	GSM520634_AGO4a	GSM520635_AGO4b	GSM520636_AGO16
CCGTTTCACAATGTAAGTCATTCT	640	-	39.89	7.31	39.11	6.72	1.99	0	0	0	19.46	19.74	5.14
AGCATTTCCCACATTCATAGTGAT	664	-	0	0	0	0.2	0.25	0	0	0	0.73	0	0
GTTAATGAATCTAGACATATATAT	688	-	0.2	0	0	0	0.25	0	0	0	0	0	0
TAATGAATCTAGACATATATATCT	690	+	0.2	0	0	0	0.5	0	0	0	0	0.16	0
miRU information:
Gene_ID	Gene_Length	Intron	miRNA	miRU start	miRU End
LOC_OS04G10060	5691	LOC_OS04G10060.1-1	osa-miR1436	633	653
LOC_OS04G10060	5691	LOC_OS04G10060.1-1	osa-miR1436	633	653


>LOC_OS04G18010.1-23
GTGAGTATTGAATAGCTTTTGGTTCAATTAATATGCTTTTAGGTTTTGAGCACGTAACTTTTGGTTTAGTTCCTGTTTTCTGTTCTCTAGGCATCATTTTTCCTCGAAAGTCCATGCATAATGCTGATAGGAACAATTAAATAGAAAGAAATAATGCATTAATTGTTTCTTCATACACAAGGCTATGTAAATAGTGGTTCCCTGAATCTGGCCTTACCTGATGTTTTAGCTTTGGAGTTTTGAGCCAACCCTGACTTCTATTGTGGAGGTTAGTATAATTGGAGCTTAATGCCTATGAGCCAGCTGGGACTTTGGATTTTCCAGTGTTCATGCATTGTACTGACTACAACTTCTTTTCTCATAACAAAGATGTACGACACAGCCACTAACTGTTCTTATTGCATGTTACAAACATAACATTAATTATATAGTGTTCCATCAGGTCATGAAAAGTTGTTTTGGATGTACGTCATGTCATCATCAATATCTTCTATAATATCTAGTTGGGGAACATAAAATTCATGTGTGTATTTGTCTTGAAAATTAGTTTCATAATATTAAAATTTATTGGGGTTATACATTAGTGGTTAAAGTTACATTTTTCTGACTGGATTTTTAAAATGACATGTTTTCCTGACCAGAAAATATTTCCCCAGCCAGAACAGTAAAACAACCAAAAAAATGTGGAGAAAATGATTAAAGTAATATTTTGATATTTTAACAATTGATATTACAGATGAATTTTTTTTTTGTGTATTTAGCTAAATGTTTTTTGCATAGTAAAAACATAGTGTGGAGTTAAAAATAAAGTAGTTACCATACTTTTGAGTTGAAGTGATATCCCTCTTACTGTTTTTTAAAAGGAGTAGGAACTGCATACTCGACCACAGGAATGACATCATCAATAGTACTACACCAAACCAAAATATCCGTCAAATGTGTGCACCATTTGGTTTCTCTCAAACTCAAGTTCTGGGAACCTGAAAACTGTTCCCTTTGATCATAACAAGAAACCTGTGCTAGCCAGTGTTAATATAGACTATAATGTATTTTTTTTATTACTAGCTAATCTGCTCATATGTTGCCATGGAATCTTAAAAAGAGAACCTTTGTCATACTACCTCAGTCCAAACTCTAAAAGTTTAGCTAAATTTAGCTATTATTATCTGGAGGGAGTACATTTTAAAGCATAAAATTGTTTAACTGTTTTAGTCAATTTTTGCCATCAGTTTCTAAATACATGCTGAGCTAGGCAGGGGCACAGAGCACTGTTGCTTCATGATGAAAAACTGACGCAAGTCTTTTTTTCATTCACTTTCTGGATGCCTGCTGAATTAATCATCTTCTCTATTTAATGTGAATTCATGTTATTTAGGTGCAATACAGGTCAGTACAATTCTGCTTGTGAGGGCAAAAAGACACAAACATATGCACATTGCATAATAAGTTATGACAATTCAGTCCTTAATAAATTGATTTCTATCAATACAGCACTGCTGTGATATCAGGCAGGCCGGCTACACTCTCGTACACCAGCAGGAAAGGCCTGGCCCATTTACAACTTGCTAACCTTAACTCCCATTTACACCTGCCAGCGGCCTGCAGCTTGCACCATTCGTTGCGTCCTCTCCTCCCTCTATGAGCTGGACCACGCCATGCTTCCTCCCTTCTCCAACGTTGCCACTCCTATCTCCTCCATTCTCAAGCGCCATCGGCGCCAGCCCCTGGCCCTCTCCAGCACCACCTGCCTCCAGTCCCTTCTTTGGCGAGTCTATCTAGCAGGGTCACGTCTGCAATTCTGTCCCCTTCCCCTAGTACGATTTATTCCCGTCCCCTTCCTCTCCCTCTAGCAAGTGAACCGGCAGCGCCGAGCCCGGGACCACCAGATCCGCTCAACCTGAGCGCTATGGTGCTCTTTGAGCAGCAGCAGCAACAAAACAGCCAACAAGCGGTGCGTTGTGGTGGAATTGACCATGGCGGAAGGATTCAAGCATTGGCGAAGCACGCTCAGCTACCGTGCTGCCCCGCCAAATTGACAAACAGTGGTGAGTCTCTGCACTGCTGTACAAATACAGTGGCATCAGAAGCTGGCGCCCTGCCAGATCCAAGCATGGGCGGCACAATTCCTGTTGCGAGTTCCATGGGCAATGTCCAAGGCAAGGAGGTGAACGGGGGAGTAGGCGAGGATTCCCGTTCCCCTCCTATGGATCTGTGGTCCCCACATGTCAGAAGGTTGGTGGCAGAACCACCACCACCACCACTAACATTTAAAGTAGTATAGATTTCTTGTACTTGGTGGGTGCATTTCCAATGCTACCTTTTGCATATTTAAATTAAGAGAAAATCTATTCTATGCCATTGAGTTTGTCCTGGTTCAACAATTTGCCATTGACTACCTCTTTCTATAACATACCACTGAGCATATCAATTGTTCTACAATATTTCTTAGAAAAATGCCTTTATAGACATAAGATTAACAATCGATTTATCCCATCCGAAATTTCAAAAAATAATGATGTTGTTTTGTGTAGCCTCGTTACGCAGCATAATAGTTTGTTTATAAGTTTCAAATTTTTGCATTACTATTATTTTATAAGATATAATTTATGTGTTATATGCTACTTCCTCCGTTTCACAATGTAAGACTTTCTAGCATTGCTCACATTCATTTAGATGTTAATGAATCTAGACATATGTATGTGTTTAGATTCATTAACATCTACATATATGTGGGCAATGCTAGAAAGTCTTACATTGTGAAACGGAGGGAGTACATAGAATACTTTTTTGCTGCTGTTTTTGATGTAAATCATCTACCATGTGTTACACAAAATATTTTTATAGTATTATCTTTTGTTTAAGCAATTACTCATGTACCACACAAAAGTAACTTTTTAAAAGGACGCGACTACAGGGAGCGCATGCACTCGTTAGTGCTAACCAGCGACCATCTTTTTTACCAAAATAGTACAGTGGGTATCAACTCGTTACCCTTCTTAATAGCACCTGCCACTTGCATCCTCATTGCCCATCTAAATTCCAAATAAAATTTTTCTCTTAAATTATTTGTCGGATCTACGATCCGATTACACCATTGTGCTCGTTGCAATTAAATCTGTACAACAAGATCTTACATGATTATATTATGATGAAAAAATTATTTATGTTTGTAAACTACTTTTATTATATACTAAGTTACTTTTATCATATATATAAATTACTTTTAGATTTGATTAAATTACTTCCTATACATTCATAATGCTATGAGGTGATTACTTTTATTATTATTTTAGTCAATTCCATAATTTGTGCTGATTAATTTAGTTTCTAGATAGAGTTATGTTTTTATCACTACAACGGATTTACTTCTAATGTCATGACAAAATTACTTTCTTTTTGTCTCAAGTTACTTCTATAATATATGTAAATTACTTTTAGACTTTATTGAATTTACTTTTATATGTCTAAGAAGTAATTTAGTGAAATCTAAAAGTAATTTAGATATATTATAAAAGTAATTTGTAAATTTTCATCGTAATATAATCATGTGAGATCTTATTGTAAAGATTTAATTGCAAGTTGCAACGAACACAATGGTGTAATTGGATTGTAGATCAGATAAGTAATTTGAGAGAATTTTATAAGAAGGGAAAAAAGACATGGATGCCTAACACTCCGATGCTTCTCTCAAATTGTAAACTCTGATGCTTCTCGACTAAATCGGATGGCCGCGCCAGTCGTCGCTGTGTAAGACCAGATCGAGAGGCCTCTCGTTATAGATTTTACGTTTTTAAAAATATTAAAAAAGAAAAAAGTCTTAAAACATTTACCCAAACTTCTTTGTCATGCAAGGAGACCAAACGGAAAATTTCATAATTTTTTGGAACTGCTATTGGTGTCAATCAATTGCCAACCCTTGTATGTATATAAGGGCAGTTTGGTTATTCTTTCAAAAATAGCTGGGCACACTGTAGAAACAATTGACGAACTCGGTGGCATATTGTAGAAAGGGATAAAGTCGATGGCAAATTGTTGGACCTAGGAAGTTGATAAACTCAGTGACGTAGAGTAGAGACTCTTAAATTAACTGATAGCCATGAGCCTACGGACAGAAATATTTAGTAAGTTTTTGACCCAATGAATGGTGCAATAAGCTGCAAAGGTTACAGAAAATTTGTATAATTAATTTTTAAATTTGAATTCAATGTCTGCTTGTACATTGTCTTGATTTCATGTGCTTGCAATGTTATGTATTATTTGTACATTTCAATCCATATTTAGGCTATCCTAGATTACAGGAACTCAATTTGTAATACTATTTTGCATTTCAACATGCATAAGCTGGCAATTTGCAATAATGTGCACTGCTTTCTTTAATGGTTGTGGTGTCTGAATAATCCTCTGAGATTGTTTCTGTAACAG

PhaseCut55:
+Start	+End	FragmentLength	FragmentNumber
20339	20411	24	3
PhaseCut_HTS_information:
HTS_Seq	MatchSite	HTS_Strand	GSM520640_wildtype	GSM520639_rdr2	GSM520637_dcl1	GSM520638_dcl3	GSM455965_Total	GSM455962_AGO1a	GSM455963_AGO1b	GSM455964_AGO1c	GSM520634_AGO4a	GSM520635_AGO4b	GSM520636_AGO16
CCGTTTCACAATGTAAGACTTTCT	20337	-	55.89	26.79	49.38	13.44	10.18	0	0	0	13.95	21.55	6.08
AGCATTGCTCACATTCATTTAGAT	20361	-	0	0	0.44	0	0	0	0	0	2.57	1.15	2.81
GTTAATGAATCTAGACATATGTAT	20385	-	0.2	0	0	0	0.74	0	0	0	0	0	1.64
miRU information:
Gene_ID	Gene_Length	Intron	miRNA	miRU start	miRU End
LOC_OS04G18010	27480	LOC_OS04G18010.1-23	osa-miR1436	20330	20350


>LOC_OS04G32710.1-2
GTAATAATCCCACCCCCCGATCTTTTCCCCTCTTTCCTTTCCTCGACTGATGTAATGCATGCATGCATGTATGTATGTCTCCTGCTAGGATGTGGTAGGTGGGTTTCGCGGTTAGATTAGATGAATTTTCGGTTCTTGATGTTGCTGTGTGATATCTGGGCTGTGGTGAGGGTTGTGAGCGAGCATATTGAAGGGCAATGCCAATTGTGAATCCTTTTTTTTGTGCCATTGCTAACCAGTATCGAAATTCTTGTTGTGGTTAATCTTGAAGCGAGCGGTAGTTTAGTTCTATGTGTTGGTGGGTGGGTGGGCACCATTTCTTTGCGAGTATCTGACCGAATTAGCTCTGCTGTGATAGCTTTAGTGCCATTTTTTTTTGCATTTTTTAGGGACGTTGCGGAGGTGCTTAAATCCTCTTAATTTTCGCATGTTGATAGCTCGTAGACTGAGTTTCGTGGACGCATCAGTCCTGCTAAAGTTTGTAATAGCTTGCTGTTTCATGGATGCATCAGCCATGCTAAGTACTTCCTCCGTTTCACAATGTAAGTTATTATAGCATTTCCTATATTCATATTGATGTTAATGAATCTAGATAGATATATATGTCTAGATTCATTAATATCAATATGAATGTGGAAAATGCCAGAATGACTTACATTGTGAAACGGAGGGAGTATTTGCTTAGAGAGCATCAGACTAGAATTGTTCATTTGGGTCATGGAAGTATCCATATTTAACCGTGAATGTTACAGTAGCTCCAAGTTATGCATTTGTAGTGAAGTTGCTGAGTTGTCTAAATCCGCTTAATTTTTAGTGAAGTTGCCGAGTTGTCTAATTATCTAAATCCTGCATTCAGCTTGCAGGCTGGGATAGTTTCAAGGATGCATCAGTCATTCTAAAGTTTGGGATGTATTATCTTGTCTGTTTGATGATTGATGTATTGTTGGTTCTAACTTTATGACTTGCATCTTTTGCAG

PhaseCut46:
+Start	+End	FragmentLength	FragmentNumber
881	977	24	5
PhaseCut_HTS_information:
HTS_Seq	MatchSite	HTS_Strand	GSM520640_wildtype	GSM520639_rdr2	GSM520637_dcl1	GSM520638_dcl3	GSM455965_Total	GSM455962_AGO1a	GSM455963_AGO1b	GSM455964_AGO1c	GSM520634_AGO4a	GSM520635_AGO4b	GSM520636_AGO16
ATTGATGTTAATGAATCTAGATAG	881	+	0.59	0.22	0.87	0.41	0.99	0	0	0	1.47	0.33	0.47
AGATATATATGTCTAGATTCATTA	903	-	0.2	0	0	0	0.5	0	0	0	0	0.16	0
ATATATATGTCTAGATTCATTAAT	905	+	0	0	0.22	0.2	1.49	0	0	0	0	0	0.7
ATCAATATGAATGTGGAAAATGCC	929	+	0.2	0	0	0	0	0	0	0	0	0	0.23
AGAATGACTTACATTGTGAAACGG	953	+	39.89	7.31	39.11	6.72	1.99	0	0	0	19.46	19.74	5.14
miRU information:
Gene_ID	Gene_Length	Intron	miRNA	miRU start	miRU End
LOC_OS04G32710	4249	LOC_OS04G32710.1-2	osa-miR446	864	887


>LOC_OS04G42600.1-5
GTATAGTGTAGTCCTTTAAGCAGCTGAGTGTTTGTAATTGAATAATTCAATTCATGACAACATGCATGCCCAAACTGCTATTCCTAGTACTATTTATGGATATGAAAATAAGATATGCCACATGAATTACTGTTCTGTTTTGCACCATCATGAACTCAATGTTTACAAGAGCAACAGTAATTTGTTTATGGTTATTGATAATCTAGGCAATTAAGTTATGATTATTGATATTTACTCCCTCCGTTTCACAATGTAAGTCATTCTAGCATTTCCCACATTCATATTGATGTTAATGAATCTAGATAGATATATATGTCTACATTCATTAACATCAATATGAATGTGGGAAATATTAGAATGACTTACATTGTGAAACGGAGGAAGTAGGTCATTGGGTTTGGCGAAGAACTTTTAAGCATCAGTTCAGAACTCATTATTCTGTATAATAGTTGAGGGAAATACTGATATGCAGGGATGACTCACAATGCATGCTCCATAGATCTGTAGTTGAATCCTCAGAAATGTATCTTCAATTGCCTGCAGTCCACAACATATATTTAAGTTGTACGGCTGTACCATAGTTCTTACTGCTGTGTTTTGACAAAGTTTCTTAATAAATGCTTTATAATAACTCATTCTTCTTGTTGAGTTGTTTCTGATCATTTCATAATGAAAAAGAAATGCTGACGGTAGCATGTTCCATGTTATTTAG

PhaseCut51:
+Start	+End	FragmentLength	FragmentNumber
3614	3662	24	3
PhaseCut_HTS_information:
HTS_Seq	MatchSite	HTS_Strand	GSM520640_wildtype	GSM520639_rdr2	GSM520637_dcl1	GSM520638_dcl3	GSM455965_Total	GSM455962_AGO1a	GSM455963_AGO1b	GSM455964_AGO1c	GSM520634_AGO4a	GSM520635_AGO4b	GSM520636_AGO16
TCCGTTTCACAATGTAAGTCATTC	3612	-	7.31	4.87	7.43	0.61	2.98	0	0	0	5.14	23.19	0.94
TAGCATTTCCCACATTCATATTGA	3636	-	0.99	0	0.87	0.2	0.99	0	0	0	0	7.57	0.47
GCATTTCCCACATTCATATTGATG	3638	+	0	0	0	0	0.25	0	0	0	1.84	0.99	0
miRU information:
Gene_ID	Gene_Length	Intron	miRNA	miRU start	miRU End
LOC_OS04G42600	7248	LOC_OS04G42600.1-5	osa-miR1436	3606	3626
LOC_OS04G42600	7248	LOC_OS04G42600.1-5	osa-miR1436	3606	3626

PhaseCut55:
+Start	+End	FragmentLength	FragmentNumber
3615	3759	24	7
PhaseCut_HTS_information:
HTS_Seq	MatchSite	HTS_Strand	GSM520640_wildtype	GSM520639_rdr2	GSM520637_dcl1	GSM520638_dcl3	GSM455965_Total	GSM455962_AGO1a	GSM455963_AGO1b	GSM455964_AGO1c	GSM520634_AGO4a	GSM520635_AGO4b	GSM520636_AGO16
CCGTTTCACAATGTAAGTCATTCT	3613	-	39.89	7.31	39.11	6.72	1.99	0	0	0	19.46	19.74	5.14
AGCATTTCCCACATTCATATTGAT	3637	-	13.82	6.86	15.95	2.04	13.4	0	0	0	62.78	8.06	10.29
CATTTCCCACATTCATATTGATGT	3639	+	0	0	0	0	0	0	0	0	0	0.16	0
TAATGAATCTAGATAGATATATAT	3663	+	0	0.22	0.22	0	1.99	0	0	0	0	0.66	0
ATGTCTACATTCATTAACATCAAT	3685	-	1.97	0.66	0.87	0.41	4.96	0	0	0	6.24	1.64	23.85
GAATGTGGGAAATATTAGAATGAC	3711	+	1.18	0	0.22	0	0.5	0	0	0	0	1.48	0.23
TTACATTGTGAAACGGAGGAAGTA	3735	+	0.39	0	0.44	0	0	0	0	0	0	0	0
miRU information:
Gene_ID	Gene_Length	Intron	miRNA	miRU start	miRU End
LOC_OS04G42600	7248	LOC_OS04G42600.1-5	osa-miR1436	3606	3626
LOC_OS04G42600	7248	LOC_OS04G42600.1-5	osa-miR1436	3606	3626

PhaseCut81:
+Start	+End	FragmentLength	FragmentNumber
3620	3683	21	4
PhaseCut_HTS_information:
HTS_Seq	MatchSite	HTS_Strand	GSM520640_wildtype	GSM520639_rdr2	GSM520637_dcl1	GSM520638_dcl3	GSM455965_Total	GSM455962_AGO1a	GSM455963_AGO1b	GSM455964_AGO1c	GSM520634_AGO4a	GSM520635_AGO4b	GSM520636_AGO16
TCACAATGTAAGTCATTCTAG	3618	-	3.16	1.77	0.66	3.05	0.5	0	0	0	0	0	0.23
CATTTCCCACATTCATATTGA	3639	-	7.5	4.87	2.84	9.36	20.6	0	0	22.61	0.37	0.16	0.47
TTTCCCACATTCATATTGATG	3641	+	1.18	0	0	0	1.99	0.26	0	26.21	0	0	0
TTAATGAATCTAGATAGATAT	3662	+	2.76	0	1.53	0.81	9.18	2.11	0	0	0	0	0
miRU information:
Gene_ID	Gene_Length	Intron	miRNA	miRU start	miRU End
LOC_OS04G42600	7248	LOC_OS04G42600.1-5	osa-miR1436	3606	3626
LOC_OS04G42600	7248	LOC_OS04G42600.1-5	osa-miR1436	3606	3626


>LOC_OS04G42600.2-5
GTATAGTGTAGTCCTTTAAGCAGCTGAGTGTTTGTAATTGAATAATTCAATTCATGACAACATGCATGCCCAAACTGCTATTCCTAGTACTATTTATGGATATGAAAATAAGATATGCCACATGAATTACTGTTCTGTTTTGCACCATCATGAACTCAATGTTTACAAGAGCAACAGTAATTTGTTTATGGTTATTGATAATCTAGGCAATTAAGTTATGATTATTGATATTTACTCCCTCCGTTTCACAATGTAAGTCATTCTAGCATTTCCCACATTCATATTGATGTTAATGAATCTAGATAGATATATATGTCTACATTCATTAACATCAATATGAATGTGGGAAATATTAGAATGACTTACATTGTGAAACGGAGGAAGTAGGTCATTGGGTTTGGCGAAGAACTTTTAAGCATCAGTTCAGAACTCATTATTCTGTATAATAGTTGAGGGAAATACTGATATGCAGGGATGACTCACAATGCATGCTCCATAGATCTGTAGTTGAATCCTCAGAAATGTATCTTCAATTGCCTGCAGTCCACAACATATATTTAAGTTGTACGGCTGTACCATAGTTCTTACTGCTGTGTTTTGACAAAGTTTCTTAATAAATGCTTTATAATAACTCATTCTTCTTGTTGAGTTGTTTCTGATCATTTCATAATGAAAAAGAAATGCTGACGGTAGCATGTTCCATGTTATTTAG

PhaseCut51:
+Start	+End	FragmentLength	FragmentNumber
3614	3662	24	3
PhaseCut_HTS_information:
HTS_Seq	MatchSite	HTS_Strand	GSM520640_wildtype	GSM520639_rdr2	GSM520637_dcl1	GSM520638_dcl3	GSM455965_Total	GSM455962_AGO1a	GSM455963_AGO1b	GSM455964_AGO1c	GSM520634_AGO4a	GSM520635_AGO4b	GSM520636_AGO16
TCCGTTTCACAATGTAAGTCATTC	3612	-	7.31	4.87	7.43	0.61	2.98	0	0	0	5.14	23.19	0.94
TAGCATTTCCCACATTCATATTGA	3636	-	0.99	0	0.87	0.2	0.99	0	0	0	0	7.57	0.47
GCATTTCCCACATTCATATTGATG	3638	+	0	0	0	0	0.25	0	0	0	1.84	0.99	0
miRU information:
Gene_ID	Gene_Length	Intron	miRNA	miRU start	miRU End
LOC_OS04G42600	7248	LOC_OS04G42600.2-5	osa-miR1436	3606	3626
LOC_OS04G42600	7248	LOC_OS04G42600.2-5	osa-miR1436	3606	3626

PhaseCut55:
+Start	+End	FragmentLength	FragmentNumber
3615	3759	24	7
PhaseCut_HTS_information:
HTS_Seq	MatchSite	HTS_Strand	GSM520640_wildtype	GSM520639_rdr2	GSM520637_dcl1	GSM520638_dcl3	GSM455965_Total	GSM455962_AGO1a	GSM455963_AGO1b	GSM455964_AGO1c	GSM520634_AGO4a	GSM520635_AGO4b	GSM520636_AGO16
CCGTTTCACAATGTAAGTCATTCT	3613	-	39.89	7.31	39.11	6.72	1.99	0	0	0	19.46	19.74	5.14
AGCATTTCCCACATTCATATTGAT	3637	-	13.82	6.86	15.95	2.04	13.4	0	0	0	62.78	8.06	10.29
CATTTCCCACATTCATATTGATGT	3639	+	0	0	0	0	0	0	0	0	0	0.16	0
TAATGAATCTAGATAGATATATAT	3663	+	0	0.22	0.22	0	1.99	0	0	0	0	0.66	0
ATGTCTACATTCATTAACATCAAT	3685	-	1.97	0.66	0.87	0.41	4.96	0	0	0	6.24	1.64	23.85
GAATGTGGGAAATATTAGAATGAC	3711	+	1.18	0	0.22	0	0.5	0	0	0	0	1.48	0.23
TTACATTGTGAAACGGAGGAAGTA	3735	+	0.39	0	0.44	0	0	0	0	0	0	0	0
miRU information:
Gene_ID	Gene_Length	Intron	miRNA	miRU start	miRU End
LOC_OS04G42600	7248	LOC_OS04G42600.2-5	osa-miR1436	3606	3626
LOC_OS04G42600	7248	LOC_OS04G42600.2-5	osa-miR1436	3606	3626

PhaseCut81:
+Start	+End	FragmentLength	FragmentNumber
3620	3683	21	4
PhaseCut_HTS_information:
HTS_Seq	MatchSite	HTS_Strand	GSM520640_wildtype	GSM520639_rdr2	GSM520637_dcl1	GSM520638_dcl3	GSM455965_Total	GSM455962_AGO1a	GSM455963_AGO1b	GSM455964_AGO1c	GSM520634_AGO4a	GSM520635_AGO4b	GSM520636_AGO16
TCACAATGTAAGTCATTCTAG	3618	-	3.16	1.77	0.66	3.05	0.5	0	0	0	0	0	0.23
CATTTCCCACATTCATATTGA	3639	-	7.5	4.87	2.84	9.36	20.6	0	0	22.61	0.37	0.16	0.47
TTTCCCACATTCATATTGATG	3641	+	1.18	0	0	0	1.99	0.26	0	26.21	0	0	0
TTAATGAATCTAGATAGATAT	3662	+	2.76	0	1.53	0.81	9.18	2.11	0	0	0	0	0
miRU information:
Gene_ID	Gene_Length	Intron	miRNA	miRU start	miRU End
LOC_OS04G42600	7248	LOC_OS04G42600.2-5	osa-miR1436	3606	3626
LOC_OS04G42600	7248	LOC_OS04G42600.2-5	osa-miR1436	3606	3626


>LOC_OS04G43050.1-23
GTAAGTTCATCTTCTTACTGAGAGCACCCGCAATAGTAAAGTAAGGTGCTATCTATAAAACATGTACATCTCAGCAATAGGCTAGATTAATAGTAAACCACTTCAATGGTATGTCTATATGGGTATATATAACTCTCTAATCCATTGCATTGTTTTTCTCTATAGACTATTTCTAGGTTAGTAGATAGTTTTGCTCTCTCTCTTCATTTAATATCTTCCAAGTAGGAAAATATGCTGACATGGATGTCTTGTAGAGAGCCTATAGCAGGTACAATAGCAGGCTATTAGCCAGCTGTAAACATATTTGTAGCCAGCTACAGCACGGACTCTAAGACGCAATGTGTATATAATAGGTGGGACCATATATTAGTAGTATAGTAAGCAACTATTGTATGAATTGGCTATTAGATTGACTATAGATAAATTGGAGCTAATAGTGGGCTATACTATTAAACTTGCTCTAAGGGTGAAATAATAACCTTTACGTGTTACGATGAAACTTACGTCCTACCTGTACTGTTTCCTTTCCTTTGTGCAGTAATATATACATGGCCTACCCAGAGTAGTAGATGCTCATATTTAAGTTCTTTATAGTCTATCCAGAACGCAAATTAGCTTGTACATTTTATGATCAGAATTTCGATGATGCACCTTGGCTTTTAGGTTAAACATGGTGTTCTAAAATGTGGATTATACATAATGCCATTCTCATACTAAAGCTTGGTATAAGCTGGAGCAGCAATCGTTTAACTGACAAGCAGAACTATTAAGCACGATTCTGTCATATAATAATTTCTATGCCTAGGGAACTAGATGACACATGGCTTATACATTTTTTAGTAATATTGTACTTCCTCCGTTTCACAATGTAAGTCATTCTAGCTTTTCCCACATTCATATTCATGTTAATGAATCTAGATAAATATATATGTCTAGATTCATTAACATCAATATGAATATGGGAAATGCTAGAATGACTTACATTGTGAAACGGAGGGAGTACACAACTATCTCTGTTGCCACTTGCATATGTACACATGCTTGCTAACTTCCCTGGAG

PhaseCut136:
+Start	+End	FragmentLength	FragmentNumber
14278	14398	24	5
PhaseCut_HTS_information:
HTS_Seq	MatchSite	HTS_Strand	GSM520640_wildtype	GSM520639_rdr2	GSM520637_dcl1	GSM520638_dcl3	GSM455965_Total	GSM455962_AGO1a	GSM455963_AGO1b	GSM455964_AGO1c	GSM520634_AGO4a	GSM520635_AGO4b	GSM520636_AGO16
CCGTTTCACAATGTAAGTCATTCT	14276	-	39.89	7.31	39.11	6.72	1.99	0	0	0	19.46	19.74	5.14
AGCTTTTCCCACATTCATATTCAT	14300	-	0	0	0.44	0	0	0	0	0	0	0	0
TAATGAATCTAGATAAATATATAT	14326	+	0	0.22	0	0	0.5	0	0	0	0	0.99	0
ATGTCTAGATTCATTAACATCAAT	14348	-	2.57	1.11	3.28	0.81	7.94	0	0	0	11.01	5.76	95.16
GAATATGGGAAATGCTAGAATGAC	14374	+	4.94	0.66	3.5	0.81	2.48	0	0	0	0	22.86	1.64
miRU information:
Gene_ID	Gene_Length	Intron	miRNA	miRU start	miRU End
LOC_OS04G43050	14911	LOC_OS04G43050.1-23	osa-miR1436	14269	14289
LOC_OS04G43050	14911	LOC_OS04G43050.1-23	osa-miR1436	14269	14289

PhaseCut138:
+Start	+End	FragmentLength	FragmentNumber
14280	14424	24	7
PhaseCut_HTS_information:
HTS_Seq	MatchSite	HTS_Strand	GSM520640_wildtype	GSM520639_rdr2	GSM520637_dcl1	GSM520638_dcl3	GSM455965_Total	GSM455962_AGO1a	GSM455963_AGO1b	GSM455964_AGO1c	GSM520634_AGO4a	GSM520635_AGO4b	GSM520636_AGO16
GTTTCACAATGTAAGTCATTCTAG	14278	-	0.39	0.66	0.87	0.41	0.5	0	0	0	0.37	0.16	0
CTTTTCCCACATTCATATTCATGT	14302	-	0	0	0	0	0	0	0	0	0	0	0
ATGAATCTAGATAAATATATATGT	14328	+	1.78	0.44	3.06	0.61	3.72	0	0	0	6.98	1.48	24.78
GTCTAGATTCATTAACATCAATAT	14350	-	12.84	2.88	12.67	2.44	5.71	0	0	0	7.71	1.81	0
ATATGGGAAATGCTAGAATGACTT	14376	+	0	0	0	0.2	0.5	0	0	0	0.73	0.33	0.47
TTACATTGTGAAACGGAGGGAGTA	14398	-	0	0	0	0	0	0	0	0	0	0.16	0
ACATTGTGAAACGGAGGGAGTACA	14400	+	0	0	0.22	0	0	0	0	0	0	0	0.47
miRU information:
Gene_ID	Gene_Length	Intron	miRNA	miRU start	miRU End
LOC_OS04G43050	14911	LOC_OS04G43050.1-23	osa-miR1436	14269	14289
LOC_OS04G43050	14911	LOC_OS04G43050.1-23	osa-miR1436	14269	14289

PhaseCut140:
+Start	+End	FragmentLength	FragmentNumber
14280	14424	24	7
PhaseCut_HTS_information:
HTS_Seq	MatchSite	HTS_Strand	GSM520640_wildtype	GSM520639_rdr2	GSM520637_dcl1	GSM520638_dcl3	GSM455965_Total	GSM455962_AGO1a	GSM455963_AGO1b	GSM455964_AGO1c	GSM520634_AGO4a	GSM520635_AGO4b	GSM520636_AGO16
TTCACAATGTAAGTCATTCTAGCT	14280	+	0	0	0	0	0	0	0	0	0	0	0
CTTTTCCCACATTCATATTCATGT	14302	-	0	0	0	0	0	0	0	0	0	0	0
ATGAATCTAGATAAATATATATGT	14328	+	1.78	0.44	3.06	0.61	3.72	0	0	0	6.98	1.48	24.78
GTCTAGATTCATTAACATCAATAT	14350	-	12.84	2.88	12.67	2.44	5.71	0	0	0	7.71	1.81	0
ATATGGGAAATGCTAGAATGACTT	14376	+	0	0	0	0.2	0.5	0	0	0	0.73	0.33	0.47
TTACATTGTGAAACGGAGGGAGTA	14398	-	0	0	0	0	0	0	0	0	0	0.16	0
ACATTGTGAAACGGAGGGAGTACA	14400	+	0	0	0.22	0	0	0	0	0	0	0	0.47
miRU information:
Gene_ID	Gene_Length	Intron	miRNA	miRU start	miRU End
LOC_OS04G43050	14911	LOC_OS04G43050.1-23	osa-miR1436	14269	14289
LOC_OS04G43050	14911	LOC_OS04G43050.1-23	osa-miR1436	14269	14289


>LOC_OS04G43050.2-12
GTAAGTTCATCTTCTTACTGAGAGCACCCGCAATAGTAAAGTAAGGTGCTATCTATAAAACATGTACATCTCAGCAATAGGCTAGATTAATAGTAAACCACTTCAATGGTATGTCTATATGGGTATATATAACTCTCTAATCCATTGCATTGTTTTTCTCTATAGACTATTTCTAGGTTAGTAGATAGTTTTGCTCTCTCTCTTCATTTAATATCTTCCAAGTAGGAAAATATGCTGACATGGATGTCTTGTAGAGAGCCTATAGCAGGTACAATAGCAGGCTATTAGCCAGCTGTAAACATATTTGTAGCCAGCTACAGCACGGACTCTAAGACGCAATGTGTATATAATAGGTGGGACCATATATTAGTAGTATAGTAAGCAACTATTGTATGAATTGGCTATTAGATTGACTATAGATAAATTGGAGCTAATAGTGGGCTATACTATTAAACTTGCTCTAAGGGTGAAATAATAACCTTTACGTGTTACGATGAAACTTACGTCCTACCTGTACTGTTTCCTTTCCTTTGTGCAGTAATATATACATGGCCTACCCAGAGTAGTAGATGCTCATATTTAAGTTCTTTATAGTCTATCCAGAACGCAAATTAGCTTGTACATTTTATGATCAGAATTTCGATGATGCACCTTGGCTTTTAGGTTAAACATGGTGTTCTAAAATGTGGATTATACATAATGCCATTCTCATACTAAAGCTTGGTATAAGCTGGAGCAGCAATCGTTTAACTGACAAGCAGAACTATTAAGCACGATTCTGTCATATAATAATTTCTATGCCTAGGGAACTAGATGACACATGGCTTATACATTTTTTAGTAATATTGTACTTCCTCCGTTTCACAATGTAAGTCATTCTAGCTTTTCCCACATTCATATTCATGTTAATGAATCTAGATAAATATATATGTCTAGATTCATTAACATCAATATGAATATGGGAAATGCTAGAATGACTTACATTGTGAAACGGAGGGAGTACACAACTATCTCTGTTGCCACTTGCATATGTACACATGCTTGCTAACTTCCCTGGAG

PhaseCut136:
+Start	+End	FragmentLength	FragmentNumber
14278	14398	24	5
PhaseCut_HTS_information:
HTS_Seq	MatchSite	HTS_Strand	GSM520640_wildtype	GSM520639_rdr2	GSM520637_dcl1	GSM520638_dcl3	GSM455965_Total	GSM455962_AGO1a	GSM455963_AGO1b	GSM455964_AGO1c	GSM520634_AGO4a	GSM520635_AGO4b	GSM520636_AGO16
CCGTTTCACAATGTAAGTCATTCT	14276	-	39.89	7.31	39.11	6.72	1.99	0	0	0	19.46	19.74	5.14
AGCTTTTCCCACATTCATATTCAT	14300	-	0	0	0.44	0	0	0	0	0	0	0	0
TAATGAATCTAGATAAATATATAT	14326	+	0	0.22	0	0	0.5	0	0	0	0	0.99	0
ATGTCTAGATTCATTAACATCAAT	14348	-	2.57	1.11	3.28	0.81	7.94	0	0	0	11.01	5.76	95.16
GAATATGGGAAATGCTAGAATGAC	14374	+	4.94	0.66	3.5	0.81	2.48	0	0	0	0	22.86	1.64
miRU information:
Gene_ID	Gene_Length	Intron	miRNA	miRU start	miRU End
LOC_OS04G43050	14911	LOC_OS04G43050.2-12	osa-miR1436	14269	14289
LOC_OS04G43050	14911	LOC_OS04G43050.2-12	osa-miR1436	14269	14289

PhaseCut138:
+Start	+End	FragmentLength	FragmentNumber
14280	14424	24	7
PhaseCut_HTS_information:
HTS_Seq	MatchSite	HTS_Strand	GSM520640_wildtype	GSM520639_rdr2	GSM520637_dcl1	GSM520638_dcl3	GSM455965_Total	GSM455962_AGO1a	GSM455963_AGO1b	GSM455964_AGO1c	GSM520634_AGO4a	GSM520635_AGO4b	GSM520636_AGO16
GTTTCACAATGTAAGTCATTCTAG	14278	-	0.39	0.66	0.87	0.41	0.5	0	0	0	0.37	0.16	0
CTTTTCCCACATTCATATTCATGT	14302	-	0	0	0	0	0	0	0	0	0	0	0
ATGAATCTAGATAAATATATATGT	14328	+	1.78	0.44	3.06	0.61	3.72	0	0	0	6.98	1.48	24.78
GTCTAGATTCATTAACATCAATAT	14350	-	12.84	2.88	12.67	2.44	5.71	0	0	0	7.71	1.81	0
ATATGGGAAATGCTAGAATGACTT	14376	+	0	0	0	0.2	0.5	0	0	0	0.73	0.33	0.47
TTACATTGTGAAACGGAGGGAGTA	14398	-	0	0	0	0	0	0	0	0	0	0.16	0
ACATTGTGAAACGGAGGGAGTACA	14400	+	0	0	0.22	0	0	0	0	0	0	0	0.47
miRU information:
Gene_ID	Gene_Length	Intron	miRNA	miRU start	miRU End
LOC_OS04G43050	14911	LOC_OS04G43050.2-12	osa-miR1436	14269	14289
LOC_OS04G43050	14911	LOC_OS04G43050.2-12	osa-miR1436	14269	14289

PhaseCut140:
+Start	+End	FragmentLength	FragmentNumber
14280	14424	24	7
PhaseCut_HTS_information:
HTS_Seq	MatchSite	HTS_Strand	GSM520640_wildtype	GSM520639_rdr2	GSM520637_dcl1	GSM520638_dcl3	GSM455965_Total	GSM455962_AGO1a	GSM455963_AGO1b	GSM455964_AGO1c	GSM520634_AGO4a	GSM520635_AGO4b	GSM520636_AGO16
TTCACAATGTAAGTCATTCTAGCT	14280	+	0	0	0	0	0	0	0	0	0	0	0
CTTTTCCCACATTCATATTCATGT	14302	-	0	0	0	0	0	0	0	0	0	0	0
ATGAATCTAGATAAATATATATGT	14328	+	1.78	0.44	3.06	0.61	3.72	0	0	0	6.98	1.48	24.78
GTCTAGATTCATTAACATCAATAT	14350	-	12.84	2.88	12.67	2.44	5.71	0	0	0	7.71	1.81	0
ATATGGGAAATGCTAGAATGACTT	14376	+	0	0	0	0.2	0.5	0	0	0	0.73	0.33	0.47
TTACATTGTGAAACGGAGGGAGTA	14398	-	0	0	0	0	0	0	0	0	0	0.16	0
ACATTGTGAAACGGAGGGAGTACA	14400	+	0	0	0.22	0	0	0	0	0	0	0	0.47
miRU information:
Gene_ID	Gene_Length	Intron	miRNA	miRU start	miRU End
LOC_OS04G43050	14911	LOC_OS04G43050.2-12	osa-miR1436	14269	14289
LOC_OS04G43050	14911	LOC_OS04G43050.2-12	osa-miR1436	14269	14289


>LOC_OS04G43050.3-12
GTAAGTTCATCTTCTTACTGAGAGCACCCGCAATAGTAAAGTAAGGTGCTATCTATAAAACATGTACATCTCAGCAATAGGCTAGATTAATAGTAAACCACTTCAATGGTATGTCTATATGGGTATATATAACTCTCTAATCCATTGCATTGTTTTTCTCTATAGACTATTTCTAGGTTAGTAGATAGTTTTGCTCTCTCTCTTCATTTAATATCTTCCAAGTAGGAAAATATGCTGACATGGATGTCTTGTAGAGAGCCTATAGCAGGTACAATAGCAGGCTATTAGCCAGCTGTAAACATATTTGTAGCCAGCTACAGCACGGACTCTAAGACGCAATGTGTATATAATAGGTGGGACCATATATTAGTAGTATAGTAAGCAACTATTGTATGAATTGGCTATTAGATTGACTATAGATAAATTGGAGCTAATAGTGGGCTATACTATTAAACTTGCTCTAAGGGTGAAATAATAACCTTTACGTGTTACGATGAAACTTACGTCCTACCTGTACTGTTTCCTTTCCTTTGTGCAGTAATATATACATGGCCTACCCAGAGTAGTAGATGCTCATATTTAAGTTCTTTATAGTCTATCCAGAACGCAAATTAGCTTGTACATTTTATGATCAGAATTTCGATGATGCACCTTGGCTTTTAGGTTAAACATGGTGTTCTAAAATGTGGATTATACATAATGCCATTCTCATACTAAAGCTTGGTATAAGCTGGAGCAGCAATCGTTTAACTGACAAGCAGAACTATTAAGCACGATTCTGTCATATAATAATTTCTATGCCTAGGGAACTAGATGACACATGGCTTATACATTTTTTAGTAATATTGTACTTCCTCCGTTTCACAATGTAAGTCATTCTAGCTTTTCCCACATTCATATTCATGTTAATGAATCTAGATAAATATATATGTCTAGATTCATTAACATCAATATGAATATGGGAAATGCTAGAATGACTTACATTGTGAAACGGAGGGAGTACACAACTATCTCTGTTGCCACTTGCATATGTACACATGCTTGCTAACTTCCCTGGAGGAATGATACAG

PhaseCut136:
+Start	+End	FragmentLength	FragmentNumber
14278	14398	24	5
PhaseCut_HTS_information:
HTS_Seq	MatchSite	HTS_Strand	GSM520640_wildtype	GSM520639_rdr2	GSM520637_dcl1	GSM520638_dcl3	GSM455965_Total	GSM455962_AGO1a	GSM455963_AGO1b	GSM455964_AGO1c	GSM520634_AGO4a	GSM520635_AGO4b	GSM520636_AGO16
CCGTTTCACAATGTAAGTCATTCT	14276	-	39.89	7.31	39.11	6.72	1.99	0	0	0	19.46	19.74	5.14
AGCTTTTCCCACATTCATATTCAT	14300	-	0	0	0.44	0	0	0	0	0	0	0	0
TAATGAATCTAGATAAATATATAT	14326	+	0	0.22	0	0	0.5	0	0	0	0	0.99	0
ATGTCTAGATTCATTAACATCAAT	14348	-	2.57	1.11	3.28	0.81	7.94	0	0	0	11.01	5.76	95.16
GAATATGGGAAATGCTAGAATGAC	14374	+	4.94	0.66	3.5	0.81	2.48	0	0	0	0	22.86	1.64
miRU information:
Gene_ID	Gene_Length	Intron	miRNA	miRU start	miRU End
LOC_OS04G43050	14911	LOC_OS04G43050.3-12	osa-miR1436	14269	14289
LOC_OS04G43050	14911	LOC_OS04G43050.3-12	osa-miR1436	14269	14289

PhaseCut138:
+Start	+End	FragmentLength	FragmentNumber
14280	14424	24	7
PhaseCut_HTS_information:
HTS_Seq	MatchSite	HTS_Strand	GSM520640_wildtype	GSM520639_rdr2	GSM520637_dcl1	GSM520638_dcl3	GSM455965_Total	GSM455962_AGO1a	GSM455963_AGO1b	GSM455964_AGO1c	GSM520634_AGO4a	GSM520635_AGO4b	GSM520636_AGO16
GTTTCACAATGTAAGTCATTCTAG	14278	-	0.39	0.66	0.87	0.41	0.5	0	0	0	0.37	0.16	0
CTTTTCCCACATTCATATTCATGT	14302	-	0	0	0	0	0	0	0	0	0	0	0
ATGAATCTAGATAAATATATATGT	14328	+	1.78	0.44	3.06	0.61	3.72	0	0	0	6.98	1.48	24.78
GTCTAGATTCATTAACATCAATAT	14350	-	12.84	2.88	12.67	2.44	5.71	0	0	0	7.71	1.81	0
ATATGGGAAATGCTAGAATGACTT	14376	+	0	0	0	0.2	0.5	0	0	0	0.73	0.33	0.47
TTACATTGTGAAACGGAGGGAGTA	14398	-	0	0	0	0	0	0	0	0	0	0.16	0
ACATTGTGAAACGGAGGGAGTACA	14400	+	0	0	0.22	0	0	0	0	0	0	0	0.47
miRU information:
Gene_ID	Gene_Length	Intron	miRNA	miRU start	miRU End
LOC_OS04G43050	14911	LOC_OS04G43050.3-12	osa-miR1436	14269	14289
LOC_OS04G43050	14911	LOC_OS04G43050.3-12	osa-miR1436	14269	14289

PhaseCut140:
+Start	+End	FragmentLength	FragmentNumber
14280	14424	24	7
PhaseCut_HTS_information:
HTS_Seq	MatchSite	HTS_Strand	GSM520640_wildtype	GSM520639_rdr2	GSM520637_dcl1	GSM520638_dcl3	GSM455965_Total	GSM455962_AGO1a	GSM455963_AGO1b	GSM455964_AGO1c	GSM520634_AGO4a	GSM520635_AGO4b	GSM520636_AGO16
TTCACAATGTAAGTCATTCTAGCT	14280	+	0	0	0	0	0	0	0	0	0	0	0
CTTTTCCCACATTCATATTCATGT	14302	-	0	0	0	0	0	0	0	0	0	0	0
ATGAATCTAGATAAATATATATGT	14328	+	1.78	0.44	3.06	0.61	3.72	0	0	0	6.98	1.48	24.78
GTCTAGATTCATTAACATCAATAT	14350	-	12.84	2.88	12.67	2.44	5.71	0	0	0	7.71	1.81	0
ATATGGGAAATGCTAGAATGACTT	14376	+	0	0	0	0.2	0.5	0	0	0	0.73	0.33	0.47
TTACATTGTGAAACGGAGGGAGTA	14398	-	0	0	0	0	0	0	0	0	0	0.16	0
ACATTGTGAAACGGAGGGAGTACA	14400	+	0	0	0.22	0	0	0	0	0	0	0	0.47
miRU information:
Gene_ID	Gene_Length	Intron	miRNA	miRU start	miRU End
LOC_OS04G43050	14911	LOC_OS04G43050.3-12	osa-miR1436	14269	14289
LOC_OS04G43050	14911	LOC_OS04G43050.3-12	osa-miR1436	14269	14289


>LOC_OS04G43050.4-10
GTAAGTTCATCTTCTTACTGAGAGCACCCGCAATAGTAAAGTAAGGTGCTATCTATAAAACATGTACATCTCAGCAATAGGCTAGATTAATAGTAAACCACTTCAATGGTATGTCTATATGGGTATATATAACTCTCTAATCCATTGCATTGTTTTTCTCTATAGACTATTTCTAGGTTAGTAGATAGTTTTGCTCTCTCTCTTCATTTAATATCTTCCAAGTAGGAAAATATGCTGACATGGATGTCTTGTAGAGAGCCTATAGCAGGTACAATAGCAGGCTATTAGCCAGCTGTAAACATATTTGTAGCCAGCTACAGCACGGACTCTAAGACGCAATGTGTATATAATAGGTGGGACCATATATTAGTAGTATAGTAAGCAACTATTGTATGAATTGGCTATTAGATTGACTATAGATAAATTGGAGCTAATAGTGGGCTATACTATTAAACTTGCTCTAAGGGTGAAATAATAACCTTTACGTGTTACGATGAAACTTACGTCCTACCTGTACTGTTTCCTTTCCTTTGTGCAGTAATATATACATGGCCTACCCAGAGTAGTAGATGCTCATATTTAAGTTCTTTATAGTCTATCCAGAACGCAAATTAGCTTGTACATTTTATGATCAGAATTTCGATGATGCACCTTGGCTTTTAGGTTAAACATGGTGTTCTAAAATGTGGATTATACATAATGCCATTCTCATACTAAAGCTTGGTATAAGCTGGAGCAGCAATCGTTTAACTGACAAGCAGAACTATTAAGCACGATTCTGTCATATAATAATTTCTATGCCTAGGGAACTAGATGACACATGGCTTATACATTTTTTAGTAATATTGTACTTCCTCCGTTTCACAATGTAAGTCATTCTAGCTTTTCCCACATTCATATTCATGTTAATGAATCTAGATAAATATATATGTCTAGATTCATTAACATCAATATGAATATGGGAAATGCTAGAATGACTTACATTGTGAAACGGAGGGAGTACACAACTATCTCTGTTGCCACTTGCATATGTACACATGCTTGCTAACTTCCCTGGAGGAATGATACAG

PhaseCut136:
+Start	+End	FragmentLength	FragmentNumber
14278	14398	24	5
PhaseCut_HTS_information:
HTS_Seq	MatchSite	HTS_Strand	GSM520640_wildtype	GSM520639_rdr2	GSM520637_dcl1	GSM520638_dcl3	GSM455965_Total	GSM455962_AGO1a	GSM455963_AGO1b	GSM455964_AGO1c	GSM520634_AGO4a	GSM520635_AGO4b	GSM520636_AGO16
CCGTTTCACAATGTAAGTCATTCT	14276	-	39.89	7.31	39.11	6.72	1.99	0	0	0	19.46	19.74	5.14
AGCTTTTCCCACATTCATATTCAT	14300	-	0	0	0.44	0	0	0	0	0	0	0	0
TAATGAATCTAGATAAATATATAT	14326	+	0	0.22	0	0	0.5	0	0	0	0	0.99	0
ATGTCTAGATTCATTAACATCAAT	14348	-	2.57	1.11	3.28	0.81	7.94	0	0	0	11.01	5.76	95.16
GAATATGGGAAATGCTAGAATGAC	14374	+	4.94	0.66	3.5	0.81	2.48	0	0	0	0	22.86	1.64
miRU information:
Gene_ID	Gene_Length	Intron	miRNA	miRU start	miRU End
LOC_OS04G43050	14911	LOC_OS04G43050.4-10	osa-miR1436	14269	14289
LOC_OS04G43050	14911	LOC_OS04G43050.4-10	osa-miR1436	14269	14289

PhaseCut138:
+Start	+End	FragmentLength	FragmentNumber
14280	14424	24	7
PhaseCut_HTS_information:
HTS_Seq	MatchSite	HTS_Strand	GSM520640_wildtype	GSM520639_rdr2	GSM520637_dcl1	GSM520638_dcl3	GSM455965_Total	GSM455962_AGO1a	GSM455963_AGO1b	GSM455964_AGO1c	GSM520634_AGO4a	GSM520635_AGO4b	GSM520636_AGO16
GTTTCACAATGTAAGTCATTCTAG	14278	-	0.39	0.66	0.87	0.41	0.5	0	0	0	0.37	0.16	0
CTTTTCCCACATTCATATTCATGT	14302	-	0	0	0	0	0	0	0	0	0	0	0
ATGAATCTAGATAAATATATATGT	14328	+	1.78	0.44	3.06	0.61	3.72	0	0	0	6.98	1.48	24.78
GTCTAGATTCATTAACATCAATAT	14350	-	12.84	2.88	12.67	2.44	5.71	0	0	0	7.71	1.81	0
ATATGGGAAATGCTAGAATGACTT	14376	+	0	0	0	0.2	0.5	0	0	0	0.73	0.33	0.47
TTACATTGTGAAACGGAGGGAGTA	14398	-	0	0	0	0	0	0	0	0	0	0.16	0
ACATTGTGAAACGGAGGGAGTACA	14400	+	0	0	0.22	0	0	0	0	0	0	0	0.47
miRU information:
Gene_ID	Gene_Length	Intron	miRNA	miRU start	miRU End
LOC_OS04G43050	14911	LOC_OS04G43050.4-10	osa-miR1436	14269	14289
LOC_OS04G43050	14911	LOC_OS04G43050.4-10	osa-miR1436	14269	14289

PhaseCut140:
+Start	+End	FragmentLength	FragmentNumber
14280	14424	24	7
PhaseCut_HTS_information:
HTS_Seq	MatchSite	HTS_Strand	GSM520640_wildtype	GSM520639_rdr2	GSM520637_dcl1	GSM520638_dcl3	GSM455965_Total	GSM455962_AGO1a	GSM455963_AGO1b	GSM455964_AGO1c	GSM520634_AGO4a	GSM520635_AGO4b	GSM520636_AGO16
TTCACAATGTAAGTCATTCTAGCT	14280	+	0	0	0	0	0	0	0	0	0	0	0
CTTTTCCCACATTCATATTCATGT	14302	-	0	0	0	0	0	0	0	0	0	0	0
ATGAATCTAGATAAATATATATGT	14328	+	1.78	0.44	3.06	0.61	3.72	0	0	0	6.98	1.48	24.78
GTCTAGATTCATTAACATCAATAT	14350	-	12.84	2.88	12.67	2.44	5.71	0	0	0	7.71	1.81	0
ATATGGGAAATGCTAGAATGACTT	14376	+	0	0	0	0.2	0.5	0	0	0	0.73	0.33	0.47
TTACATTGTGAAACGGAGGGAGTA	14398	-	0	0	0	0	0	0	0	0	0	0.16	0
ACATTGTGAAACGGAGGGAGTACA	14400	+	0	0	0.22	0	0	0	0	0	0	0	0.47
miRU information:
Gene_ID	Gene_Length	Intron	miRNA	miRU start	miRU End
LOC_OS04G43050	14911	LOC_OS04G43050.4-10	osa-miR1436	14269	14289
LOC_OS04G43050	14911	LOC_OS04G43050.4-10	osa-miR1436	14269	14289


>LOC_OS04G46450.1-6
GTAACTGCCATCGTTCATTTTTAAAGTTCCAAATTACTACTTCCTCCGTTTCACAATGTAAGTCATTCTAGCATTTCCCACATTCATATTGATGTTAATGAATCTAGATATCTAGATTCATTAACATCAATATGAATGTGGGAAATGCTAGAATGACTTACATTGTGAAACGGAGGGAGTACCTGTGATATGTATGATCTGACCCAATTATCAACCAG

PhaseCut53:
+Start	+End	FragmentLength	FragmentNumber
4253	4301	24	3
PhaseCut_HTS_information:
HTS_Seq	MatchSite	HTS_Strand	GSM520640_wildtype	GSM520639_rdr2	GSM520637_dcl1	GSM520638_dcl3	GSM455965_Total	GSM455962_AGO1a	GSM455963_AGO1b	GSM455964_AGO1c	GSM520634_AGO4a	GSM520635_AGO4b	GSM520636_AGO16
CCGTTTCACAATGTAAGTCATTCT	4251	-	39.89	7.31	39.11	6.72	1.99	0	0	0	19.46	19.74	5.14
AGCATTTCCCACATTCATATTGAT	4275	-	13.82	6.86	15.95	2.04	13.4	0	0	0	62.78	8.06	10.29
CATTTCCCACATTCATATTGATGT	4277	+	0	0	0	0	0	0	0	0	0	0.16	0
miRU information:
Gene_ID	Gene_Length	Intron	miRNA	miRU start	miRU End
LOC_OS04G46450	8717	LOC_OS04G46450.1-6	osa-miR1436	4244	4264


>LOC_OS04G51910.1-4
GTGAGCTGACTATTACTTGCTAACTGAGCGTACTATTTACTTCCTCCGTTTCACAATGTAAGTCATTCTAGCATTTCCCACATTCATATTGATGGTAATGAATCTAGATAGATATATATGTCTAGATTCATTAACATCAATATGAATATGGGAAATGCTAGAATTACTTACATTGTGAAACGGAGGGAGTACTTGCTAACCGTTGATAACCAGTCTTGCAAATTTCCATGCCTGGTGCTGATTTGATGCAACTTGTTTGTCTCAACAG

PhaseCut34:
+Start	+End	FragmentLength	FragmentNumber
1157	1277	24	5
PhaseCut_HTS_information:
HTS_Seq	MatchSite	HTS_Strand	GSM520640_wildtype	GSM520639_rdr2	GSM520637_dcl1	GSM520638_dcl3	GSM455965_Total	GSM455962_AGO1a	GSM455963_AGO1b	GSM455964_AGO1c	GSM520634_AGO4a	GSM520635_AGO4b	GSM520636_AGO16
CCGTTTCACAATGTAAGTCATTCT	1155	-	39.89	7.31	39.11	6.72	1.99	0	0	0	19.46	19.74	5.14
AGCATTTCCCACATTCATATTGAT	1179	-	13.82	6.86	15.95	2.04	13.4	0	0	0	62.78	8.06	10.29
TAATGAATCTAGATAGATATATAT	1205	+	0	0.22	0.22	0	1.99	0	0	0	0	0.66	0
ATGTCTAGATTCATTAACATCAAT	1227	-	2.57	1.11	3.28	0.81	7.94	0	0	0	11.01	5.76	95.16
GAATATGGGAAATGCTAGAATTAC	1253	+	0	0	0	0	0	0	0	0	0	0.16	0
miRU information:
Gene_ID	Gene_Length	Intron	miRNA	miRU start	miRU End
LOC_OS04G51910	4341	LOC_OS04G51910.1-4	osa-miR1436	1148	1168
LOC_OS04G51910	4341	LOC_OS04G51910.1-4	osa-miR1436	1148	1168
LOC_OS04G51910	4341	LOC_OS04G51910.1-4	osa-miR1436	1148	1168

PhaseCut51:
+Start	+End	FragmentLength	FragmentNumber
1162	1204	21	3
PhaseCut_HTS_information:
HTS_Seq	MatchSite	HTS_Strand	GSM520640_wildtype	GSM520639_rdr2	GSM520637_dcl1	GSM520638_dcl3	GSM455965_Total	GSM455962_AGO1a	GSM455963_AGO1b	GSM455964_AGO1c	GSM520634_AGO4a	GSM520635_AGO4b	GSM520636_AGO16
TCACAATGTAAGTCATTCTAG	1160	-	3.16	1.77	0.66	3.05	0.5	0	0	0	0	0	0.23
CATTTCCCACATTCATATTGA	1181	-	7.5	4.87	2.84	9.36	20.6	0	0	22.61	0.37	0.16	0.47
TTTCCCACATTCATATTGATG	1183	+	1.18	0	0	0	1.99	0.26	0	26.21	0	0	0
miRU information:
Gene_ID	Gene_Length	Intron	miRNA	miRU start	miRU End
LOC_OS04G51910	4341	LOC_OS04G51910.1-4	osa-miR1436	1148	1168
LOC_OS04G51910	4341	LOC_OS04G51910.1-4	osa-miR1436	1148	1168
LOC_OS04G51910	4341	LOC_OS04G51910.1-4	osa-miR1436	1148	1168


>LOC_OS04G52940.1-17
GTCAGCAGTTGAACAAAATTCATTCTATTAAGATATACTTCCTCCGTTTCACAATGTAAGTCATTCTAACATTTCCCACATTCATATTGATGTTAATGAATCTAAATAGATATATATGTCTAGATTCATTAATATCAATATGAATGTGGGAAATGCTAGAATGACTTATATTGCGAAACGGAGGGAGTAGTTAATAACTACTCCCTCCGTTAAACTTCACTTCTAGTCTCTACCATTAGTCCTAAAATAACTTCATTTCTATCCTCTTACGGTTTTACCTACCCTCGGTTCAAAAATCGATGAGCTTTATTCTTCAATAAGCCTTACCAACTCCTTACCTAACCATCCACCCACCAATACTACCTTTTCTATCTCTACCTTGTTTTGCACACCCAAAACTAAAAATGAAGTTATTTTGGGATGGAGGGAGTATGTTTGCATTATTAGTCTTGGATTGATTCTGTATTGTTTTTAGTTTGATCTGCAAAGTTGTATTCTCTAATATGGGCCCACTAGTGTACATTGAAGATTCACTCGAGATTCTGAGTCCTAAGAATTCCACCTGAAATGCTGGATTTATGTTTTTTTGTGAGGCTAATTTTCTAACTATCCAATTGTGGACCTAAGAAGTGTATTTTAGTTTGTCTTTTAGATGCAACTATGAAAGAAATTTACACATGCATATATATTTGACGAGTTACTCTTTGGTGGGTGATATATGCAG

PhaseCut73:
+Start	+End	FragmentLength	FragmentNumber
7895	8000	21	6
PhaseCut_HTS_information:
HTS_Seq	MatchSite	HTS_Strand	GSM520640_wildtype	GSM520639_rdr2	GSM520637_dcl1	GSM520638_dcl3	GSM455965_Total	GSM455962_AGO1a	GSM455963_AGO1b	GSM455964_AGO1c	GSM520634_AGO4a	GSM520635_AGO4b	GSM520636_AGO16
ACAATGTAAGTCATTCTAACA	7895	+	0.59	0	0	1.02	0.25	0	0	0	0	0	0
CATTTCCCACATTCATATTGA	7914	-	7.5	4.87	2.84	9.36	20.6	0	0	22.61	0.37	0.16	0.47
TTTCCCACATTCATATTGATG	7916	+	1.18	0	0	0	1.99	0.26	0	26.21	0	0	0
TTAATGAATCTAAATAGATAT	7937	+	0.2	0	0.22	0	0.25	0	0	0	0	0	0
ATATGTCTAGATTCATTAATA	7958	+	0	0	0	0.2	0.5	0	0	0	0	0	0
TCAATATGAATGTGGGAAATG	7979	+	7.5	4.87	2.84	9.36	20.6	0	0	22.61	0.37	0.16	0.47
miRU information:
Gene_ID	Gene_Length	Intron	miRNA	miRU start	miRU End
LOC_OS04G52940	10009	LOC_OS04G52940.1-17	osa-miR1436	7881	7901
LOC_OS04G52940	10009	LOC_OS04G52940.1-17	osa-miR1436	7881	7901


>LOC_OS05G04890.1-4
GTATTGTTTTTGCCCTTTTAGGCAAAATGTCAGTTCAAACATACTTAGACTCCTCAAGGAGAATTCGTAAATCCAAACTTAAATGTTTGTCTTTAATCTGCCAATTGTCAAGGGCTCTGCCATGTACTCCCTCCGTTTCACAATGTAAGTCATTCTAGCATTTCCCACATTCATATTGATGTTAATGAATCTAGACATATATATCTATCTAGATTCATTAACAACAATATGAATGTGGGAAATGTTAGAATGACTTACATTATGAAACGGAGGAAGTAGTAAACAGTAAAAGACTTAATATGATGTGTCAAATTTCCCAAGCTGGCTATGATTTCATCTAAAATGACTTTCTTACTTGTTCTTACAG

PhaseCut64:
+Start	+End	FragmentLength	FragmentNumber
3023	3167	24	9
PhaseCut_HTS_information:
HTS_Seq	MatchSite	HTS_Strand	GSM520640_wildtype	GSM520639_rdr2	GSM520637_dcl1	GSM520638_dcl3	GSM455965_Total	GSM455962_AGO1a	GSM455963_AGO1b	GSM455964_AGO1c	GSM520634_AGO4a	GSM520635_AGO4b	GSM520636_AGO16
CCGTTTCACAATGTAAGTCATTCT	3021	-	39.89	7.31	39.11	6.72	1.99	0	0	0	19.46	19.74	5.14
AGCATTTCCCACATTCATATTGAT	3045	-	13.82	6.86	15.95	2.04	13.4	0	0	0	62.78	8.06	10.29
CATTTCCCACATTCATATTGATGT	3047	+	0	0	0	0	0	0	0	0	0	0.16	0
GTTAATGAATCTAGACATATATAT	3069	-	0.2	0	0	0	0.25	0	0	0	0	0	0
TAATGAATCTAGACATATATATCT	3071	+	0.2	0	0	0	0.5	0	0	0	0	0.16	0
CTATCTAGATTCATTAACAACAAT	3093	-	0	0	0.44	0	0	0	0	0	0.37	0	0
ATCTAGATTCATTAACAACAATAT	3095	+	0	0	0	0	0.25	0	0	0	0	0.16	0.47
GAATGTGGGAAATGTTAGAATGAC	3119	+	3.36	2.21	2.19	1.63	2.23	0	0	0	0	10.36	0.23
TTACATTATGAAACGGAGGAAGTA	3143	+	0	0	0	0	0	0	0	0	0	0	0
miRU information:
Gene_ID	Gene_Length	Intron	miRNA	miRU start	miRU End
LOC_OS05G04890	3304	LOC_OS05G04890.1-4	osa-miR1436	3014	3034

PhaseCut89:
+Start	+End	FragmentLength	FragmentNumber
3028	3154	21	8
PhaseCut_HTS_information:
HTS_Seq	MatchSite	HTS_Strand	GSM520640_wildtype	GSM520639_rdr2	GSM520637_dcl1	GSM520638_dcl3	GSM455965_Total	GSM455962_AGO1a	GSM455963_AGO1b	GSM455964_AGO1c	GSM520634_AGO4a	GSM520635_AGO4b	GSM520636_AGO16
TCACAATGTAAGTCATTCTAG	3026	-	3.16	1.77	0.66	3.05	0.5	0	0	0	0	0	0.23
CATTTCCCACATTCATATTGA	3047	-	7.5	4.87	2.84	9.36	20.6	0	0	22.61	0.37	0.16	0.47
TTTCCCACATTCATATTGATG	3049	+	1.18	0	0	0	1.99	0.26	0	26.21	0	0	0
TGTTAATGAATCTAGACATAT	3068	-	0.99	0.66	0.22	1.43	0.74	0	0	0	0	0	0
ATATCTATCTAGATTCATTAA	3089	-	2.76	0	1.53	0.81	9.18	2.11	0	0	0	0	0
ACAATATGAATGTGGGAAATG	3112	+	0.99	0.66	0	1.22	0.99	0	0	0	0.37	0.33	0
TGTTAGAATGACTTACATTAT	3131	-	0.2	0	0	0.2	0.5	0	0	0	0	0	0
TTAGAATGACTTACATTATGA	3133	+	0.2	0	0	0	0	0	0.81	0	0	0	0
miRU information:
Gene_ID	Gene_Length	Intron	miRNA	miRU start	miRU End
LOC_OS05G04890	3304	LOC_OS05G04890.1-4	osa-miR1436	3014	3034


>LOC_OS05G07720.1-2
GTAATTTATCAATCCGATTTCATCACTTGCAATCAAATTTGTTTTTTCCTTTTCCAGATGAGAAATTTTACAGTTCTTGAAAAATGTAGTTTTATCATTTTTGGAAAAGTACTTGGAGATGCCATGTTTTCTAGTGGTATCTTCATCCTTGAAAAAGGTAGTTTTTCGTTTTCTCATTAGAAATTTTAGTGTCCTTGAGAAAGGTAGATTTATTTAATATCTTTAAGAAAGTACATGGAGGTGCCAAGTTTTATTTTATAAAACTTGGTACCAAAATTCTTATTTCTAGTGTAAAACTTAGGTACTACGAGGTATTTTCTCAGTATCCGTAAAATTTCTTCCTCGAGAAAGTGTCTTGAGATACCTAAATTTCACATTAAAAGTTTTGAGAAGTACCTAATTAAATTTCACATTAAAAATTGATAAGTACAAATATAAGTTTTATGCTAGTAAATGTGATACCTCTAACTACATTCTCAAATATAGTAAAATTACTCTTTTCTGATTGATCTTGATAGGGAAACTATTCTAAACTCTCGAGAGGTGACATTCTCTCATAGTTCGCATATCATCTAAGTTGTTGCGATTTTTTTTAAAAGAAATACATCAACAAGATAGACTGATATTACCAACTCGAAATGATAGAAATGGTAAAGTTAAATACTCCCTCCGTTTCACAATGTAAGTCATTCTAACATTTCCTACATTCATATTGATGTTAATGAATCTAGACATATATCTATCTAGAAGGAAGTATGAATGTTAATGAACTGTGGGAAATATTAGAATGACTTACATTGTAAAACGGAGGAAGTACGATTGATCTTGACATGATTTAATCTTTATTTTTGTTTGACACAATATATCTTTTGTGTTGTGTGGATGCGGCGTGGCGGGGCGCAG

PhaseCut30:
+Start	+End	FragmentLength	FragmentNumber
1466	1529	21	3
PhaseCut_HTS_information:
HTS_Seq	MatchSite	HTS_Strand	GSM520640_wildtype	GSM520639_rdr2	GSM520637_dcl1	GSM520638_dcl3	GSM455965_Total	GSM455962_AGO1a	GSM455963_AGO1b	GSM455964_AGO1c	GSM520634_AGO4a	GSM520635_AGO4b	GSM520636_AGO16
TCCGTTTCACAATGTAAGTCA	1464	-	7.11	3.54	2.62	7.53	1.49	0	0	11.05	0	0	0
TTCTAACATTTCCTACATTCA	1485	-	0	0	0	0	0	0	0	0	0	0	0
TTGATGTTAATGAATCTAGAC	1508	+	1.97	0	0	0.81	0.25	0	0	0	0	0	0
miRU information:
Gene_ID	Gene_Length	Intron	miRNA	miRU start	miRU End
LOC_OS05G07720	2991	LOC_OS05G07720.1-2	osa-miR1436	1458	1478

PhaseCut31:
+Start	+End	FragmentLength	FragmentNumber
1466	1562	24	4
PhaseCut_HTS_information:
HTS_Seq	MatchSite	HTS_Strand	GSM520640_wildtype	GSM520639_rdr2	GSM520637_dcl1	GSM520638_dcl3	GSM455965_Total	GSM455962_AGO1a	GSM455963_AGO1b	GSM455964_AGO1c	GSM520634_AGO4a	GSM520635_AGO4b	GSM520636_AGO16
TCCGTTTCACAATGTAAGTCATTC	1464	-	7.31	4.87	7.43	0.61	2.98	0	0	0	5.14	23.19	0.94
ACATTTCCTACATTCATATTGATG	1490	+	0	0	0	0	0	0	0	0	0	0	0
TGTTAATGAATCTAGACATATATC	1512	-	0.2	0	0.44	0	0	0	0	0	0.37	0	0
TCTAGAAGGAAGTATGAATGTTAA	1538	+	0	0	0	0	0	0	0	0	0	0	0
miRU information:
Gene_ID	Gene_Length	Intron	miRNA	miRU start	miRU End
LOC_OS05G07720	2991	LOC_OS05G07720.1-2	osa-miR1436	1458	1478

PhaseCut32:
+Start	+End	FragmentLength	FragmentNumber
1467	1587	24	7
PhaseCut_HTS_information:
HTS_Seq	MatchSite	HTS_Strand	GSM520640_wildtype	GSM520639_rdr2	GSM520637_dcl1	GSM520638_dcl3	GSM455965_Total	GSM455962_AGO1a	GSM455963_AGO1b	GSM455964_AGO1c	GSM520634_AGO4a	GSM520635_AGO4b	GSM520636_AGO16
CCGTTTCACAATGTAAGTCATTCT	1465	-	39.89	7.31	39.11	6.72	1.99	0	0	0	19.46	19.74	5.14
AACATTTCCTACATTCATATTGAT	1489	-	0.59	0	0.44	0	0.74	0	0	0	1.1	0.33	0.47
GTTAATGAATCTAGACATATATCT	1513	-	0	0	0	0	0	0	0	0	0	0.16	0
TAATGAATCTAGACATATATCTAT	1515	+	0	0	0	0	0.25	0	0	0	0	0	0
ATCTAGAAGGAAGTATGAATGTTA	1537	-	0	0	0	0	0	0	0	0	0	0.16	0
CTAGAAGGAAGTATGAATGTTAAT	1539	+	0	0	0	0	0	0	0	0	0	0	0
GAACTGTGGGAAATATTAGAATGA	1563	+	0	0	0	0	0	0	0	0	0	0	0
miRU information:
Gene_ID	Gene_Length	Intron	miRNA	miRU start	miRU End
LOC_OS05G07720	2991	LOC_OS05G07720.1-2	osa-miR1436	1458	1478


>LOC_OS05G33110.1-2
GTAAGCTATGGAACCTACTTTGAACTTGCAGTTGCTTGCTGGTATTTCTAGTACGCGTAATGGATAGTGTAGAAGGCATTTCTAAGTGGACAAAACTGCATTTACATCAGTTAATCTGAATTTCCTCTTCCAAAACCTTGTTTCAGGATAAGGGGATCATAATTACACAAGAATAGTGGATCTTCCTTTTGAAGTTTTCAATTCAGATTTGTCTACTACTTCCTCCGTTTCACAATGTAAGTCATTCTAGCATTTCCCACGTTCATATTGATGCTATATATCTAGATTCATTAGCATCAATATGAATGTGGGAAATGCTAGAATGACTTACATTGTGAAACGGAGGGAGTATTACATACGTTCCTATTTTTTCAACTCATACTTGTTGAATTTGTGCATTTGTTGAATATATACTTAGCAAAATAATACGGTATAATGTTGAATCTCATGATGTTAGCATAATCAGATTGGTATTGGAACTAGATTTTGCTTTTATGCTCTATTTGAAGTGCATCTGTTTGTTTCCTTAGCAAAAATAACACAGTATAATGTTGAATCTCATGATGAAGGTTGGATTAGTCGAGCTCTATGTAGCAAAATCAGATGGGTACTGAACTACGATTTTGCTTGTGTGCTCTATTTGAAGTGCATCTGCTTGTTTCTAGCAATACCCATCATTTATAAACTGACACGAATTTAAATATTTCGATATTTCGTGAAG

PhaseCut13:
+Start	+End	FragmentLength	FragmentNumber
705	753	24	3
PhaseCut_HTS_information:
HTS_Seq	MatchSite	HTS_Strand	GSM520640_wildtype	GSM520639_rdr2	GSM520637_dcl1	GSM520638_dcl3	GSM455965_Total	GSM455962_AGO1a	GSM455963_AGO1b	GSM455964_AGO1c	GSM520634_AGO4a	GSM520635_AGO4b	GSM520636_AGO16
CCGTTTCACAATGTAAGTCATTCT	703	-	39.89	7.31	39.11	6.72	1.99	0	0	0	19.46	19.74	5.14
AGCATTTCCCACGTTCATATTGAT	727	-	0.2	0.22	0.22	0	0.5	0	0	0	2.57	0.66	0.47
CATTTCCCACGTTCATATTGATGC	729	+	0	0	0	0	0	0	0	0	0	0	0
miRU information:
Gene_ID	Gene_Length	Intron	miRNA	miRU start	miRU End
LOC_OS05G33110	7860	LOC_OS05G33110.1-2	osa-miR1436	696	716

>LOC_OS05G33110.2-2
GTAAGCTATGGAACCTACTTTGAACTTGCAGTTGCTTGCTGGTATTTCTAGTACGCGTAATGGATAGTGTAGAAGGCATTTCTAAGTGGACAAAACTGCATTTACATCAGTTAATCTGAATTTCCTCTTCCAAAACCTTGTTTCAGGATAAGGGGATCATAATTACACAAGAATAGTGGATCTTCCTTTTGAAGTTTTCAATTCAGATTTGTCTACTACTTCCTCCGTTTCACAATGTAAGTCATTCTAGCATTTCCCACGTTCATATTGATGCTATATATCTAGATTCATTAGCATCAATATGAATGTGGGAAATGCTAGAATGACTTACATTGTGAAACGGAGGGAGTATTACATACGTTCCTATTTTTTCAACTCATACTTGTTGAATTTGTGCATTTGTTGAATATATACTTAGCAAAATAATACGGTATAATGTTGAATCTCATGATGTTAGCATAATCAGATTGGTATTGGAACTAGATTTTGCTTTTATGCTCTATTTGAAGTGCATCTGTTTGTTTCCTTAGCAAAAATAACACAGTATAATGTTGAATCTCATGATGAAGGTTGGATTAGTCGAGCTCTATGTAGCAAAATCAGATGGGTACTGAACTACGATTTTGCTTGTGTGCTCTATTTGAAGTGCATCTGCTTGTTTCTAGCAATACCCATCATTTATAAACTGACACGAATTTAAATATTTCGATATTTCGTGAAG

PhaseCut13:
+Start	+End	FragmentLength	FragmentNumber
705	753	24	3
PhaseCut_HTS_information:
HTS_Seq	MatchSite	HTS_Strand	GSM520640_wildtype	GSM520639_rdr2	GSM520637_dcl1	GSM520638_dcl3	GSM455965_Total	GSM455962_AGO1a	GSM455963_AGO1b	GSM455964_AGO1c	GSM520634_AGO4a	GSM520635_AGO4b	GSM520636_AGO16
CCGTTTCACAATGTAAGTCATTCT	703	-	39.89	7.31	39.11	6.72	1.99	0	0	0	19.46	19.74	5.14
AGCATTTCCCACGTTCATATTGAT	727	-	0.2	0.22	0.22	0	0.5	0	0	0	2.57	0.66	0.47
CATTTCCCACGTTCATATTGATGC	729	+	0	0	0	0	0	0	0	0	0	0	0
miRU information:
Gene_ID	Gene_Length	Intron	miRNA	miRU start	miRU End
LOC_OS05G33110	7860	LOC_OS05G33110.2-2	osa-miR1436	696	716


>LOC_OS05G33850.1-1
GTAAGCGTCCTCTTACCCCCTCCTCCTCCTCCTCCTCCTCCTCCTCTTCCTGATCCCTCTCTATCTCGGGGTTCCGATTCGGGCGACGCGCCTGGGGCCCCGGGAGTTGATCCGCGCGGGCGGAGGAATGGGGCTGCGGCGTGGGAACCGCCGCCGCCGCGGAATTTCGGGCCGCGCGCGCGGTGTTTTGGCGCCAGGGGGATCGCGCGATTCGGCGGTCTGGGGGGCCCCTGTGGCGTCGGAGTTGGAGGGTGTCCCGCGGGTGGCTTCGGCTCGGGGCACGCCGCATGCCTAGAAATTTTGTGAAATTTCATTTGGGTGGGTGGAGTGGCGTGCTTTGGATTCCAGGGGAACCTTTCCATTTCGCTATGTTTTTGGTGAAACTGTGGAGGCTATTGTTCTAGGGTGTTACATGGCAGGATAAAGTTTCTCTGTTTTGTTTGCTTTCTGATAATTGGTTTCAGATTGTAGGTGGTGAAGGAAACACAAAATCCATTTTAAATGCTATATTAAGTGCAATTGTGTGATCGAACTTATTATTTTGGTACTTAAGATTCTGGTTCAGATTTGAGAATCCTGAAGAAGGCAATGGAGGAAAATATGTTCCGAGCTAATCGTAAGAACAGGCGGTTGGATTATGTAATTGTGTTCTAGTAAATAAACAGATTTGTCGATACACATGGACCAAACAAGCAGTATTTAATGTAGCTAGTATACGATACTAGAGATATAGATGGACAGAGATTGATACTCAGATGGACATATTGCCAAAATGTAGTTGATTTAGTTTCAGTAAAACAAAGGAGGTTGCACTAATCGCATCGTTTGGCGAGCAACTTAGCATGCTTTTGCTATCAGCTCATCGTGCATCTTAATTACTGTTACATTGGCTGCCATATGGATTGTGGTGAATTGATGTATTTTATGTAAACATGGTCTTGAGTTAGCACGCCATCTGTTTTTCTGGACTGTTAAATATATAAATTTCTGTATGCTACATTCTTTGTTTAATCCTCGTTGTTTATTTATTTCTAATTGATGTCTTCAATGGTGTTTAGACGTACCCAACCATTGTTTGTAAACTATGAGGTTTTCATACTTGTAGCCACTGGGAATGAAATGGAATGTTGTGTTAGATATGCCCCCAAAAAAAAATCAACACCAAGGAATTAACAGGGCTCTAAATCTTTGTCTGTTCTTTATGGGCTATTGTTCTCCTTTTGCCTATTCTAAATTCAGCTATGCAGGAACAAAATTGAGGGATCTGATATATTTGATTATGAAATTCAGGCTAGTTGTTATTGTGCAAGAACAAAATTGAGGGATCTGTTATATTTGATTATGAAATTCAGGCTAGTTGTTATTGTTTATGTCGGAGAGGTTTTTGCTGAACTGCAATTGCATTCATGAATACCGTTATACACTTTAACCAATAGGAAAATGTATTTTTAGTTAACCGCTGCCATGTAGGGTACTTTTGCACTAACTTGAATGTTTCTTCTGTGCTTGAGCCTTGAGAGAACAATTATATCACTACAAATAGCTTGGTTTTGCCAACTGCTCTAAGAAACTCTCGGTTTCTAGTTGAGCTACATTTATCTAAGCACAAGCTGCAGTTTGTGCTGACTAGCATGCCATAGTGAGAATGGCTTATAAAAACCAGTAGTTATTAGGATTCTAATCTAGACTAGGTGTTCTTACCACCATCAAATATTCTATGGTACTCCCTCCGTTTCACAATGTAAGTCATTCTAGCATTTTCCACATTCATATTGATGTTAATGAATCTAGTCATATATATCTATCTAGATTCATTAACATCAATATGAATGTGGGAAATGCTAGAATGACTTACATTGTGAAACGGAGGAAGTAAGTGTTAATTTATTGCACTTTTGCTGCCAGTAGGTATCTGGTGAGCATTGAAATGTCATGTTTTTAATCAAACTAGTGTTAACATCATAGTGATCCTGAAGTTCCATCCAACCTATGCTATTCTATTTAAAAATAGAGGAGTCCTTAGATGGGCATATGCTATGATTTTCTTTGCAATAAGTCCTATGTTTTTTTTTGTAGTTATAAACTATTTTGAAAATTGGACTGCAG

PhaseCut60:
+Start	+End	FragmentLength	FragmentNumber
1947	2073	21	8
PhaseCut_HTS_information:
HTS_Seq	MatchSite	HTS_Strand	GSM520640_wildtype	GSM520639_rdr2	GSM520637_dcl1	GSM520638_dcl3	GSM455965_Total	GSM455962_AGO1a	GSM455963_AGO1b	GSM455964_AGO1c	GSM520634_AGO4a	GSM520635_AGO4b	GSM520636_AGO16
TCACAATGTAAGTCATTCTAG	1945	-	3.16	1.77	0.66	3.05	0.5	0	0	0	0	0	0.23
TTTTCCACATTCATATTGATG	1968	+	0.59	0	0	0.41	1.49	0	0	13.62	0	0	0
TGTTAATGAATCTAGTCATAT	1987	-	0	0	0	0	0.25	0	0	0	0	0	0
TTAATGAATCTAGTCATATAT	1989	+	0	0	0	0	0.25	0	0	0	0	0	0
ATATCTATCTAGATTCATTAA	2008	-	2.76	0	1.53	0.81	9.18	2.11	0	0	0	0	0
CATCAATATGAATGTGGGAAA	2029	-	1.18	0	0	0	1.99	0.26	0	26.21	0	0	0
TCAATATGAATGTGGGAAATG	2031	+	7.5	4.87	2.84	9.36	20.6	0	0	22.61	0.37	0.16	0.47
CTAGAATGACTTACATTGTGA	2052	+	3.16	1.77	0.66	3.05	0.5	0	0	0	0	0	0.23
miRU information:
Gene_ID	Gene_Length	Intron	miRNA	miRU start	miRU End
LOC_OS05G33850	4677	LOC_OS05G33850.1-1	osa-miR1436	1933	1953
LOC_OS05G33850	4677	LOC_OS05G33850.1-1	osa-miR1436	1933	1953


>LOC_OS05G38730.1-14
GTACTACTAATCTCTCTTAGAACATTGTAATGATCATCATAGGACAGCAAGTGCATAGATATGAATGGGTGACTTATTTTCAGTCTGCACGACCAGTGGAAGGGTATAATATAAATATAAATGGGTGACTTATTTCCCAGGCTCCCAGCTAAGTGATACTTCCTCCGTTTCACAATGTAAGTCATTCTAACATTTCCCACATTCATATTGATGCTAATGAATCTAGATAGATATATATGTCTAGATTCATTAGCACCAATATGAATATGGGAAATGCTAGAATGACTTACATTGTGAAACGGAGGGAGTAAATGTGTTAGTCCCAGCTAAGAGTGTTCATCTAGTCTAGGCTATGGAACAATAATATCCCAGCAGCTGCACCCTAAATGCACAAAGCCATTCAGCTAGCCTAAATTAGTACCATCATTCTCTTTCTCGAGTTATTTTAATTCTACATAAGAGCTCCAATTGAATATCTGCTTGATTTGGATTGTGCAAAGATGCAGATAATCTTGTATTAGTTTGCAGGGATGATTTCACAAATTGAGTCCATTTCATACTAATTGAATACTTATGGTGTTTTGCTGAAATATGTGATTTACCTGGTATATTCGATAGCTATACGTGTACATGTTTTCCTCGAATGTCAACCATTGACCTTAGCGTATTTCTATAATATAATCTGGTAATGTTCGTGCCTTTCTTTGCTTGGCAG

PhaseCut34:
+Start	+End	FragmentLength	FragmentNumber
7332	7416	21	5
PhaseCut_HTS_information:
HTS_Seq	MatchSite	HTS_Strand	GSM520640_wildtype	GSM520639_rdr2	GSM520637_dcl1	GSM520638_dcl3	GSM455965_Total	GSM455962_AGO1a	GSM455963_AGO1b	GSM455964_AGO1c	GSM520634_AGO4a	GSM520635_AGO4b	GSM520636_AGO16
TCCGTTTCACAATGTAAGTCA	7330	-	7.11	3.54	2.62	7.53	1.49	0	0	11.05	0	0	0
TTCTAACATTTCCCACATTCA	7351	-	0.59	0	0	0.61	0	0	0	0	0	0	0
TTGATGCTAATGAATCTAGAT	7374	+	0.59	0	0.22	2.04	0.5	0	0	0	0	0	0
ATAGATATATATGTCTAGATT	7393	-	0	0	0	0	0.25	0	0	0	0	0	0
AGATATATATGTCTAGATTCA	7395	+	0	0	0	0	0.25	0	0	0	0	0	0
miRU information:
Gene_ID	Gene_Length	Intron	miRNA	miRU start	miRU End
LOC_OS05G38730	8487	LOC_OS05G38730.1-14	osa-miR1436	7324	7344
LOC_OS05G38730	8487	LOC_OS05G38730.1-14	osa-miR1436	7324	7344

PhaseCut37:
+Start	+End	FragmentLength	FragmentNumber
7333	7453	24	6
PhaseCut_HTS_information:
HTS_Seq	MatchSite	HTS_Strand	GSM520640_wildtype	GSM520639_rdr2	GSM520637_dcl1	GSM520638_dcl3	GSM455965_Total	GSM455962_AGO1a	GSM455963_AGO1b	GSM455964_AGO1c	GSM520634_AGO4a	GSM520635_AGO4b	GSM520636_AGO16
CCGTTTCACAATGTAAGTCATTCT	7331	-	39.89	7.31	39.11	6.72	1.99	0	0	0	19.46	19.74	5.14
CATTTCCCACATTCATATTGATGC	7357	+	0	0	0	0	0	0	0	0	0	0.16	0
GCTAATGAATCTAGATAGATATAT	7379	-	0.59	0	0.44	0	0.5	0	0	0	0	0.16	0.47
TAATGAATCTAGATAGATATATAT	7381	+	0	0.22	0.22	0	1.99	0	0	0	0	0.66	0
ATGTCTAGATTCATTAGCACCAAT	7403	-	0	0	0	0	0	0	0	0	0	0.16	1.4
GAATATGGGAAATGCTAGAATGAC	7429	+	4.94	0.66	3.5	0.81	2.48	0	0	0	0	22.86	1.64
miRU information:
Gene_ID	Gene_Length	Intron	miRNA	miRU start	miRU End
LOC_OS05G38730	8487	LOC_OS05G38730.1-14	osa-miR1436	7324	7344
LOC_OS05G38730	8487	LOC_OS05G38730.1-14	osa-miR1436	7324	7344

PhaseCut63:
+Start	+End	FragmentLength	FragmentNumber
7338	7422	21	5
PhaseCut_HTS_information:
HTS_Seq	MatchSite	HTS_Strand	GSM520640_wildtype	GSM520639_rdr2	GSM520637_dcl1	GSM520638_dcl3	GSM455965_Total	GSM455962_AGO1a	GSM455963_AGO1b	GSM455964_AGO1c	GSM520634_AGO4a	GSM520635_AGO4b	GSM520636_AGO16
ACAATGTAAGTCATTCTAACA	7338	+	0.59	0	0	1.02	0.25	0	0	0	0	0	0
CATTTCCCACATTCATATTGA	7357	-	7.5	4.87	2.84	9.36	20.6	0	0	22.61	0.37	0.16	0.47
TTTCCCACATTCATATTGATG	7359	+	1.18	0	0	0	1.99	0.26	0	26.21	0	0	0
CTAATGAATCTAGATAGATAT	7380	+	0	0	0	0.2	0	0	0	0	0	0	0
ATATGTCTAGATTCATTAGCA	7401	+	0	0.22	0.66	1.63	0.25	0	0	0	0	0	0
miRU information:
Gene_ID	Gene_Length	Intron	miRNA	miRU start	miRU End
LOC_OS05G38730	8487	LOC_OS05G38730.1-14	osa-miR1436	7324	7344
LOC_OS05G38730	8487	LOC_OS05G38730.1-14	osa-miR1436	7324	7344


>LOC_OS05G38730.2-14
GTACTACTAATCTCTCTTAGAACATTGTAATGATCATCATAGGACAGCAAGTGCATAGATATGAATGGGTGACTTATTTTCAGTCTGCACGACCAGTGGAAGGGTATAATATAAATATAAATGGGTGACTTATTTCCCAGGCTCCCAGCTAAGTGATACTTCCTCCGTTTCACAATGTAAGTCATTCTAACATTTCCCACATTCATATTGATGCTAATGAATCTAGATAGATATATATGTCTAGATTCATTAGCACCAATATGAATATGGGAAATGCTAGAATGACTTACATTGTGAAACGGAGGGAGTAAATGTGTTAGTCCCAGCTAAGAGTGTTCATCTAGTCTAGGCTATGGAACAATAATATCCCAGCAGCTGCACCCTAAATGCACAAAGCCATTCAGCTAGCCTAAATTAGTACCATCATTCTCTTTCTCGAGTTATTTTAATTCTACATAAGAGCTCCAATTGAATATCTGCTTGATTTGGATTGTGCAAAGATGCAGATAATCTTGTATTAGTTTGCAGGGATGATTTCACAAATTGAGTCCATTTCATACTAATTGAATACTTATGGTGTTTTGCTGAAATATGTGATTTACCTGGTATATTCGATAGCTATACGTGTACATGTTTTCCTCGAATGTCAACCATTGACCTTAGCGTATTTCTATAATATAATCTGGTAATGTTCGTGCCTTTCTTTGCTTGGCAG

PhaseCut34:
+Start	+End	FragmentLength	FragmentNumber
7332	7416	21	5
PhaseCut_HTS_information:
HTS_Seq	MatchSite	HTS_Strand	GSM520640_wildtype	GSM520639_rdr2	GSM520637_dcl1	GSM520638_dcl3	GSM455965_Total	GSM455962_AGO1a	GSM455963_AGO1b	GSM455964_AGO1c	GSM520634_AGO4a	GSM520635_AGO4b	GSM520636_AGO16
TCCGTTTCACAATGTAAGTCA	7330	-	7.11	3.54	2.62	7.53	1.49	0	0	11.05	0	0	0
TTCTAACATTTCCCACATTCA	7351	-	0.59	0	0	0.61	0	0	0	0	0	0	0
TTGATGCTAATGAATCTAGAT	7374	+	0.59	0	0.22	2.04	0.5	0	0	0	0	0	0
ATAGATATATATGTCTAGATT	7393	-	0	0	0	0	0.25	0	0	0	0	0	0
AGATATATATGTCTAGATTCA	7395	+	0	0	0	0	0.25	0	0	0	0	0	0
miRU information:
Gene_ID	Gene_Length	Intron	miRNA	miRU start	miRU End
LOC_OS05G38730	8487	LOC_OS05G38730.2-14	osa-miR1436	7324	7344
LOC_OS05G38730	8487	LOC_OS05G38730.2-14	osa-miR1436	7324	7344

PhaseCut37:
+Start	+End	FragmentLength	FragmentNumber
7333	7453	24	6
PhaseCut_HTS_information:
HTS_Seq	MatchSite	HTS_Strand	GSM520640_wildtype	GSM520639_rdr2	GSM520637_dcl1	GSM520638_dcl3	GSM455965_Total	GSM455962_AGO1a	GSM455963_AGO1b	GSM455964_AGO1c	GSM520634_AGO4a	GSM520635_AGO4b	GSM520636_AGO16
CCGTTTCACAATGTAAGTCATTCT	7331	-	39.89	7.31	39.11	6.72	1.99	0	0	0	19.46	19.74	5.14
CATTTCCCACATTCATATTGATGC	7357	+	0	0	0	0	0	0	0	0	0	0.16	0
GCTAATGAATCTAGATAGATATAT	7379	-	0.59	0	0.44	0	0.5	0	0	0	0	0.16	0.47
TAATGAATCTAGATAGATATATAT	7381	+	0	0.22	0.22	0	1.99	0	0	0	0	0.66	0
ATGTCTAGATTCATTAGCACCAAT	7403	-	0	0	0	0	0	0	0	0	0	0.16	1.4
GAATATGGGAAATGCTAGAATGAC	7429	+	4.94	0.66	3.5	0.81	2.48	0	0	0	0	22.86	1.64
miRU information:
Gene_ID	Gene_Length	Intron	miRNA	miRU start	miRU End
LOC_OS05G38730	8487	LOC_OS05G38730.2-14	osa-miR1436	7324	7344
LOC_OS05G38730	8487	LOC_OS05G38730.2-14	osa-miR1436	7324	7344

PhaseCut63:
+Start	+End	FragmentLength	FragmentNumber
7338	7422	21	5
PhaseCut_HTS_information:
HTS_Seq	MatchSite	HTS_Strand	GSM520640_wildtype	GSM520639_rdr2	GSM520637_dcl1	GSM520638_dcl3	GSM455965_Total	GSM455962_AGO1a	GSM455963_AGO1b	GSM455964_AGO1c	GSM520634_AGO4a	GSM520635_AGO4b	GSM520636_AGO16
ACAATGTAAGTCATTCTAACA	7338	+	0.59	0	0	1.02	0.25	0	0	0	0	0	0
CATTTCCCACATTCATATTGA	7357	-	7.5	4.87	2.84	9.36	20.6	0	0	22.61	0.37	0.16	0.47
TTTCCCACATTCATATTGATG	7359	+	1.18	0	0	0	1.99	0.26	0	26.21	0	0	0
CTAATGAATCTAGATAGATAT	7380	+	0	0	0	0.2	0	0	0	0	0	0	0
ATATGTCTAGATTCATTAGCA	7401	+	0	0.22	0.66	1.63	0.25	0	0	0	0	0	0
miRU information:
Gene_ID	Gene_Length	Intron	miRNA	miRU start	miRU End
LOC_OS05G38730	8487	LOC_OS05G38730.2-14	osa-miR1436	7324	7344
LOC_OS05G38730	8487	LOC_OS05G38730.2-14	osa-miR1436	7324	7344


>LOC_OS05G38730.3-8
GTACTACTAATCTCTCTTAGAACATTGTAATGATCATCATAGGACAGCAAGTGCATAGATATGAATGGGTGACTTATTTTCAGTCTGCACGACCAGTGGAAGGGTATAATATAAATATAAATGGGTGACTTATTTCCCAGGCTCCCAGCTAAGTGATACTTCCTCCGTTTCACAATGTAAGTCATTCTAACATTTCCCACATTCATATTGATGCTAATGAATCTAGATAGATATATATGTCTAGATTCATTAGCACCAATATGAATATGGGAAATGCTAGAATGACTTACATTGTGAAACGGAGGGAGTAAATGTGTTAGTCCCAGCTAAGAGTGTTCATCTAGTCTAGGCTATGGAACAATAATATCCCAGCAGCTGCACCCTAAATGCACAAAGCCATTCAGCTAGCCTAAATTAGTACCATCATTCTCTTTCTCGAGTTATTTTAATTCTACATAAGAGCTCCAATTGAATATCTGCTTGATTTGGATTGTGCAAAGATGCAGATAATCTTGTATTAGTTTGCAGGGATGATTTCACAAATTGAGTCCATTTCATACTAATTGAATACTTATGGTGTTTTGCTGAAATATGTGATTTACCTGGTATATTCGATAGCTATACGTGTACATGTTTTCCTCGAATGTCAACCATTGACCTTAGCGTATTTCTATAATATAATCTGGTAATGTTCGTGCCTTTCTTTGCTTGGCAG

PhaseCut34:
+Start	+End	FragmentLength	FragmentNumber
7332	7416	21	5
PhaseCut_HTS_information:
HTS_Seq	MatchSite	HTS_Strand	GSM520640_wildtype	GSM520639_rdr2	GSM520637_dcl1	GSM520638_dcl3	GSM455965_Total	GSM455962_AGO1a	GSM455963_AGO1b	GSM455964_AGO1c	GSM520634_AGO4a	GSM520635_AGO4b	GSM520636_AGO16
TCCGTTTCACAATGTAAGTCA	7330	-	7.11	3.54	2.62	7.53	1.49	0	0	11.05	0	0	0
TTCTAACATTTCCCACATTCA	7351	-	0.59	0	0	0.61	0	0	0	0	0	0	0
TTGATGCTAATGAATCTAGAT	7374	+	0.59	0	0.22	2.04	0.5	0	0	0	0	0	0
ATAGATATATATGTCTAGATT	7393	-	0	0	0	0	0.25	0	0	0	0	0	0
AGATATATATGTCTAGATTCA	7395	+	0	0	0	0	0.25	0	0	0	0	0	0
miRU information:
Gene_ID	Gene_Length	Intron	miRNA	miRU start	miRU End
LOC_OS05G38730	8487	LOC_OS05G38730.3-8	osa-miR1436	7324	7344
LOC_OS05G38730	8487	LOC_OS05G38730.3-8	osa-miR1436	7324	7344

PhaseCut37:
+Start	+End	FragmentLength	FragmentNumber
7333	7453	24	6
PhaseCut_HTS_information:
HTS_Seq	MatchSite	HTS_Strand	GSM520640_wildtype	GSM520639_rdr2	GSM520637_dcl1	GSM520638_dcl3	GSM455965_Total	GSM455962_AGO1a	GSM455963_AGO1b	GSM455964_AGO1c	GSM520634_AGO4a	GSM520635_AGO4b	GSM520636_AGO16
CCGTTTCACAATGTAAGTCATTCT	7331	-	39.89	7.31	39.11	6.72	1.99	0	0	0	19.46	19.74	5.14
CATTTCCCACATTCATATTGATGC	7357	+	0	0	0	0	0	0	0	0	0	0.16	0
GCTAATGAATCTAGATAGATATAT	7379	-	0.59	0	0.44	0	0.5	0	0	0	0	0.16	0.47
TAATGAATCTAGATAGATATATAT	7381	+	0	0.22	0.22	0	1.99	0	0	0	0	0.66	0
ATGTCTAGATTCATTAGCACCAAT	7403	-	0	0	0	0	0	0	0	0	0	0.16	1.4
GAATATGGGAAATGCTAGAATGAC	7429	+	4.94	0.66	3.5	0.81	2.48	0	0	0	0	22.86	1.64
miRU information:
Gene_ID	Gene_Length	Intron	miRNA	miRU start	miRU End
LOC_OS05G38730	8487	LOC_OS05G38730.3-8	osa-miR1436	7324	7344
LOC_OS05G38730	8487	LOC_OS05G38730.3-8	osa-miR1436	7324	7344

PhaseCut63:
+Start	+End	FragmentLength	FragmentNumber
7338	7422	21	5
PhaseCut_HTS_information:
HTS_Seq	MatchSite	HTS_Strand	GSM520640_wildtype	GSM520639_rdr2	GSM520637_dcl1	GSM520638_dcl3	GSM455965_Total	GSM455962_AGO1a	GSM455963_AGO1b	GSM455964_AGO1c	GSM520634_AGO4a	GSM520635_AGO4b	GSM520636_AGO16
ACAATGTAAGTCATTCTAACA	7338	+	0.59	0	0	1.02	0.25	0	0	0	0	0	0
CATTTCCCACATTCATATTGA	7357	-	7.5	4.87	2.84	9.36	20.6	0	0	22.61	0.37	0.16	0.47
TTTCCCACATTCATATTGATG	7359	+	1.18	0	0	0	1.99	0.26	0	26.21	0	0	0
CTAATGAATCTAGATAGATAT	7380	+	0	0	0	0.2	0	0	0	0	0	0	0
ATATGTCTAGATTCATTAGCA	7401	+	0	0.22	0.66	1.63	0.25	0	0	0	0	0	0
miRU information:
Gene_ID	Gene_Length	Intron	miRNA	miRU start	miRU End
LOC_OS05G38730	8487	LOC_OS05G38730.3-8	osa-miR1436	7324	7344
LOC_OS05G38730	8487	LOC_OS05G38730.3-8	osa-miR1436	7324	7344


>LOC_OS05G47670.1-2
GTACACACAAATCCAATGCATGCAACTATCCAACTAATCACAATATTTCTGCCTTTCTCTCACACTTTCAGTCATCAGTTGCGTCTGCACCACACAAGTACACACAACTTTTCAACGCGATTATCCGTCTTGTTGGTAGATGTGTTTGTTTAGATGTCACATGATGGCATCCGCTTTGCATGTTGTTAACTAAAGCTCTAAAAAAACGAGATTTGGAGGGAGAGACGTCCCTCCGAACATTTGTAAGAAGAAATTGTGAGTCCCTCCGAACATTTGTAAGAAGAAATTGTGAGCGTATTACGGATTGAACACGGGACCTTAAGGTTGAAATCACACAACCCGTGCCACTGCACTGTCAAGTACATCTCATTGTTAACTAAAGCTCTAGATGGATGCTTAATTGCAAGTTCAATAATAAAGAAGAGGGTCGATGCAGCTTTGAAAAATGGTAGTACAACATGTTGATTTACATACTCCGGTTTGGTAGTCACGGATATGTAGGACAGGCAGCAGATTGGAAGGAAGGAAGAGCACATGAGAGCAAAGGGGATATGGTGGTCATGAATAGATAGATACGTTAGGTGAAGAAGAGAGACCTCCTTTGAGTGTAGTTGCAGAGTCCTCTTTCTTTTCTGTGTACACGCATAAGGCATAAATGCTGAATCATTGTGCTGAAGCTGAACTCACTGAACAACCACGTTGCTGCTGGTTCTTTTGGTCAGCTTCAGTTGGCTGCCATGTTGCTGGAATGAGTGGTGGTTGATTGTTTAGTGTTTACTGTTCTGTTGTAGGATTGGAGCATGAGCAGTGAGGAGTTTGAATGCCCAATTGGTGATTAGATAATCCTGTCACTTTCTTCAAGTAGTAGTATGAACTGTGAGCTGACATGCTTGTGAGGGAAACATGCTTGCAGTTAAGACAGATTGAAATGTTTAGTTCTGAGAAATGAGCTGTCATATGCCACTTGGTTGCTTACTACTCCCTCCGTTTCACAATGTAAGTCATTCTAGCATTTCCCACATTCATATTGATGTTAGTGAATCTAGACATATACATCTATCTAGATTCATTAACAACAATATGAATGTGAGAAATGCTAGAATGACTTACATTGTGAAACGGAGGAAGTAGAAGCGATTGTGAACACAATACTCAATCCGCTTTAGTAAGTGATGGCTCCAAGTTCACAATTCTCAATTAGTTATGTCCAATTAAGATCCACCAGTACCTTTTTAGCGTATTTTTGCAGAATGTGTGTATCTCCAAATATAACGAACACCTCTTTTCATCTTCAGTTTTATTAAATCATCTTTGCAAATTGCAG

PhaseCut51:
+Start	+End	FragmentLength	FragmentNumber
1935	1983	24	3
PhaseCut_HTS_information:
HTS_Seq	MatchSite	HTS_Strand	GSM520640_wildtype	GSM520639_rdr2	GSM520637_dcl1	GSM520638_dcl3	GSM455965_Total	GSM455962_AGO1a	GSM455963_AGO1b	GSM455964_AGO1c	GSM520634_AGO4a	GSM520635_AGO4b	GSM520636_AGO16
CCGTTTCACAATGTAAGTCATTCT	1933	-	39.89	7.31	39.11	6.72	1.99	0	0	0	19.46	19.74	5.14
AGCATTTCCCACATTCATATTGAT	1957	-	13.82	6.86	15.95	2.04	13.4	0	0	0	62.78	8.06	10.29
CATTTCCCACATTCATATTGATGT	1959	+	0	0	0	0	0	0	0	0	0	0.16	0
miRU information:
Gene_ID	Gene_Length	Intron	miRNA	miRU start	miRU End
LOC_OS05G47670	3143	LOC_OS05G47670.1-2	osa-miR1436	1926	1946
LOC_OS05G47670	3143	LOC_OS05G47670.1-2	osa-miR1436	1926	1946

PhaseCut63:
+Start	+End	FragmentLength	FragmentNumber
1940	1982	21	3
PhaseCut_HTS_information:
HTS_Seq	MatchSite	HTS_Strand	GSM520640_wildtype	GSM520639_rdr2	GSM520637_dcl1	GSM520638_dcl3	GSM455965_Total	GSM455962_AGO1a	GSM455963_AGO1b	GSM455964_AGO1c	GSM520634_AGO4a	GSM520635_AGO4b	GSM520636_AGO16
TCACAATGTAAGTCATTCTAG	1938	-	3.16	1.77	0.66	3.05	0.5	0	0	0	0	0	0.23
CATTTCCCACATTCATATTGA	1959	-	7.5	4.87	2.84	9.36	20.6	0	0	22.61	0.37	0.16	0.47
TTTCCCACATTCATATTGATG	1961	+	1.18	0	0	0	1.99	0.26	0	26.21	0	0	0
miRU information:
Gene_ID	Gene_Length	Intron	miRNA	miRU start	miRU End
LOC_OS05G47670	3143	LOC_OS05G47670.1-2	osa-miR1436	1926	1946
LOC_OS05G47670	3143	LOC_OS05G47670.1-2	osa-miR1436	1926	1946


>LOC_OS06G02210.1-3
GTACCCTCCAACTGTGATCTGATTCCGTTTCCAACCTCAAAGAAGTAAAGATTCAAAGCAACTGGAATCTGATTATTCCCCTTAAAAGAATGGAATATGATTATCTGTAAATCCAGTATTATAGTTGCTTTGAATCATTAAATTAGTTACATCGTGTCAAAATATATACACTACTGTACTTTTAAAAGAATGCTTTGGTGAGTCTACCACCCAGCCTTCTCTCTACTACATCTTCTACTGACTGCTTTGATGTGTTCAATAAAAAAAAATTCCATTTGCTGCATAATGTTAGGACATGAGTGGCTCATTTTTAATCTTTAGCAAATGAATGAACATTCAGCTAATCTATTAATAAATTTAGTTCTGACTAGAGAAAATTAAACTAGCAATGCTTATATAAGCATGTTAGTTTTAAATACTATGGTATACTAAAAATCAAAATCACATTTAGTAGTAGCCTAGTAGGTAAACACACATCGAGCCTGGAGTGAAAGTAGAGGACAGTTTATAAGCACAACTACAGGATAATTAGAACATACTCCCTCCTTCCCTAAATGTTTGACGCCGTTGACTTTTTTAAACATGTTTGACCGTTCGTCTTATTCAAAAACTTTTGTGAAATGTGTAAAACTATATGTATACATAAAAGTATATTTAACAATAAATCAAATGATAGGAAAAGAATTAATAATTACTTAATTTTTTTGAATAAAACGAACGGTTAAACATTTTTAAAAAAGTCAACGGTGTCAAATATTTTGGGATGGAGGGAGTATTTTAGTACCAACTGTCTCACGTTTCAAACTAACTCTTTATATGACTTCTTGTTTTTGATTATTTTAG

PhaseCut119:
+Start	+End	FragmentLength	FragmentNumber
2611	2683	24	4
PhaseCut_HTS_information:
HTS_Seq	MatchSite	HTS_Strand	GSM520640_wildtype	GSM520639_rdr2	GSM520637_dcl1	GSM520638_dcl3	GSM455965_Total	GSM455962_AGO1a	GSM455963_AGO1b	GSM455964_AGO1c	GSM520634_AGO4a	GSM520635_AGO4b	GSM520636_AGO16
TTGACTTTTTTAAACATGTTTGAC	2611	+	1.38	0.22	1.97	0.2	37.23	0	0	0	0	13.82	0
ACCGTTCGTCTTATTCAAAAACTT	2633	-	6.71	1.55	9.61	0.81	5.96	0	0	0	6.98	0.99	1.4
TTGTGAAATGTGTAAAACTATATG	2657	-	0	0	0	0	0	0	0	0	0	0.33	0
GTGAAATGTGTAAAACTATATGTA	2659	+	0	0	0	0	0.25	0	0	0	0	0.16	0
miRU information:
Gene_ID	Gene_Length	Intron	miRNA	miRU start	miRU End
LOC_OS06G02210	3943	LOC_OS06G02210.1-3	osa-miR2123c	2600	2621
LOC_OS06G02210	3943	LOC_OS06G02210.1-3	osa-miR2123b	2600	2621
LOC_OS06G02210	3943	LOC_OS06G02210.1-3	osa-miR2123a	2600	2621


>LOC_OS06G05250.1-8
GTAAGTTTCCTTTTCAACTCGGTAACCATACATGGTCTTGTCTAATCTTTTGATTTTTTTTAAACATTCTGAGATGGAAAGGCATGTATCTGTTTTCTTTCATCAGGTGGCCTTATTATTCTTTTCTGTTTTTTTGCTCCTTTTTGTGATGATTATTTTGGAGGCCTGTTTTATGCCCCATTCCTGAAATTCGTACTACACCTTGCTCACAATTTTCTACTCCCTCCGTTTCACAATGTAAGTCATTCTAGCATTTCCCACATTCATATTGATATTAATGAATCTAGATAGATATATGTCTAGATTCATTAACATCAATATGAATGTGGGAAATGCTAGAATGACTTACATTGTGAAACGGAGGAAGTATTTACAGTTCTTGTCTCTACTCCAGCATACTAAGTACTAGTAGTCACCTCACTTTCTTTAAAAAAAAGCAAAGTTGTAAGCACAAATAGAAAGCTCTCTTGGGAGTTTAGGCATCTAGTGTTTTGACCTTTTGAGAGTGTTTCCTGATGAATAATTATTACCAAATAATGTGAACTATAATCACATTCTGGAGATAATTTGCATTTCATGCGACTTATATTATCAAATTGCATGTAGGTATATTTCTATGGTTAAAATTAAATGGGTGACAAAGCAGGAAAAAATGCCACTATGGATGGCTGTTTATTTTCTTGTTTAACTCCCTTTAATTTACTTCAACAG

PhaseCut43:
+Start	+End	FragmentLength	FragmentNumber
3166	3214	24	3
PhaseCut_HTS_information:
HTS_Seq	MatchSite	HTS_Strand	GSM520640_wildtype	GSM520639_rdr2	GSM520637_dcl1	GSM520638_dcl3	GSM455965_Total	GSM455962_AGO1a	GSM455963_AGO1b	GSM455964_AGO1c	GSM520634_AGO4a	GSM520635_AGO4b	GSM520636_AGO16
TCCGTTTCACAATGTAAGTCATTC	3164	-	7.31	4.87	7.43	0.61	2.98	0	0	0	5.14	23.19	0.94
TAGCATTTCCCACATTCATATTGA	3188	-	0.99	0	0.87	0.2	0.99	0	0	0	0	7.57	0.47
GCATTTCCCACATTCATATTGATA	3190	+	0	0	0	0	0	0	0	0	0	0.16	0
miRU information:
Gene_ID	Gene_Length	Intron	miRNA	miRU start	miRU End
LOC_OS06G05250	5520	LOC_OS06G05250.1-8	osa-miR1436	3158	3178
LOC_OS06G05250	5520	LOC_OS06G05250.1-8	osa-miR1436	3158	3178

PhaseCut50:
+Start	+End	FragmentLength	FragmentNumber
3167	3263	24	4
PhaseCut_HTS_information:
HTS_Seq	MatchSite	HTS_Strand	GSM520640_wildtype	GSM520639_rdr2	GSM520637_dcl1	GSM520638_dcl3	GSM455965_Total	GSM455962_AGO1a	GSM455963_AGO1b	GSM455964_AGO1c	GSM520634_AGO4a	GSM520635_AGO4b	GSM520636_AGO16
CCGTTTCACAATGTAAGTCATTCT	3165	-	39.89	7.31	39.11	6.72	1.99	0	0	0	19.46	19.74	5.14
AGCATTTCCCACATTCATATTGAT	3189	-	13.82	6.86	15.95	2.04	13.4	0	0	0	62.78	8.06	10.29
ATTAATGAATCTAGATAGATATAT	3213	-	0.2	0	0.44	0	0.5	0	0	0	0.37	0.33	0.94
GTCTAGATTCATTAACATCAATAT	3237	-	12.84	2.88	12.67	2.44	5.71	0	0	0	7.71	1.81	0
miRU information:
Gene_ID	Gene_Length	Intron	miRNA	miRU start	miRU End
LOC_OS06G05250	5520	LOC_OS06G05250.1-8	osa-miR1436	3158	3178
LOC_OS06G05250	5520	LOC_OS06G05250.1-8	osa-miR1436	3158	3178


>LOC_OS06G05250.2-8
GTAAGTTTCCTTTTCAACTCGGTAACCATACATGGTCTTGTCTAATCTTTTGATTTTTTTTAAACATTCTGAGATGGAAAGGCATGTATCTGTTTTCTTTCATCAGGTGGCCTTATTATTCTTTTCTGTTTTTTTGCTCCTTTTTGTGATGATTATTTTGGAGGCCTGTTTTATGCCCCATTCCTGAAATTCGTACTACACCTTGCTCACAATTTTCTACTCCCTCCGTTTCACAATGTAAGTCATTCTAGCATTTCCCACATTCATATTGATATTAATGAATCTAGATAGATATATGTCTAGATTCATTAACATCAATATGAATGTGGGAAATGCTAGAATGACTTACATTGTGAAACGGAGGAAGTATTTACAGTTCTTGTCTCTACTCCAGCATACTAAGTACTAGTAGTCACCTCACTTTCTTTAAAAAAAAGCAAAGTTGTAAGCACAAATAGAAAGCTCTCTTGGGAGTTTAGGCATCTAGTGTTTTGACCTTTTGAGAGTGTTTCCTGATGAATAATTATTACCAAATAATGTGAACTATAATCACATTCTGGAGATAATTTGCATTTCATGCGACTTATATTATCAAATTGCATGTAGGTATATTTCTATGGTTAAAATTAAATGGGTGACAAAGCAGGAAAAAATGCCACTATGGATGGCTGTTTATTTTCTTGTTTAACTCCCTTTAATTTACTTCAACAG

PhaseCut43:
+Start	+End	FragmentLength	FragmentNumber
3166	3214	24	3
PhaseCut_HTS_information:
HTS_Seq	MatchSite	HTS_Strand	GSM520640_wildtype	GSM520639_rdr2	GSM520637_dcl1	GSM520638_dcl3	GSM455965_Total	GSM455962_AGO1a	GSM455963_AGO1b	GSM455964_AGO1c	GSM520634_AGO4a	GSM520635_AGO4b	GSM520636_AGO16
TCCGTTTCACAATGTAAGTCATTC	3164	-	7.31	4.87	7.43	0.61	2.98	0	0	0	5.14	23.19	0.94
TAGCATTTCCCACATTCATATTGA	3188	-	0.99	0	0.87	0.2	0.99	0	0	0	0	7.57	0.47
GCATTTCCCACATTCATATTGATA	3190	+	0	0	0	0	0	0	0	0	0	0.16	0
miRU information:
Gene_ID	Gene_Length	Intron	miRNA	miRU start	miRU End
LOC_OS06G05250	5520	LOC_OS06G05250.2-8	osa-miR1436	3158	3178
LOC_OS06G05250	5520	LOC_OS06G05250.2-8	osa-miR1436	3158	3178

PhaseCut50:
+Start	+End	FragmentLength	FragmentNumber
3167	3263	24	4
PhaseCut_HTS_information:
HTS_Seq	MatchSite	HTS_Strand	GSM520640_wildtype	GSM520639_rdr2	GSM520637_dcl1	GSM520638_dcl3	GSM455965_Total	GSM455962_AGO1a	GSM455963_AGO1b	GSM455964_AGO1c	GSM520634_AGO4a	GSM520635_AGO4b	GSM520636_AGO16
CCGTTTCACAATGTAAGTCATTCT	3165	-	39.89	7.31	39.11	6.72	1.99	0	0	0	19.46	19.74	5.14
AGCATTTCCCACATTCATATTGAT	3189	-	13.82	6.86	15.95	2.04	13.4	0	0	0	62.78	8.06	10.29
ATTAATGAATCTAGATAGATATAT	3213	-	0.2	0	0.44	0	0.5	0	0	0	0.37	0.33	0.94
GTCTAGATTCATTAACATCAATAT	3237	-	12.84	2.88	12.67	2.44	5.71	0	0	0	7.71	1.81	0
miRU information:
Gene_ID	Gene_Length	Intron	miRNA	miRU start	miRU End
LOC_OS06G05250	5520	LOC_OS06G05250.2-8	osa-miR1436	3158	3178
LOC_OS06G05250	5520	LOC_OS06G05250.2-8	osa-miR1436	3158	3178


>LOC_OS06G06280.1-4
GTCAGTTCTGTTATTTAGTCTTGTATGACATAATGAACCCCTTTTATGCCATATTGTTTTTTTTATTGAGAAAGTTTAACTCTATGAAGAAATGCATACAGCATCGTGGCTCATGCTAAGCAAATGTAAATTAGATAATAAAGAAATTTTTTCGTCCAGATGCGACCCTCACACCTCCACAAAAAAGTTAATAATTTTATGGTGTCAAAAAATATTTCATCACTGTATAAATATGAACTGAAAATAACTCAGTTTCAGATTCGTAATTACGTGTTTACTTCCTCCGTTTCACAATGTAAGTCATTCTAGCATTTCCTATATTCATATTGATGTTAATGAATCTAGATAGATATAGATGTCTATATTCATTAACATCAATATGAATGCGGAATATGCTAGAATGACTTACATTGTGAAACGGAGGGAGTATGTTATATTGTACAAAACCAGAACTGCTGGTACCTCAATATCCGGATGGTTTCTCATAAAGTTAAGCACAGACCACACTAGATATGGTGTGTAAAGCAAGCACTTGATCTGTAGGGTTGGAAGGCGAAGGAAAGGATTAGCAAGGAACGTGTTTACTTGATTGTTTTTCAGATGTTAATGCGCATGTATCCCAAACTAGATGAATACTCCGTCGCGTTGCTGCGGAAAATTAAGTTGCATAATATGTACAAATAAGATGTAATTTGATTATCAAAACTAAAACAATTTGATACAATTTTGAGCCTAAAAATAATTGAGATTGCATGTTTTTAAGAGAGAAGAAAGAAGAGACAATTTGGATTATAGATCTATCATCCAAAGGCTAGAAATAATTGGGGTGATGTGGCTTAATGAGAGGAGAGAAATAGCATTAACTACACTTAGTGGGGATGAACTATGTAAGTATAAAGGATTCCTGAATCCTAACGACTTTTGTCAGGTTCAACATCTTATCAGTATTATTCGAGGATCAAAGAAAATCATATATATCCTTCATCAGTTTTGTATTTTGTCACACGCTCCACCCTCCAATTCACCAGTGCAGCTGTCATTTTTGAATCTGTGCTTAAAATATTGCTAGCTTAGCTGTGCAAGCACTCTTGTGATCCTACAAGTTGGTGCAAGCACAAAGTGTTCAGTTTGTGAGTCTATTCCCTCCAACGTGATTTTCAGTTTCCTCTTTGCTATTATAGTTTTAAGACAGTTGTTAGCTTAGCTTTTAGGGTAGTATAGACAGAATTCTATAACCAAGGCATGTTGCTGTGGCAAATGGTGTGAGGGCATATATGCTGAGTATACCACATGCTGTTTGGACTTCAGACTTTCTATTGTTCCACACAGCAAAAATATTCCATGTACCATTCATCAATGACTGCTTATCATATTGTTTCTGCTCTTTTTCCAAATGCAG

PhaseCut40:
+Start	+End	FragmentLength	FragmentNumber
2206	2269	21	3
PhaseCut_HTS_information:
HTS_Seq	MatchSite	HTS_Strand	GSM520640_wildtype	GSM520639_rdr2	GSM520637_dcl1	GSM520638_dcl3	GSM455965_Total	GSM455962_AGO1a	GSM455963_AGO1b	GSM455964_AGO1c	GSM520634_AGO4a	GSM520635_AGO4b	GSM520636_AGO16
TCCGTTTCACAATGTAAGTCA	2204	-	7.11	3.54	2.62	7.53	1.49	0	0	11.05	0	0	0
TTCTAGCATTTCCTATATTCA	2225	-	0	0	0	0	0	0	0	0	0	0	0
TTGATGTTAATGAATCTAGAT	2248	+	0.2	0.22	0	6.11	2.48	0	0	0	0	0	0
miRU information:
Gene_ID	Gene_Length	Intron	miRNA	miRU start	miRU End
LOC_OS06G06280	5039	LOC_OS06G06280.1-4	osa-miR1436	2198	2218
LOC_OS06G06280	5039	LOC_OS06G06280.1-4	osa-miR1436	2198	2218

PhaseCut41:
+Start	+End	FragmentLength	FragmentNumber
2207	2303	24	4
PhaseCut_HTS_information:
HTS_Seq	MatchSite	HTS_Strand	GSM520640_wildtype	GSM520639_rdr2	GSM520637_dcl1	GSM520638_dcl3	GSM455965_Total	GSM455962_AGO1a	GSM455963_AGO1b	GSM455964_AGO1c	GSM520634_AGO4a	GSM520635_AGO4b	GSM520636_AGO16
CCGTTTCACAATGTAAGTCATTCT	2205	-	39.89	7.31	39.11	6.72	1.99	0	0	0	19.46	19.74	5.14
AGCATTTCCTATATTCATATTGAT	2229	-	0.2	0	0.22	0.2	0	0	0	0	0.37	0	0
TAATGAATCTAGATAGATATAGAT	2255	+	0	0	0	0	0.25	0	0	0	0	0	0
ATGTCTATATTCATTAACATCAAT	2277	-	0.2	0	0.22	0	1.49	0	0	0	0	0.66	4.44
miRU information:
Gene_ID	Gene_Length	Intron	miRNA	miRU start	miRU End
LOC_OS06G06280	5039	LOC_OS06G06280.1-4	osa-miR1436	2198	2218
LOC_OS06G06280	5039	LOC_OS06G06280.1-4	osa-miR1436	2198	2218


>LOC_OS06G09540.1-9
GTAAGTATCTGTTACCTTTTCTATTTAGTTTGAATTCTGTTACTCCCTCCGTTTCACAATGTAAGTCATTCTAGCATTTCCCACATTCATATTGATGTTAATGAATCTATTATGTCTAGATTCATTAACATCAATATGAATGTGGGAAATGCTAGAATGACTTACATTGTGAAACGGAGGAAGTATTTTTACCTGATGGGCTATTTATACAAAGGCAGCATTTTCTTCTGTGCCTTTCCTTATTTTCACTATGGGCTTTATAG

PhaseCut39:
+Start	+End	FragmentLength	FragmentNumber
5143	5191	24	3
PhaseCut_HTS_information:
HTS_Seq	MatchSite	HTS_Strand	GSM520640_wildtype	GSM520639_rdr2	GSM520637_dcl1	GSM520638_dcl3	GSM455965_Total	GSM455962_AGO1a	GSM455963_AGO1b	GSM455964_AGO1c	GSM520634_AGO4a	GSM520635_AGO4b	GSM520636_AGO16
CCGTTTCACAATGTAAGTCATTCT	5141	-	39.89	7.31	39.11	6.72	1.99	0	0	0	19.46	19.74	5.14
AGCATTTCCCACATTCATATTGAT	5165	-	13.82	6.86	15.95	2.04	13.4	0	0	0	62.78	8.06	10.29
CATTTCCCACATTCATATTGATGT	5167	+	0	0	0	0	0	0	0	0	0	0.16	0
miRU information:
Gene_ID	Gene_Length	Intron	miRNA	miRU start	miRU End
LOC_OS06G09540	10278	LOC_OS06G09540.1-9	osa-miR1436	5134	5154
LOC_OS06G09540	10278	LOC_OS06G09540.1-9	osa-miR1436	5134	5154


>LOC_OS06G20040.1-1
GTATATATGCCTGACCTTGCTTAATTTTCTACATGTAGTTCAGTTCATCTGTTGCTTTCTCGTCATTTCTTTGCTGTTATTCTTCTGTTACTGCTGAAGTATTGTATGATCATGTGAATTGTTAGATTCCTTAATATAATTAAGGACCAAAACATAGTATGTCCAATGGATTATGCCCATATAGATAGAGAGAATAGTTTAGTGCTTAGCTTGAACTGTCATGACAGTTTTTGCAAGCAGAGACAGTGTAATCTTCTTGACAAGTACAGAATTAACAGATTACTGGATTCTTTCCAAGGCTGGTGTTACATTTAGATGTTTTAGTACAAAACAGATGGACAAAAAAAATTAAAATACACAGAAATCAACCTATCTTGTCTCCTTTTGCCCTTTTCTCCTGAGATCACGAGTATTAGTTCCAGCCTGTTTCTTGCCTGAAAGGCTGAGACACTGTGATCCAATTGAATTGGAAGCAGCGGTGCTTCATTATTACTTCCTGAATATTTCCACGACATCCAAACACATACAAATTTGCGTACTACTGATCTCGTGAATCCAATTGCTGCCACCTCCAATTCAGTTCATCTCTATTTGCTTTGCACAAGATGGTCAAGCCTTTTTCTCTTGCTTTTGGAAATATGAAGGCTAGGAGAGGCAAGAATCCAAGAGAGAACTAAGGAAGTGGTAGATGGCGCGTCAACTGTCACTAGCTAGGTCCACACACAGTACTGATCTCTTTTCAATTTAGTGATATGATTAATTGAGATGCTATTAATCATCATCTTTTTGTCCTTTTGGTTTGCCATGATAACAGAGATCCGTATGAACCTATCCTATGCAATATTGCATTAATCTCTGTAAAGAATTTAGCATAGGAATGGCTTCAGGAGGAAAAAAAAAACAGAGAAACAACGTTAATCTTGTAAATCTATTCTAGTAGGCTGTAATTAACTCCTTTTTAACCTGAATAAATTGCCGATAGATGGTAATTAATATTGTTCTGAGAGTCTGCTATCAGCAGTTCCTTTTGCAGTTTCAGCCTTTGAGCTGATCGATCTTTTAACATACTACCTTCGTCGGTTCGTAGCTAAAAAGACACTCTTTTAAAAAAGGTTGGACACTAAGGACTTAATGTCAATAGTTTTAAGAAAGAAGAAGTAAATATTTCTTGTGAGCGTCGACGAGAGTCGAACCTGGGCCGATGGGGTGCAGAACAACCATATTAGGGCAGTCTCAACCCATAACACTAGACATAGTTTCCATAAACTCCACATCATCGATAAACTAGTACTAGACACTACTCTTCCAATGCAAACACCACTATTCCATATTTCAATTTAATGCTAGTTATCTCACATGATGTCTTAGATGTTGTGTAGAAACCATGTCTCATGCAAGACATGGTTTCCTTCTCTTTCCTCATTTATTCACTTGCCATATCATTTTTTATCCTAGGTGGCAACTTATTTAATGCTATGAACACCTTCCTAGTCATTGGGTTGGGAATGCCCTTATCAGACAAAGTTAAGAGCAATGATGAACACTACAGCAAATTAGCCTATCAATAGCCGACCTGAAAAACATGGAGCTTGTCTTTAGGAGCACTGAATCAAGTGATGCTCTGCCCCTTTTCTTTGAAGCTATAAATAGCAGTGGTCCAGCTATGAATTTTCCAAACCAAACCCTATAGAACTCGACAAAATCCAGCAAGTACCATGGTCCATGGATGATTAAGTTATTTGATTTAACAATTTTTGGATGCTTCTAATATGATATAAAAATATTCGAAATGCGCACTAGTTTCTGCACTATGTCAGGCGTTTTTTGGGGGTACGCTACCTGTAAAAAAGTGACCATCATCTACAGAGAAGAGTCAACCAATGACGTGTGGCGAATAGACCCTCGCGTGCACCGATTAAATTCTCTTCTTCTGAGTAATCAAGTCCACAAAATTGTTTGGTTTACTCTTGACTCCGCTTGACTCGTTTTGACCCCAACCCTCTGTTAACACTCTCTTACTATATATTGTGTGTTGTTCACTCAAAACGTTTTGTTTAAGAGGAGGGAAAATTAAGAAGACTGATTTCTCTCTCTTTGTTGTTCTGCATAACACAACCAACGGTTTGGTGTTGATGGATGATGGATGAAACCAAGCTTAATTATAAAATATATTTTGAAAGCACAAACAAATGAATTAAATATTAGAAACTTTAAATTTTGATTTATAAAGTTTTCTTAGAAATACCAATGAAAAGTTCACTTAAAATTAATCGTACCGTTTAGAATATTAGAAAACGTGTCCATGATATATATTCCGTGTTCCGTTAATCAATTAAAAATAACTGCCCTAAATATGAAATTGTAGTGGTGATATTTTCAAACAAGAACACATCAAAAAATTATTGAAAAACCTGATCTGATGGATGATCGTCCGACAATTGCACCCTTATTAAAAAAAAAGAAAGAACGGCCATGGCAATATATATTATTCCCTCCGTTTCTAAATATATATTTGACGTCATTGACTTTTTTAAATATGTTTGACCGTTCGTCTTATTCAAAAAATTTAAGTAATTATTAATTATTTTCATATCATTTGATTCATTGTTAAATATACTTTTATATATACATATAGTTTTACATATTTCACAAAAGTTTTTGAATAAGACGAACGGTTAAACATGTGCTAAAAAGTCAAGGGTGTTAAATATTTAGAAACGTAGGGAGTATCTGATTAAGGGGGGTGTGAGTATGTGACACCTGATGAAAATGTGACAAAATAGATGCATACTTTCAGTTGTATAATCATCGTTTTGGAAATTGGAAGCAGACATGAAGAACCTAGACATAATATAGCTAGCTAGGTCCCAACTCCAAAAATTCCCATTCGTGTTAGGACAGATTCTGCACTCCGTGGTCCATGTATATTGTACTCAAGTACATACAATCCTGCAACAAATCATTCACACGTGACCGTATGACCCCACACCAACCTAACTTTTTTTATTTTTTTGAGAACACACACCAACCTATCGATTATCGAACAATACTGTGCTACGCAACAATGGCATCTCGAATATAATCAAACGTGACATTTGGTTTGGCTTTTTCTCGATGGAGTATATATATACAACATTAATTCGATAGTTTTTTTTTTAAAAAAAACTTTTAAATGTAAGAATGTACTTCATCCATTTCAGGTTATAAAATATTTTGATGTTGGTCAAAGTTAAACTGTTTTAAGCTTGAATAAGTTTATAGACAAGTATAGTAATATTTACATTACCAAATTAGTTTTATTAAATTAATAATTAAATATATTTTTATAATATATTTTTATTGGTTAAAAAATATTACTATTTTTTCTATAAACTTTGTCAAACTTAAACTAGTTTGACTTTAATCAAAGTCAAAACATCTAATAAGCTGAAACGGAAGGTTATATTGTAAGTGAACTTAGATTAAGCAATTAAGGTCCCCATCATTTGGCTTATTTCCTAATAAGCCAAAACGGCTTATTAGGAAATAAAAATAAATTTGTGGGTAAAACTTTTATAAATGTGTTATTTGTGACTTAAAAGCCAATGTTGAAAAAGAAACTATGTTGAAAATATGTCAAAATCAATCTTAAAATTAAGCTTAAAAATTTAAAATTTGGCTTTTTCTTTGGTTTATTAGGCTATCCGACGAGGCTGTAAGTGCAGAAAGTCGATTAGCACCACGAGCATATGTGCGTGAGGTCGTAGGTGCAATCCTCGCCTCACGCGAGCGCGCGGCAGAAATTTTATTTCATATTTGCATGAATCTTAACACTCCTTTGAGAGTTTACAAAGTGAAAGCTTTTTGATCAAGCTGTCAGACAATTTTGTAGCGATTTTCGTTCCTTAATTACATGAACGATTATAATAAGGCTATTCGGCCTTCGTACCTAAACTATGCTCACCTATATATATCCGCTAATGCCAAAATCTGTGTCGGCTGGCCAGTCTGCCTGTCTGTCCGAGATCAATGCATCTATACAGATCGGTGTCTGATTACTTAATTTGTTTGGCTAGCTTAATCTGCAACGTGTTGCATACCGCGACAAGCTTATCGATCAAAAGCTATATATACAGACAGATTGATGTACGACCACAAGTACGTACGTACTGGGGTCAAATCGAGGATGATATCTGTACGTCGACAGAGAGTATTGGACAGGTGTAGACAGTCACATGCGTTTGTTCTTGAGAAAGTTCTTCAGACCAGCGACTTGTTGATCGATCGATAGCTCGGTGCCGCTGCTCTTGCATTTGGTGGCGCATCACTGTCTCGTCGCATTGTCGCACGATCGACCACAAATACCAGAACTACTTGTGGCACAACACGATTGTCTCCGGCCCTACGGCCGGCACCTACCTAGCTAGGTTAATTAGCTGATTAGCCAGTGGCTACTAGCCCTATCCTAAAATATAATAATTTTTAACATTTAAAATTTATCCTAAAACTTAATAACTTTTTCATGTTCATTTTCTTCTCAACCAATTATAATCTTATTTCATTCAAATTTTACAGTTATTTTTTAGTGGTGGTTATAGAGGTTTTGAGGGTGGCCTTTGGATTACCCTATCCGTTAAATATTTTTTTTAAAAAAGATGTAATTTCGATAAAATAGATGTAAATTTGATATTATGCAATTTCGAATTATGGGGGTAGGATCACCCAATGAAAACTTCTAGAGCCACTGCTACTTTCTTGTCCCATGCTACTTTCTTGTCCCTAGCAATCACAATCTTTTCACATTTAATTCCACATATTTTCTTAATACTCATATTCAACCCTAAAAATTATTATATTCTGGAATGAATGTACTCCTAGCTAGCAAGCATCTGTTTCAGTCACTTGGCAGAGTTTGTGGAGTTTCTGCTACTGAGTTAAACAATTGGGCTTTCCCTATGATCAAGTGATTAGTTCTGTATTTTCATCCTAAAATATAAAAACAATTTAGGATTAAACATATTAAAAAAAAGTAGGTGGAATTAAACAGAAGAAATGTTTTGATTGAATTAGAAGAAAAATTAGGTTAAGAGATTAAATGGGGAATGTTCTCAACAAGTGAATCGTTAAGAAGATAATATAGTTGGAAAAATTGTTAAATTTTAGGGTAAATTTGAAATGCTTACAAAAGTTGATATATTTTAAGACTGATGGAGCAATTGTTTAGGTTTGGGTTCACAGTTTCGGAAGTAAATTTGCAAAATTTGGACCGTGATAAGCCCGACGCGCCTCTACAAAAAATAATGTTTCTAAATTATTTAAATTTGACAAAAGTTTGTTCGAATTTACTAGTGTTAATCTGTTCAAATTTCAAAATTTATGTTCAAAAAAAAATGTAAGGTTAATTTAAATTGTTTGTTGCAG

PhaseCut124:
+Start	+End	FragmentLength	FragmentNumber
2675	2771	24	4
PhaseCut_HTS_information:
HTS_Seq	MatchSite	HTS_Strand	GSM520640_wildtype	GSM520639_rdr2	GSM520637_dcl1	GSM520638_dcl3	GSM455965_Total	GSM455962_AGO1a	GSM455963_AGO1b	GSM455964_AGO1c	GSM520634_AGO4a	GSM520635_AGO4b	GSM520636_AGO16
TGACTTTTTTAAATATGTTTGACC	2675	+	0	0	0.44	0.2	0.74	0	0	0	0	0.33	0
CCGTTCGTCTTATTCAAAAAATTT	2697	-	8.49	2.21	8.96	3.05	2.48	0	0	0	6.24	2.96	3.74
AAGTAATTATTAATTATTTTCATA	2721	-	0	0	0	0	0.25	0	0	0	0	0	0
ATTTGATTCATTGTTAAATATACT	2747	+	3.55	0.44	2.4	0.81	2.98	0	0	0	5.14	0	1.17
miRU information:
Gene_ID	Gene_Length	Intron	miRNA	miRU start	miRU End
LOC_OS06G20040	7315	LOC_OS06G20040.1-1	osa-miR2123c	2663	2684
LOC_OS06G20040	7315	LOC_OS06G20040.1-1	osa-miR2123b	2663	2684
LOC_OS06G20040	7315	LOC_OS06G20040.1-1	osa-miR2123a	2663	2684


>LOC_OS06G30320.1-9
GTTTGAATTCTATTTATTTTGGTGCTGGTGATGGGGAAGAAATATATATACTCTTGTCCTTTCTAAAACACAGATTCATGGATAGGTAGCATCATAGCAAATTTTTCTTCCGTTATTTTTTGCTTACATTACTTATTGTTGGTCAGTGTTTCACCATTGAAATGCTTATTATTACTCATAAATAACTACTCCCTCCGTTTCACAATGTAAGTCATTCTAGCATTTCCCACATTCATATTGATGTTCAATGCTAGAATGACTTACATTGTGAAACGGAGGAAGTAGTTATGTACAGCTATACCACATAACCATGCTGATTACTGACAATGCATTTTATCATGTACTCCAATGCCGATTATAATGTATAATAGAAGAACATTATACAGTCTTGCATATGGTAAGCACCATTTTATTAATGTGGAGGCAGCAGTGACCAACATGTTTAATTCATGGCTTATGGCGGTCCACTTTGTGTCTTCCATCAACAATACACTTTCAGAATGTTTTCGTGTTGTCATTTTTTGGTAAATCGAATGGTGGTTATGTCTAAGATAGCTGTTGCAAAGTTTTCAAGTAACTTAAGAACACAACCTGATTTCTGTCTCTATCCAG

PhaseCut20:
+Start	+End	FragmentLength	FragmentNumber
4975	5047	24	4
PhaseCut_HTS_information:
HTS_Seq	MatchSite	HTS_Strand	GSM520640_wildtype	GSM520639_rdr2	GSM520637_dcl1	GSM520638_dcl3	GSM455965_Total	GSM455962_AGO1a	GSM455963_AGO1b	GSM455964_AGO1c	GSM520634_AGO4a	GSM520635_AGO4b	GSM520636_AGO16
TCCGTTTCACAATGTAAGTCATTC	4973	-	7.31	4.87	7.43	0.61	2.98	0	0	0	5.14	23.19	0.94
TAGCATTTCCCACATTCATATTGA	4997	-	0.99	0	0.87	0.2	0.99	0	0	0	0	7.57	0.47
GCATTTCCCACATTCATATTGATG	4999	+	0	0	0	0	0.25	0	0	0	1.84	0.99	0
TTCAATGCTAGAATGACTTACATT	5023	+	0	0	0	0	0.25	0	0	0	0	0	0
miRU information:
Gene_ID	Gene_Length	Intron	miRNA	miRU start	miRU End
LOC_OS06G30320	6837	LOC_OS06G30320.1-9	osa-miR1436	4967	4987
LOC_OS06G30320	6837	LOC_OS06G30320.1-9	osa-miR1436	4967	4987


PhaseCut21:
+Start	+End	FragmentLength	FragmentNumber
4976	5024	24	3
PhaseCut_HTS_information:
HTS_Seq	MatchSite	HTS_Strand	GSM520640_wildtype	GSM520639_rdr2	GSM520637_dcl1	GSM520638_dcl3	GSM455965_Total	GSM455962_AGO1a	GSM455963_AGO1b	GSM455964_AGO1c	GSM520634_AGO4a	GSM520635_AGO4b	GSM520636_AGO16
CCGTTTCACAATGTAAGTCATTCT	4974	-	39.89	7.31	39.11	6.72	1.99	0	0	0	19.46	19.74	5.14
AGCATTTCCCACATTCATATTGAT	4998	-	13.82	6.86	15.95	2.04	13.4	0	0	0	62.78	8.06	10.29
CATTTCCCACATTCATATTGATGT	5000	+	0	0	0	0	0	0	0	0	0	0.16	0
miRU information:
Gene_ID	Gene_Length	Intron	miRNA	miRU start	miRU End
LOC_OS06G30320	6837	LOC_OS06G30320.1-9	osa-miR1436	4967	4987
LOC_OS06G30320	6837	LOC_OS06G30320.1-9	osa-miR1436	4967	4987

PhaseCut30:
+Start	+End	FragmentLength	FragmentNumber
4981	5023	21	3
PhaseCut_HTS_information:
HTS_Seq	MatchSite	HTS_Strand	GSM520640_wildtype	GSM520639_rdr2	GSM520637_dcl1	GSM520638_dcl3	GSM455965_Total	GSM455962_AGO1a	GSM455963_AGO1b	GSM455964_AGO1c	GSM520634_AGO4a	GSM520635_AGO4b	GSM520636_AGO16
TCACAATGTAAGTCATTCTAG	4979	-	3.16	1.77	0.66	3.05	0.5	0	0	0	0	0	0.23
CATTTCCCACATTCATATTGA	5000	-	7.5	4.87	2.84	9.36	20.6	0	0	22.61	0.37	0.16	0.47
TTTCCCACATTCATATTGATG	5002	+	1.18	0	0	0	1.99	0.26	0	26.21	0	0	0
miRU information:
Gene_ID	Gene_Length	Intron	miRNA	miRU start	miRU End
LOC_OS06G30320	6837	LOC_OS06G30320.1-9	osa-miR1436	4967	4987
LOC_OS06G30320	6837	LOC_OS06G30320.1-9	osa-miR1436	4967	4987


>LOC_OS06G30390.1-3
GTATGCCAGACTTGTTTGTAGCTTGTTGAAATATATCAAATCATAAATGTCCTGCTACCTACTCTGTATTGTTGAAGCATTGTTTTTTGACTTCGTTGGTGAATAAGCTGCTCATTTACCTTACCTTGTGTTCTCTTTTTTTTGGGTCTTACACAGTATATTCTGAAAATGATTAGCTAGGTAGGATACATTATGCACTTGCATGCTACTGAGACAACTGCTATTTTTGTATTAATTTGAAGGTCTGTAGTTCTTTCAACAGAAGTTGCTATAATTCTTAAATCTCAATACTCCACATAGTTTGCTAGGATGAATTTAATTTAAAGTTTTATTTATCCTTCTAGCTACCTTCTATTAATTTATCAACTCCAGTTTCATATGATATCTGATGTCATGGTTCAAGAAGGCACTAGGCGCTAGAGGGTCAGCAGCTCTGGCACCTAGGACCAACATGGCTTGTAAATACCAAGCAATTAGCGATAAAATTACATAAAAGTTAACCATTGACCACTAAAATAGCAGGACAAGAGACCCCAAGGTTAGTTAGCCACCTAGTGCACCATCTAATGCCTAATCTGGGTGGCTACTTGGTGTCTCGCGCCTAATAGGTGCATAGGGTCGATTTTTAGAAATGTGATATTGCTCTTACTCCCTCCGTTTCACAATGTAAGTCATTCTAGCATTTTTCACATTCATATTAATGTTAATGAATCTAGACATATATATCTATCTAGATTCATTAACATGAATATGAATATAGGAAATGCTAGAATGACTTACATTGTGAAACGGAGGAAGTACATTTGTAAATTTTGTCTTTAAGTTTGATCTGCAGTTTCATTGAATAATAATTGGTCCATTCTTGTGGAGTATCATTTGACTAGTGATTGATCAAAACACAATAAATAAGCTTGACCGCTTGGATTATTTTTAATGATACCATTACTTTCAACATATGACCAAGTGATTTAATTCTTACAAATGTTATCCAAAGATATTCTCATCAACTTCTGTGCTTGATCAG

PhaseCut37:
+Start	+End	FragmentLength	FragmentNumber
1925	1997	24	4
PhaseCut_HTS_information:
HTS_Seq	MatchSite	HTS_Strand	GSM520640_wildtype	GSM520639_rdr2	GSM520637_dcl1	GSM520638_dcl3	GSM455965_Total	GSM455962_AGO1a	GSM455963_AGO1b	GSM455964_AGO1c	GSM520634_AGO4a	GSM520635_AGO4b	GSM520636_AGO16
CCGTTTCACAATGTAAGTCATTCT	1923	-	39.89	7.31	39.11	6.72	1.99	0	0	0	19.46	19.74	5.14
AGCATTTTTCACATTCATATTAAT	1947	-	0.2	0	0	0	0.25	0	0	0	0	0	0.7
GTTAATGAATCTAGACATATATAT	1971	-	0.2	0	0	0	0.25	0	0	0	0	0	0
TAATGAATCTAGACATATATATCT	1973	+	0.2	0	0	0	0.5	0	0	0	0	0.16	0
miRU information:
Gene_ID	Gene_Length	Intron	miRNA	miRU start	miRU End
LOC_OS06G30390	6709	LOC_OS06G30390.1-3	osa-miR1436	1916	1936
LOC_OS06G30390	6709	LOC_OS06G30390.1-3	osa-miR1436	1916	1936


>LOC_OS06G33320.1-4
GTAAGTATCTCTTTAAATTCTAATCATTTTAAATTCTGCAAAAGCAAATTAATCTAGATTATTTCGGTAGTCAAGGCTAGCTCCTGAACTGCAGTTAATATGACAGATGCTATTGCTATAATCTTGTTTGCGATGCCTCTTAATTCCTGTGGTGATACAACTTAATCCTGGACCATTTTTTTTAACAACATAGGATCATATAAATCTATTTCCAAGGAAACTTATTCTACAAATCCAATGACATCATGGAAAATATGTTAATGGATTGTGCTCACCATTAGCTCTTTTTTAGAGTCATCTATTTGGACACACAGTGATGTATATGGGTTATATAGATTGTTAGATTATAATCATAATGCCATGTTATGCTACAGCTACACCCATCTGCCCAGTATAATTTCTAAACCTTTCACAAAAGAATACAGCCTAACAACAGTTGAGTTGGTCAGAAGTAATTGTGGGCTTGTGGCACTACATTTTTTTAATTTGATCAACATTCCCTAAAATATGTCCAGGAATCAGGGTGGTAAAAATAGCAAGATTTGTAAGTGTTAGAAGGATTGGGAATCTTGTTGTGAAGTAATGCCCTACTACATTTCATCTTTCTTATTTTTTGTGGCCCTATTCTTTTTTTCATATTAATATATACTCCCTCCGTTTCACAATGTAAGTCATTCTAGCATTTCCCACATTCATATTGATATTAATGAATCTAAGACATATATATCCATCTAGATTCATTAACATCCATATGAATGTGGGAAATACTAGAATGACTTATATTGTGAAACGGAGGAAGTACGTCATTATGGTGAACTAGTGAATAGAAATGATAGAAAAGCATTGGCCTCAGATCTATAACGTGCCTGGTGTCTAGTGCCACCACCAGTAGGCAATTCCAAAATCATAGTTATGCATAGTTTCAGAAATCCTTTTGCAAAAATATGTCATCAATATCAGAGCTACATTAGTCGACTATCCTTGCGACTAAACAAGTGTTGTGAAGATAATTCATTTCATCTCCAGTTGCCTTTATGTACTGCAAAATCCTGGTACACAGGATACTGAATCTCTGATACTCTTTTCAAGGATTGAATTTCTGCATTAGTCTTGGAACTACATTATGTTCTTTATTTGTTGAATTGGTGTGGTTTTTCTACTCTGGCCCACACGGCCATAACCCTTTTTTTTCTGAATGGTTTGTGCTATTTGAATCTGTTATGTAACTATTCTGACGATTGATTACAATTACAG

PhaseCut41:
+Start	+End	FragmentLength	FragmentNumber
4659	4707	24	3
PhaseCut_HTS_information:
HTS_Seq	MatchSite	HTS_Strand	GSM520640_wildtype	GSM520639_rdr2	GSM520637_dcl1	GSM520638_dcl3	GSM455965_Total	GSM455962_AGO1a	GSM455963_AGO1b	GSM455964_AGO1c	GSM520634_AGO4a	GSM520635_AGO4b	GSM520636_AGO16
TCCGTTTCACAATGTAAGTCATTC	4657	-	7.31	4.87	7.43	0.61	2.98	0	0	0	5.14	23.19	0.94
TAGCATTTCCCACATTCATATTGA	4681	-	0.99	0	0.87	0.2	0.99	0	0	0	0	7.57	0.47
GCATTTCCCACATTCATATTGATA	4683	+	0	0	0	0	0	0	0	0	0	0.16	0
miRU information:
Gene_ID	Gene_Length	Intron	miRNA	miRU start	miRU End
LOC_OS06G33320	5745	LOC_OS06G33320.1-4	osa-miR1436	4651	4671
LOC_OS06G33320	5745	LOC_OS06G33320.1-4	osa-miR1436	4651	4671


>LOC_OS06G34040.1-2
GTGAGTGGAGTTGCCCGCCCACCCCGCCGCACGGCTCGTCAGTAGTCGCGTCCCGTGTTAACTGTACATGGTTGTTTCGTGTTTGGGGAACCCACAAATTGGATGGGGGAGAATGGGTGGTTTTGAGTCGCTTACAACGCTGACCAAGTGAAATTAATTGCGTTTCCTTCGAAATCATTTATACCTGACCTGAGCACAAGTTTGTGAATTGTATGCGAGCAAACTAGTGCTCTGTTGTAGTATTTTGATGTTGTGATAAAACAATCAAAGTATTGCGTATTTGGTTATAAGACAAGGTCACGAGGGCACTATGTGAGTGATAATAAGTACTCCCTCCGTTTCACAATTTAAGTCATTCGCATTTCCCACATTCATATTGATGTTAATGAATCTAGACATATATATTTATCTAGATTCATTAACATCAATATGGATATGGAAAATGTTAGAATGACTTACATTGTGAAACGGAGGAAGTATGATAGTTTATAACCCACTGAGCATGTCAAATTGACAATTGAATTCTATTAGTGCTTTCCTGAATGGGGAGGGTAAATGCCACTTCTCAGAAGCTGCAGGTAAGAAATTTCCGTGTTTCTTAGCTTTGCTTAAGTGTACTTCTTCATGTTAAATGTAAATGTGCTGTCTCCTGCTATCATCAATACTAAAAACATCAGGAGCAGTAATTTAATGACTGAGTTTTTTTAATGGTGGATGCCGTTGAGGTGAATGGATCATGTTTATAAAGGACATAGCTGGTGAGGCATTCTCAGGTCTCAGCTATGGAACACTTAGGATTTAATGATACCTAATGTTAAAGGCATGTATGGTTTGCTGAAGCTAGCAAGCAGAATTCAATACTAATATTGGTTTATTGAAGCTTTATGTGCTTGATAGCATTCATATCTGTAGCCCTGAGTCACTGACTGATAAAACATGCTCCAGCCATCTCAAACTTGATTGTCCCAGCAATTTTGGCCAAACAGATTAATGTGCATTCCTTTTCCTCAATATTTCTTTTTGGTGTACAATGTACATGTATGTTATTGTCAGTCATGCTACTCATTTGTAACTCCTGCAGTTCTGTTTTGCGCTACAAGTGTCTAAGGGGGTCCAAAAGCTTGTCCAGAAAAAAAAGAATTGGTTTGGTCTATTATCCCCCCTGCTTATATCTGACATTTTGATCCATTTGGGTTGTGTTTTTTTTAG

PhaseCut56:
+Start	+End	FragmentLength	FragmentNumber
907	979	24	3
PhaseCut_HTS_information:
HTS_Seq	MatchSite	HTS_Strand	GSM520640_wildtype	GSM520639_rdr2	GSM520637_dcl1	GSM520638_dcl3	GSM455965_Total	GSM455962_AGO1a	GSM455963_AGO1b	GSM455964_AGO1c	GSM520634_AGO4a	GSM520635_AGO4b	GSM520636_AGO16
ATATTGATGTTAATGAATCTAGAC	907	+	12.84	2.88	12.67	2.44	5.71	0	0	0	7.71	1.81	0
ACATATATATTTATCTAGATTCAT	929	-	1.78	0.44	3.06	0.61	3.72	0	0	0	6.98	1.48	24.78
ACATCAATATGGATATGGAAAATG	955	+	0	0	0	0	0	0	0	0	0	0	0
miRU information:
Gene_ID	Gene_Length	Intron	miRNA	miRU start	miRU End
LOC_OS06G34040	5137	LOC_OS06G34040.1-2	osa-miR446	892	915


>LOC_OS06G45280.1-3
GTAAGCTGACCCTTTCCTTCTTGACAGTTATCACTCCCACCTACTGAATGGCCGTTGTCCATGGCAGCAGAACCTGCAACATGTTTATTGTTTTTGCATTTTCAAAAGTAAAAAGGAAAATGGTCAGTTTGGTGCACGCTGCATGAACAAAAACACTAATTTATTTTCAACAAGATGAGCAGATCTATCAGTAGAATTAATATAAATGCATTCACACTTATATTTCTTTCAGTGCTCGATTTACTGGTGCAATTTAATCTAATGAGTAGTGACCACTATATACAATTTAGTTGTATCTGTGTACCCGTTCCCTCCATGTAATTTTCAAAAATAAAGGATTTTCTTTTGAAACGATAATGGTTAGCATATGTTTTGAAGTTCTCCCAAGTCCCAACTAGCTACTCCCTCCGTTTCACAATGTAAGTCATTCTAGCATTTCCCACATTCATATTGATGTTAATGAATCTAGACATGTATATCTATCTAGATTCATTAACATCAATATGTATGTGGGAAATGCTAGAATGACTTACATTGTGAAACGGAGGAAGTATTTAATTTACCGGCCGTATCATCAAGTTGGCCAGTTGATTTTGTCTGAGTTGAACTGTTTAGTTGATTCTACAATCTGCATGCACATGCTAACTACGCTACTAGTGAAAAAAGAAGAAACGATTTTCTTGCTGCATGGCTTGCTCACCTTTGATTGATCTATTGAGAGAACATGTATTTTTCCATGCTAAAGGACACTTTTGTTGATTTATCTTCTTGCTCGTATGATAATTGATAACAG

PhaseCut60:
+Start	+End	FragmentLength	FragmentNumber
2784	2832	24	3
PhaseCut_HTS_information:
HTS_Seq	MatchSite	HTS_Strand	GSM520640_wildtype	GSM520639_rdr2	GSM520637_dcl1	GSM520638_dcl3	GSM455965_Total	GSM455962_AGO1a	GSM455963_AGO1b	GSM455964_AGO1c	GSM520634_AGO4a	GSM520635_AGO4b	GSM520636_AGO16
CCGTTTCACAATGTAAGTCATTCT	2782	-	39.89	7.31	39.11	6.72	1.99	0	0	0	19.46	19.74	5.14
AGCATTTCCCACATTCATATTGAT	2806	-	13.82	6.86	15.95	2.04	13.4	0	0	0	62.78	8.06	10.29
CATTTCCCACATTCATATTGATGT	2808	+	0	0	0	0	0	0	0	0	0	0.16	0
miRU information:
Gene_ID	Gene_Length	Intron	miRNA	miRU start	miRU End
LOC_OS06G45280	5430	LOC_OS06G45280.1-3	osa-miR1436	2775	2795
LOC_OS06G45280	5430	LOC_OS06G45280.1-3	osa-miR1436	2775	2795

PhaseCut82:
+Start	+End	FragmentLength	FragmentNumber
2789	2915	21	7
PhaseCut_HTS_information:
HTS_Seq	MatchSite	HTS_Strand	GSM520640_wildtype	GSM520639_rdr2	GSM520637_dcl1	GSM520638_dcl3	GSM455965_Total	GSM455962_AGO1a	GSM455963_AGO1b	GSM455964_AGO1c	GSM520634_AGO4a	GSM520635_AGO4b	GSM520636_AGO16
TCACAATGTAAGTCATTCTAG	2787	-	3.16	1.77	0.66	3.05	0.5	0	0	0	0	0	0.23
CATTTCCCACATTCATATTGA	2808	-	7.5	4.87	2.84	9.36	20.6	0	0	22.61	0.37	0.16	0.47
TTTCCCACATTCATATTGATG	2810	+	1.18	0	0	0	1.99	0.26	0	26.21	0	0	0
TTAATGAATCTAGACATGTAT	2831	+	0.39	0	0.44	0.41	0.5	0	0	8.48	0	0	0
ATATCTATCTAGATTCATTAA	2850	-	2.76	0	1.53	0.81	9.18	2.11	0	0	0	0	0
TCAATATGTATGTGGGAAATG	2873	+	0	0	0	0	0	0	0	0	0	0	0
CTAGAATGACTTACATTGTGA	2894	+	3.16	1.77	0.66	3.05	0.5	0	0	0	0	0	0.23
miRU information:
Gene_ID	Gene_Length	Intron	miRNA	miRU start	miRU End
LOC_OS06G45280	5430	LOC_OS06G45280.1-3	osa-miR1436	2775	2795
LOC_OS06G45280	5430	LOC_OS06G45280.1-3	osa-miR1436	2775	2795


>LOC_OS06G47530.1-5
GTAAGTTGCACACAAGACCTTTATTTTATTTTTTGCAATCAGACCTAATACAGTTTCTAATAAATATGCTTGCGAATGTAAAGCAACTCTTACCAAAGGGGAGTTGGATATCACTTGAATGTTGCTATGCTTCTGATAACAACTGATTAGAAACTATGTTAATTTGATGTAGAACAGCATGTAACAATTACTTCCTCCGTTTCACAATGTAAGTCATTCTAGCATTTCCCACATTCATATTGATGTTAATGAATCTAGCACATACATATGTTTAGATTCATTAACATCAATATGAATGTGGGAAATGCTAGAATGACTTACATTGTGAAACGGAGGGAGTACTATTTTCTCTCAAG

PhaseCut44:
+Start	+End	FragmentLength	FragmentNumber
2613	2661	24	3
PhaseCut_HTS_information:
HTS_Seq	MatchSite	HTS_Strand	GSM520640_wildtype	GSM520639_rdr2	GSM520637_dcl1	GSM520638_dcl3	GSM455965_Total	GSM455962_AGO1a	GSM455963_AGO1b	GSM455964_AGO1c	GSM520634_AGO4a	GSM520635_AGO4b	GSM520636_AGO16
CCGTTTCACAATGTAAGTCATTCT	2611	-	39.89	7.31	39.11	6.72	1.99	0	0	0	19.46	19.74	5.14
AGCATTTCCCACATTCATATTGAT	2635	-	13.82	6.86	15.95	2.04	13.4	0	0	0	62.78	8.06	10.29
CATTTCCCACATTCATATTGATGT	2637	+	0	0	0	0	0	0	0	0	0	0.16	0
miRU information:
Gene_ID	Gene_Length	Intron	miRNA	miRU start	miRU End
LOC_OS06G47530	4927	LOC_OS06G47530.1-5	osa-miR1436	2604	2624
LOC_OS06G47530	4927	LOC_OS06G47530.1-5	osa-miR1436	2604	2624

PhaseCut53:
+Start	+End	FragmentLength	FragmentNumber
2618	2660	21	3
PhaseCut_HTS_information:
HTS_Seq	MatchSite	HTS_Strand	GSM520640_wildtype	GSM520639_rdr2	GSM520637_dcl1	GSM520638_dcl3	GSM455965_Total	GSM455962_AGO1a	GSM455963_AGO1b	GSM455964_AGO1c	GSM520634_AGO4a	GSM520635_AGO4b	GSM520636_AGO16
TCACAATGTAAGTCATTCTAG	2616	-	3.16	1.77	0.66	3.05	0.5	0	0	0	0	0	0.23
CATTTCCCACATTCATATTGA	2637	-	7.5	4.87	2.84	9.36	20.6	0	0	22.61	0.37	0.16	0.47
TTTCCCACATTCATATTGATG	2639	+	1.18	0	0	0	1.99	0.26	0	26.21	0	0	0
miRU information:
Gene_ID	Gene_Length	Intron	miRNA	miRU start	miRU End
LOC_OS06G47530	4927	LOC_OS06G47530.1-5	osa-miR1436	2604	2624
LOC_OS06G47530	4927	LOC_OS06G47530.1-5	osa-miR1436	2604	2624


>LOC_OS07G06740.1-7
GTAACTGCTCAAATCTTGCATTTTCTTTTCAGTTGATAAAGTGAACAGCCGGAAGGCCCTAAACTTTGGGATCCACGTATTAGCATGAATTAGACTAATTAGAGGACCTATATTTTGAATTGCTGAAGCTCTTCATATGCTCATTGCTACTAGTGGTAGGATATACTCCCTCCGTTTCACAATGTAAGTCATTCTAGCATTTCCCACATTCATATTGATGTTAATGAATCTAGACATATATATATCTATCTAGATTCATTAACATCAATATGAATGTGGGAAATGCTAGAATGATTTACATTGTGAAACGGAGGTAGTAGGTTAGTGGCACCATACAGTAACAGATCAGTATAAAATCGTGGGCTGTCAGAGCATATTTCATTTGAAGTAGTCAGGAGAAATACTCAGGACTCAAGATCTTTGTCAAGTTCCCGATAATTATGATGCTATCTTGATTGTTTCTGCTACTTCCTTCCCAAATCCCAACTTAGCATTTCATTCTCTTGCGTTTTCGAGAAAAAAAAAACCTTAGCATTTCATTCACATTTTATTATTCCCTAAGATTTTGAGTTGCTTGTTTATGGGTTTATTTTCGATGAATAAGCTTACTGTGAGGTGGAAGAAGCAAACATTCTGTTATTGTTCATGTCCACTAACATTTTCTGCTATACCTTCACTACCTTGAAGTGAGAGCTTATGGTTCAAATATGAATCGAACTGAACATAGGAAAAAGGCTTTGATAGTTTGTTGTGTTAGCTTAATTATAACTCCTTTAGTTTACTAAATACTGATTGCCTTTTGATCTAGTGCATTGGTGGATATTACACTTTGATACATAATAATAATATGGTTATCCCTGCAAGAAAATTAATATGGTTATCATTTACTCTCTCTCTCTCTCTCTTTATTTTTGCAGGAATAACTACCCCTGAATGTAGAATGGAGTGCTATATTAATATGGTTATCATTTACTCTCTCTCTCTCTCTCTCTCTTTATTTTTGCAG

PhaseCut80:
+Start	+End	FragmentLength	FragmentNumber
3492	3588	24	5
PhaseCut_HTS_information:
HTS_Seq	MatchSite	HTS_Strand	GSM520640_wildtype	GSM520639_rdr2	GSM520637_dcl1	GSM520638_dcl3	GSM455965_Total	GSM455962_AGO1a	GSM455963_AGO1b	GSM455964_AGO1c	GSM520634_AGO4a	GSM520635_AGO4b	GSM520636_AGO16
TTCACAATGTAAGTCATTCTAGCA	3490	-	0.2	0	0.66	0	0	0	0	0	0	0.49	0
TTTCCCACATTCATATTGATGTTA	3514	-	9.87	3.32	5.68	1.02	2.98	0	0	0	0	2.47	0
TCCCACATTCATATTGATGTTAAT	3516	+	0	0	0	0	0.25	0	0	0	0	0	0
GAATCTAGACATATATATATCTAT	3540	+	0	0	0.22	0	0	0	0	0	0	0	0
ATCTAGATTCATTAACATCAATAT	3562	-	6.71	2.66	8.74	2.44	10.18	0	0	0	16.52	4.11	3.04
miRU information:
Gene_ID	Gene_Length	Intron	miRNA	miRU start	miRU End
LOC_OS07G06740	4815	LOC_OS07G06740.1-7	osa-miR1436	3479	3499
LOC_OS07G06740	4815	LOC_OS07G06740.1-7	osa-miR1436	3479	3499

PhaseCut81:
+Start	+End	FragmentLength	FragmentNumber
3493	3577	21	5
PhaseCut_HTS_information:
HTS_Seq	MatchSite	HTS_Strand	GSM520640_wildtype	GSM520639_rdr2	GSM520637_dcl1	GSM520638_dcl3	GSM455965_Total	GSM455962_AGO1a	GSM455963_AGO1b	GSM455964_AGO1c	GSM520634_AGO4a	GSM520635_AGO4b	GSM520636_AGO16
TCACAATGTAAGTCATTCTAG	3491	-	3.16	1.77	0.66	3.05	0.5	0	0	0	0	0	0.23
CATTTCCCACATTCATATTGA	3512	-	7.5	4.87	2.84	9.36	20.6	0	0	22.61	0.37	0.16	0.47
TTTCCCACATTCATATTGATG	3514	+	1.18	0	0	0	1.99	0.26	0	26.21	0	0	0
TGTTAATGAATCTAGACATAT	3533	-	0.99	0.66	0.22	1.43	0.74	0	0	0	0	0	0
ATATATCTATCTAGATTCATT	3554	-	0	0	0.44	0.81	0.25	0	0	0	0	0	0
miRU information:
Gene_ID	Gene_Length	Intron	miRNA	miRU start	miRU End
LOC_OS07G06740	4815	LOC_OS07G06740.1-7	osa-miR1436	3479	3499
LOC_OS07G06740	4815	LOC_OS07G06740.1-7	osa-miR1436	3479	3499

PhaseCut110:
+Start	+End	FragmentLength	FragmentNumber
3526	3622	24	5
PhaseCut_HTS_information:
HTS_Seq	MatchSite	HTS_Strand	GSM520640_wildtype	GSM520639_rdr2	GSM520637_dcl1	GSM520638_dcl3	GSM455965_Total	GSM455962_AGO1a	GSM455963_AGO1b	GSM455964_AGO1c	GSM520634_AGO4a	GSM520635_AGO4b	GSM520636_AGO16
ATATTGATGTTAATGAATCTAGAC	3526	+	12.84	2.88	12.67	2.44	5.71	0	0	0	7.71	1.81	0
ACATATATATATCTATCTAGATTC	3548	-	0	0	0.22	0	0	0	0	0	0	0.49	0
ATTAACATCAATATGAATGTGGGA	3572	-	0	0	0	0	0.25	0	0	0	0	0	0
TAACATCAATATGAATGTGGGAAA	3574	+	9.87	3.32	5.68	1.02	2.98	0	0	0	0	2.47	0
TGCTAGAATGATTTACATTGTGAA	3598	+	0	0	0	0	0.5	0	0	0	0	0	0
miRU information:
Gene_ID	Gene_Length	Intron	miRNA	miRU start	miRU End
LOC_OS07G06740	4815	LOC_OS07G06740.1-7	osa-miR446	3511	3534


>LOC_OS07G06740.2-7
GTAACTGCTCAAATCTTGCATTTTCTTTTCAGTTGATAAAGTGAACAGCCGGAAGGCCCTAAACTTTGGGATCCACGTATTAGCATGAATTAGACTAATTAGAGGACCTATATTTTGAATTGCTGAAGCTCTTCATATGCTCATTGCTACTAGTGGTAGGATATACTCCCTCCGTTTCACAATGTAAGTCATTCTAGCATTTCCCACATTCATATTGATGTTAATGAATCTAGACATATATATATCTATCTAGATTCATTAACATCAATATGAATGTGGGAAATGCTAGAATGATTTACATTGTGAAACGGAGGTAGTAGGTTAGTGGCACCATACAGTAACAGATCAGTATAAAATCGTGGGCTGTCAGAGCATATTTCATTTGAAGTAGTCAGGAGAAATACTCAGGACTCAAGATCTTTGTCAAGTTCCCGATAATTATGATGCTATCTTGATTGTTTCTGCTACTTCCTTCCCAAATCCCAACTTAGCATTTCATTCTCTTGCGTTTTCGAGAAAAAAAAAACCTTAGCATTTCATTCACATTTTATTATTCCCTAAGATTTTGAGTTGCTTGTTTATGGGTTTATTTTCGATGAATAAGCTTACTGTGAGGTGGAAGAAGCAAACATTCTGTTATTGTTCATGTCCACTAACATTTTCTGCTATACCTTCACTACCTTGAAGTGAGAGCTTATGGTTCAAATATGAATCGAACTGAACATAGGAAAAAGGCTTTGATAGTTTGTTGTGTTAGCTTAATTATAACTCCTTTAGTTTACTAAATACTGATTGCCTTTTGATCTAGTGCATTGGTGGATATTACACTTTGATACATAATAATAATATGGTTATCCCTGCAAGAAAATTAATATGGTTATCATTTACTCTCTCTCTCTCTCTCTTTATTTTTGCAG

PhaseCut78:
+Start	+End	FragmentLength	FragmentNumber
3492	3588	24	5
PhaseCut_HTS_information:
HTS_Seq	MatchSite	HTS_Strand	GSM520640_wildtype	GSM520639_rdr2	GSM520637_dcl1	GSM520638_dcl3	GSM455965_Total	GSM455962_AGO1a	GSM455963_AGO1b	GSM455964_AGO1c	GSM520634_AGO4a	GSM520635_AGO4b	GSM520636_AGO16
TTCACAATGTAAGTCATTCTAGCA	3490	-	0.2	0	0.66	0	0	0	0	0	0	0.49	0
TTTCCCACATTCATATTGATGTTA	3514	-	9.87	3.32	5.68	1.02	2.98	0	0	0	0	2.47	0
TCCCACATTCATATTGATGTTAAT	3516	+	0	0	0	0	0.25	0	0	0	0	0	0
GAATCTAGACATATATATATCTAT	3540	+	0	0	0.22	0	0	0	0	0	0	0	0
ATCTAGATTCATTAACATCAATAT	3562	-	6.71	2.66	8.74	2.44	10.18	0	0	0	16.52	4.11	3.04
miRU information:
Gene_ID	Gene_Length	Intron	miRNA	miRU start	miRU End
LOC_OS07G06740	4815	LOC_OS07G06740.2-7	osa-miR1436	3479	3499
LOC_OS07G06740	4815	LOC_OS07G06740.2-7	osa-miR1436	3479	3499

PhaseCut82:
+Start	+End	FragmentLength	FragmentNumber
3493	3577	21	5
PhaseCut_HTS_information:
HTS_Seq	MatchSite	HTS_Strand	GSM520640_wildtype	GSM520639_rdr2	GSM520637_dcl1	GSM520638_dcl3	GSM455965_Total	GSM455962_AGO1a	GSM455963_AGO1b	GSM455964_AGO1c	GSM520634_AGO4a	GSM520635_AGO4b	GSM520636_AGO16
TCACAATGTAAGTCATTCTAG	3491	-	3.16	1.77	0.66	3.05	0.5	0	0	0	0	0	0.23
CATTTCCCACATTCATATTGA	3512	-	7.5	4.87	2.84	9.36	20.6	0	0	22.61	0.37	0.16	0.47
TTTCCCACATTCATATTGATG	3514	+	1.18	0	0	0	1.99	0.26	0	26.21	0	0	0
TGTTAATGAATCTAGACATAT	3533	-	0.99	0.66	0.22	1.43	0.74	0	0	0	0	0	0
ATATATCTATCTAGATTCATT	3554	-	0	0	0.44	0.81	0.25	0	0	0	0	0	0
miRU information:
Gene_ID	Gene_Length	Intron	miRNA	miRU start	miRU End
LOC_OS07G06740	4815	LOC_OS07G06740.2-7	osa-miR1436	3479	3499
LOC_OS07G06740	4815	LOC_OS07G06740.2-7	osa-miR1436	3479	3499

PhaseCut110:
+Start	+End	FragmentLength	FragmentNumber
3526	3622	24	5
PhaseCut_HTS_information:
HTS_Seq	MatchSite	HTS_Strand	GSM520640_wildtype	GSM520639_rdr2	GSM520637_dcl1	GSM520638_dcl3	GSM455965_Total	GSM455962_AGO1a	GSM455963_AGO1b	GSM455964_AGO1c	GSM520634_AGO4a	GSM520635_AGO4b	GSM520636_AGO16
ATATTGATGTTAATGAATCTAGAC	3526	+	12.84	2.88	12.67	2.44	5.71	0	0	0	7.71	1.81	0
ACATATATATATCTATCTAGATTC	3548	-	0	0	0.22	0	0	0	0	0	0	0.49	0
ATTAACATCAATATGAATGTGGGA	3572	-	0	0	0	0	0.25	0	0	0	0	0	0
TAACATCAATATGAATGTGGGAAA	3574	+	9.87	3.32	5.68	1.02	2.98	0	0	0	0	2.47	0
TGCTAGAATGATTTACATTGTGAA	3598	+	0	0	0	0	0.5	0	0	0	0	0	0
miRU information:
Gene_ID	Gene_Length	Intron	miRNA	miRU start	miRU End
LOC_OS07G06740	4815	LOC_OS07G06740.2-7	osa-miR446	3511	3534


>LOC_OS07G06740.3-6
GTAACTGCTCAAATCTTGCATTTTCTTTTCAGTTGATAAAGTGAACAGCCGGAAGGCCCTAAACTTTGGGATCCACGTATTAGCATGAATTAGACTAATTAGAGGACCTATATTTTGAATTGCTGAAGCTCTTCATATGCTCATTGCTACTAGTGGTAGGATATACTCCCTCCGTTTCACAATGTAAGTCATTCTAGCATTTCCCACATTCATATTGATGTTAATGAATCTAGACATATATATATCTATCTAGATTCATTAACATCAATATGAATGTGGGAAATGCTAGAATGATTTACATTGTGAAACGGAGGTAGTAGGTTAGTGGCACCATACAGTAACAGATCAGTATAAAATCGTGGGCTGTCAGAGCATATTTCATTTGAAGTAGTCAGGAGAAATACTCAGGACTCAAGATCTTTGTCAAGTTCCCGATAATTATGATGCTATCTTGATTGTTTCTGCTACTTCCTTCCCAAATCCCAACTTAGCATTTCATTCTCTTGCGTTTTCGAGAAAAAAAAAACCTTAGCATTTCATTCACATTTTATTATTCCCTAAGATTTTGAGTTGCTTGTTTATGGGTTTATTTTCGATGAATAAGCTTACTGTGAGGTGGAAGAAGCAAACATTCTGTTATTGTTCATGTCCACTAACATTTTCTGCTATACCTTCACTACCTTGAAGTGAGAGCTTATGGTTCAAATATGAATCGAACTGAACATAGGAAAAAGGCTTTGATAGTTTGTTGTGTTAGCTTAATTATAACTCCTTTAGTTTACTAAATACTGATTGCCTTTTGATCTAGTGCATTGGTGGATATTACACTTTGATACATAATAATAATATGGTTATCCCTGCAAGAAAATTAATATGGTTATCATTTACTCTCTCTCTCTCTCTCTTTATTTTTGCAGGAATAACTACCCCTGAATGTAGAATGGAGTGCTATATTAATATGGTTATCATTTACTCTCTCTCTCTCTCTCTCTCTTTATTTTTGCAG

PhaseCut80:
+Start	+End	FragmentLength	FragmentNumber
3492	3588	24	5
PhaseCut_HTS_information:
HTS_Seq	MatchSite	HTS_Strand	GSM520640_wildtype	GSM520639_rdr2	GSM520637_dcl1	GSM520638_dcl3	GSM455965_Total	GSM455962_AGO1a	GSM455963_AGO1b	GSM455964_AGO1c	GSM520634_AGO4a	GSM520635_AGO4b	GSM520636_AGO16
TTCACAATGTAAGTCATTCTAGCA	3490	-	0.2	0	0.66	0	0	0	0	0	0	0.49	0
TTTCCCACATTCATATTGATGTTA	3514	-	9.87	3.32	5.68	1.02	2.98	0	0	0	0	2.47	0
TCCCACATTCATATTGATGTTAAT	3516	+	0	0	0	0	0.25	0	0	0	0	0	0
GAATCTAGACATATATATATCTAT	3540	+	0	0	0.22	0	0	0	0	0	0	0	0
ATCTAGATTCATTAACATCAATAT	3562	-	6.71	2.66	8.74	2.44	10.18	0	0	0	16.52	4.11	3.04
miRU information:
Gene_ID	Gene_Length	Intron	miRNA	miRU start	miRU End
LOC_OS07G06740	4815	LOC_OS07G06740.3-6	osa-miR1436	3479	3499
LOC_OS07G06740	4815	LOC_OS07G06740.3-6	osa-miR1436	3479	3499

PhaseCut81:
+Start	+End	FragmentLength	FragmentNumber
3493	3577	21	5
PhaseCut_HTS_information:
HTS_Seq	MatchSite	HTS_Strand	GSM520640_wildtype	GSM520639_rdr2	GSM520637_dcl1	GSM520638_dcl3	GSM455965_Total	GSM455962_AGO1a	GSM455963_AGO1b	GSM455964_AGO1c	GSM520634_AGO4a	GSM520635_AGO4b	GSM520636_AGO16
TCACAATGTAAGTCATTCTAG	3491	-	3.16	1.77	0.66	3.05	0.5	0	0	0	0	0	0.23
CATTTCCCACATTCATATTGA	3512	-	7.5	4.87	2.84	9.36	20.6	0	0	22.61	0.37	0.16	0.47
TTTCCCACATTCATATTGATG	3514	+	1.18	0	0	0	1.99	0.26	0	26.21	0	0	0
TGTTAATGAATCTAGACATAT	3533	-	0.99	0.66	0.22	1.43	0.74	0	0	0	0	0	0
ATATATCTATCTAGATTCATT	3554	-	0	0	0.44	0.81	0.25	0	0	0	0	0	0
miRU information:
Gene_ID	Gene_Length	Intron	miRNA	miRU start	miRU End
LOC_OS07G06740	4815	LOC_OS07G06740.3-6	osa-miR1436	3479	3499
LOC_OS07G06740	4815	LOC_OS07G06740.3-6	osa-miR1436	3479	3499

PhaseCut110:
+Start	+End	FragmentLength	FragmentNumber
3526	3622	24	5
PhaseCut_HTS_information:
HTS_Seq	MatchSite	HTS_Strand	GSM520640_wildtype	GSM520639_rdr2	GSM520637_dcl1	GSM520638_dcl3	GSM455965_Total	GSM455962_AGO1a	GSM455963_AGO1b	GSM455964_AGO1c	GSM520634_AGO4a	GSM520635_AGO4b	GSM520636_AGO16
ATATTGATGTTAATGAATCTAGAC	3526	+	12.84	2.88	12.67	2.44	5.71	0	0	0	7.71	1.81	0
ACATATATATATCTATCTAGATTC	3548	-	0	0	0.22	0	0	0	0	0	0	0.49	0
ATTAACATCAATATGAATGTGGGA	3572	-	0	0	0	0	0.25	0	0	0	0	0	0
TAACATCAATATGAATGTGGGAAA	3574	+	9.87	3.32	5.68	1.02	2.98	0	0	0	0	2.47	0
TGCTAGAATGATTTACATTGTGAA	3598	+	0	0	0	0	0.5	0	0	0	0	0	0
miRU information:
Gene_ID	Gene_Length	Intron	miRNA	miRU start	miRU End
LOC_OS07G06740	4815	LOC_OS07G06740.3-6	osa-miR446	3511	3534


>LOC_OS07G18120.1-1
GTACGGTACCATGTATTACTAGTACAGTAGTACTACCACCTGTGTTATTATACGTTGTTACTACGTATCTGTGTTTAGTTGCATGTGCTTCATTATGTGCAATTAATTAAGCTGTGCAACCTGACTGTGTGGCTTGCTCGATCGATCGATCTCTACGTCCTCTCTAGCTCTGCTGCTATACAAAATCTCTCTGATGACTTTGTGTCTATCTGGTTCTTCTTTAATTACCTATCAAGACGCACCCCGCAAATGGATCAAACAGATGAAGCCGAGAGACAAATTAATCTGGTGAACTTAATTTAATTTATCATTAAGAGTTAAATTGGTGAAAGTGCAAATCTAGCTTCATTTACCGCTGTATCGAAGAGATACTTCCTCAGCAAAACCAGCTAACTTCTTTAACTGATTACGTAGGCCTTGTTTACTTCCTAAAAAAAATTATCTAAATACATCACATCGAATCTTTAGACACATACATAAAGCATTAAATATATATTAAAAAAACTAATTGCACAATTTGTATGGAAATCACTAGACGAATCTTTTGACTCTAATTAGTACATGATTAGTCATAAATGCTACAATAACTCAAATGTGTTAATGATAAATTAATTAGGCTTAATAAATTCGTCTCGCGGTTTTCGGGCGAGTTATGAAATTAGTTTTTTTATTCTTGTCCGAAAATCTGGTCAAACGTCCGATTTGACCCCTAAAAATTTTTTTTCGCGAACTAAACACACCCTTAGAGCAGGTACAATAATAGACTATTAGCCAGCTATAAACATATTTTAATGAGATAAAAGATGAGAGAGAAGAGCAGCGGGCTACAGATCTGTAGCCAGCTGCAGCACGGACTCCAAGACGTAATGTGGGTATGACAGGTGAGACCATATATTAATAGTATTGTAAGCAACTATTGTATGAATTGGCTATTAGATTGACTATAGGTGAATTGAAGCTAGTAGTGGGCTGTACTATTGAACTTGCTAAGAGGTACAATAGCAGACTATAAGACAGCTATAAACATATTTTAAATAGATAAAAAAAAGAGAGAATAGCAGCGGGCTACAGATCTGTAGCCAGTTGCAGCACGGACTCCAAGACGTAATGTGTGTATGACAGGTGGATCAGATATTAATAGTACAGTATGCAAGTATTGTATGAATTGATTATCACATTGGCTATAAAAAATTTGGAGCTAGTAGTTGGCTATACTATTAAACTTGCTCTTAGCTTCTCGTTCCGTACGCTTGTGTTCATCATCTCAGGACCCATTTCATTTATGTAACTCGATCGTGATGCCACTCGATCCTAACAACAACAGAAATGGGTCCTCATCCCAATTAACATGCGCATATGGGCATTCTTAATTATTTGCATTATATATGCACTTAAAAATCTGTATCAACCCGTAATATCTAATTATTTACGTGTCAAATTGAACTTGTTTGTTGGAACTCATGCCACCCTATATTTGTAAAATTTGAGATATGCCACCCGTATCTCAATGACATGTAGGACCCACATGAGTCAATGACATATGGGTCAGGGTGGCATATCACAAATTTTGCAAAATTTGTGTGGCATAGTTCAAATTTTCCAAGATAGGTATTATGGTCTCATTTCTATTAAGATTTTCGTGGCACGCTTTTCAAACTGCTAAATGGTACGTTTCGTGTGAAAATTTTCTATATGAAAGTTGCTCTAAAATATCATACTCCCTCCGTTTCACAATGTAAGTCATTCTAGCATTTCCCACATTCATATTGATGTTAATGAATATAGACATATATCTTTATCTAGATTCATTAACAACAATATAAATGTGAGAAATGTTAGAATGACTTAAATCGTGAAACGGAGGAAGTATTAATCTATTTTTTAGGTTTGTAATAATTAAAACACAATCAATCATACGTTAATACCACCTTGTTTTACGTAAAAAACTTCATCTTCATTTTCAGAAGAAAAGGACACCACCAATAATTAGGAAAAAAAAAGTTCTGGCTGATCTAAAGCTGATTGTATTTTGTCGCACAAGGGGCAAACAAAAGCAAATTCGATCAGTTGGGACAGCTTGAGATTGGTCATCAGATGCAATTTTTTCTTTGCAAACGGATCCAGAGGTAACGTATCATTTGTGATCGTGCATGTGACATGCTCCTGTGCCATGTGTGTGATGTGTCGATAATGGCCCTTTTTCCGTTGGACTTTCAGTGCATGTCCAGTCAAACAGAGCAGGTGTTCAGCTTCCTTGTAAAACATATACTCCTAGTTTACACTTGGTTGATATCCTTGGTCGTACATGTCTAGGGGTGGAAAAAAAGCTCGGGCTCGTGAGCTCAGCTCGGGCTTGGCTCGAGCTCGGTTGGCTTGGCTCGGCTCGTAAGCCAAACGAGCTAAGCCCAAGCCTCCTTTTTAGCTTGTTGCTGAAATGAGCCAAGTCGAGCTAGCTCGCGAGCCGCTTGTTTTGGCTCGCGAGCCTAGGCCATCGTATATTTATATCAATTATTTTACTTTATATGGTATTATTATTTTTCAACTTGAAATTTATCATTAAGAGTTTGAAGAATTGAATATATAAACTTATTTAAATTTTATAGGTTGATGATTTGTTTTTACTTTTTTTAATAATTATAAAATATATATGAAGAGGTATTTCAACAGGAAGGCTTGCAAGCCAGCTCGAGCTGGCTCGAGCCAGGAAACAAGCCGAGCCGAGCTCAAGTTTTAGCTTGTTTCCCTAACCAAGCCGAGCCAAGCCAAGCCTAGTTTTTTGCGAGCCACTGCGAGCCGAGCCGAGCTGGCTTGGCTCGTTTCCACCCCTATACATGTCGCCGTTAATCTGGAGGTCCCTTTCAATATTACTTTCAAAAGCTGCAACTTTAACCCGTTTCTCTTGCGTCCATGTGTCTCTGAGTCAGTTACAGAATTGGGCACAAGTTTTTCCACTTGCGCAAAAGCGAACTACACTGATCTATTTCTATTTCAGGTCCTGTTCTTTTTCCAGCTTATTTACAATATTAACAAAACGAATTATTTAATTTCTTGAAGTCAACATCCAGACTTAGTGACCCCTCTCTGATAAGGTTTGAAAGTTTCCAAAATGAAAAAAAAAGATATATGTTTCCAATTAATTTTTGTTTCATTGATTAGACCCACTTATTTTAAACAATTTGTTGTCGGTGGAGTGTTAGTGTGTACAAGCTATCAACGTGTGGTGGCGTGTTAATTAATTTGTAATTTATTTTTCTGATTATAGCTTCTTACTTATGGTTGTAGTCTTCCAGTTTTTTTCTACTATATGAATATGATATATCACACGATTGTTCATAAAACCCAATTTTTAAGTATATTTTCTAAAATATGTAATTCATCTAGATAGCGATAATAATCCACAAAATAATCTAAGATCAAACCGGGCCAAATGTAATGGCCATTAAAAATTTAAAAATATATACTACTCCATACTCATAAAGGAAATCACTTAGGACAATGTTTAAGTCAAACCTTAGAAATATAAATCATGAATAACTCTCAAGTTGTTAAGTTTGAAAATGTAAAAATTATATGTATAGATTTGTCTTGAAAAGTACTTTCATAAAAGTATACATATATCACTTTTCAATAAATATTTTTGTAGAAATAAGAAGTTAAAGTTGTGTTTTGGAGACCGTGTCGCTGTCCTAAACGACTTCCTTTACGAATATGGAGGGAGTATCTATCAGACGCGCACACGCACGCGCAAGCACCGTACTCTTAGAAAAAGTATGACAGATCTGAATTGATTAAGTGTGCAATTTGCCATACATATACATGAAGGTTATAAATAACGCTCAAAGGGGAAACTAGCTACGTATGTTGTGATGCTACTCTCTGGACAACTCCAAACACAAAAGGTCGATCGTCGCCGTAAACACAGAGGTAGCTAGCAGATGTGACAGGCTCCTATGTTTGTGCGTGGTGAACTGGTGCGTGGTAGGCTCCTATATTTGTGTCATTGTGTGTCGTGGTCGGTATGATCCTTTAATTCAACTTTTGTGGCTGTATCCCCACCTTTCCCATCTCATCTCTCTCGTTTTCCATACACACACTTTCTAAAATACTAAACAGTATGTGTTTACTATTCTATATGAAAGTTGCTTTAAAAATCATATTAATCTATTTTTAAAGATTATTTTAGCCACCAAATCATGCACTAACCGCTGCTCTGTTTTACGTGTGGGGAGTGAGGGTTCTCCCGAACTCAGCCACATGTATGTATAGATGTAGATCAGCCTCCTTTCTTGATTACACACGATTCCGATCCGTCGGTTATCTAGCCTCCCCACCATGTGACCCAGGTAATATGGGTCACATAGGTCAAATGTGTGTCCGTTTATCCGATGTGACACGCCAAAACTTTTCACCCGTAGATCTAAACATGTTTGGATGGTTTACTACAGTGATGCTACAGTAATCATCCGCTAACCATGAATTAATATATCTCGTTAGAATCGTCTCGCAAAATAGCCTAGGGGTTATGAAATGGGTTTTGTCAGTAATTTACGTTTAATACTCTTAAATAGTAAGATTCTGAAGAGCTATTTAATAGTCCGGAGGATCCAAATGCCATATAGCCTAAATCGCATTTGGGTTATCTGAAACGTGCCAATGTTTCATCCATCAGTCAGAGAGAAAACTCGAACATAATGATTAGAGAACTGCCGAAGATTTGAAATAGACACAATAATGACGGCTCGTCTCTTCCCGGACAAAGTCACATTGACATTCATGAGAACCGTCGAAGATTTCTTTTTGTTTTTGTTTTTAGCGGGGGGAAGATTTAACTAGTACTATATCAAATTAGCTATTAGCTGGTGACATGTCCATTTCACTTTAATAAAACGGAAGTACAATGTACTACGGATATATCACCCTACATGTGTGCTAAACAGCTGGACCTGTTCATATAGAAAGGATAAAGAAATATATATAGTTTTCGAATTGTTTGTTTCAAGGGTAGTTTGAGGGAGAGAGATATGCTCTGAAATTATGCATAGTAGTACTCAGTCATAAATATTTATCATTTAGAAAATTTTAAAACTTTGACCCATAGTTTTATATTAAACCATCAATTTATATCAGACGAATAAATTTATGACATATAATTGGTTTGCGATATTATGCACAAGCTTTCAAGCAAATACCACATATATCATTTTTTTTCGTTTAAACTTATAAAAACTATTGACGATCAAATTTTAAAAATACAACTAATTAAATTTTATTCGAAACGTCAAATGCTTATGCCGAAAGGGACTAGTAGTAAATTAGTAATAGGGATTCTTTTATGCACCAAAGTGCATGTGCAATTCAAATTCAAATAGACCAAAAAAAAAAAAACGTCAACAGCCCAACTACAGCTGCTTCCTTTAAGCAACAGGCCCATATTGGCCTTTCAAGGGAAAAGGCCCAGCAAAAATGTCCGACTGCAACTCCGGTGGCGGGGAACGGCGGCCGAACGCACGGGCGACGGACGCGCCGCCGGTGAGGGCGCCCTCGGGCGGCGCCTTCCGCTGCCGTCTGCTGCTCCGCTCCCTCCTTCCCTGCTCCCAACATTCGCGAGTTCAGTGAGGTAATCGACGAGACCATTTCGCTTGGTAACCAGGCCGGAATTCTACATGCAGTTTGGGGGCGGTTTTTTGCTTGGATTTTGGGGGTGTTGCTTAGAGGAAATAGAAATTGAGGGCCTATCAGAATAGAAATTGCTGTTTGCAGCCTTATCAAATTTTGGAATTGTTGATTTCTTAGTTTGCTGCTTTAACAAATTTTTTTTTAAAACCCCGGCGGGGTGTATTTATATTAAAGTAGGGGGAAAAACTGTACAATAGCCCAGGGGTTAGGAGATTATAATAAGAAAGGAAAAAGAAAGCGGGTGGAGGGGGGTGCAGCTACAAAGGAGGGGTGCAGCTGATGAGTCTAATTTATGTAATGTCGGTTATGCTTCCATGGTGCTTTAACAAAATTTAGGCTGTGTTAAATCTGGGTTGTTCAGAATATGTGCTTAGTTTGTTGTCTTGCCAAACTTTGATAGTGCCAAAATTTAGTAACTTTACAAATGACAATTAGCCAAACACACATTTTGAGAAATGTAATATTTGGTGGAAAATGTCAGTTTGAGGGGCCTATTTTAATTTTTAATAGCCAGGGAGAGGATTGAGACTTGAGGGGAGCTCCCTGTGTAGAGAAATCGCAGTTTTTATTTGTTCTGCGGGGGAAATTTGCTGTTGTTCATCGTTACTTCCTCCGTTTCACAATGTAAGTCATTCTAGCATTTCCCATATTCATATTGATGTTAATGAAACTAAATAGATATATATGTCTAGATTCATTAACATTAATATTAATGTGAGAAATGCTAAAATGACCTACATTGTGAAACGGAGGGAGTACTTAAAAAATGTCTGTTTATATATTCCAATATTTTCATTTTCTCCAGCTAAATAGTGGATTGGTAACAACTATTAATTTCCATGATTAACCCCATCGGCACCGCAGAATTTGAAGTGAGAATACATCCATGGTTTGTGAGATGCTAACGGCCGTGGCTATTGTTTTCTTTTGTACAATTATTTTATTCTTTTGTGAGCTTTTCTTTTGGTTATCTTGGTTGATTGAAGTATTCAAATAGAAACGAGTGTTATTGTTCTAGTTCAGTGTTCTTCTGATTCATTTGTGCAATTTCCTGGACACCTGAGATGAATGGCAGTTTATAACATGTCATGGATTATTCATAGTTTCATAGTTGTGCCTTATTGCAG

PhaseCut319:
+Start	+End	FragmentLength	FragmentNumber
2036	2084	24	3
PhaseCut_HTS_information:
HTS_Seq	MatchSite	HTS_Strand	GSM520640_wildtype	GSM520639_rdr2	GSM520637_dcl1	GSM520638_dcl3	GSM455965_Total	GSM455962_AGO1a	GSM455963_AGO1b	GSM455964_AGO1c	GSM520634_AGO4a	GSM520635_AGO4b	GSM520636_AGO16
CCGTTTCACAATGTAAGTCATTCT	2034	-	39.89	7.31	39.11	6.72	1.99	0	0	0	19.46	19.74	5.14
AGCATTTCCCACATTCATATTGAT	2058	-	13.82	6.86	15.95	2.04	13.4	0	0	0	62.78	8.06	10.29
CATTTCCCACATTCATATTGATGT	2060	+	0	0	0	0	0	0	0	0	0	0.16	0
miRU information:
Gene_ID	Gene_Length	Intron	miRNA	miRU start	miRU End
LOC_OS07G18120	13421	LOC_OS07G18120.1-1	osa-miR1436	2027	2047

PhaseCut330:
+Start	+End	FragmentLength	FragmentNumber
2041	2083	21	3
PhaseCut_HTS_information:
HTS_Seq	MatchSite	HTS_Strand	GSM520640_wildtype	GSM520639_rdr2	GSM520637_dcl1	GSM520638_dcl3	GSM455965_Total	GSM455962_AGO1a	GSM455963_AGO1b	GSM455964_AGO1c	GSM520634_AGO4a	GSM520635_AGO4b	GSM520636_AGO16
TCACAATGTAAGTCATTCTAG	2039	-	3.16	1.77	0.66	3.05	0.5	0	0	0	0	0	0.23
CATTTCCCACATTCATATTGA	2060	-	7.5	4.87	2.84	9.36	20.6	0	0	22.61	0.37	0.16	0.47
TTTCCCACATTCATATTGATG	2062	+	1.18	0	0	0	1.99	0.26	0	26.21	0	0	0
miRU information:
Gene_ID	Gene_Length	Intron	miRNA	miRU start	miRU End
LOC_OS07G18120	13421	LOC_OS07G18120.1-1	osa-miR1436	2027	2047


>LOC_OS07G35920.1-3
GTATGGTACCGCTGTTTTTACCTGGTTAAAAGTTTTACTATAGCTATGTACGTCAGCTTGCAGTCATGCACGGTTCTCATAGGGTGGTTAATTTCTACTCCCTCCATCCCAAAATATAAACACTTTTAGAATAGTACAGAGTCAAAATATTTTTAACTTTGACTATTAATAGCTAAAAAATAAAAATATCAATGATGTAAGAATAATATGACTAGATTTATCATTAAACAAACTATCATAATATGTAACTCTTTTTATTTAAACCATCTTATTTTTGTAAATATTTTTAGTCAAAGTAATATCTCAATGACCGTGTCAAAGTTCAAAAATACTTATATTTTAGGACAGAGTGAGTAGTATTTACTATCAGCTCCATGAATTTACTATTGCTCAGTACTCCCTCCGTTTCACAATGTAAGTCATTCTAGCATTTCCCACATTTATATTGATGTTAATGAATCTAGACATATATATCTATCTAGATTCATTAACATCAATATGTATGCGGGAAATGCTAGAATGACTTACATTGTGAAACGGAGGAAGCACTTTTTTTTTTGAAACTGAACTCAGTACTTGATGCTGAAAGGGTTGGTCTCGTTGCAACGTGTGCTTTAATTTGTTTGCAGTGGCATTCCTGGCTTGGTAGTTGGTAGCGACCGTTTTTTTGACAAATTGACCCTTTTGGAAAACTTACTTCGAAACTAACCCCTGCCAAAAACTTCAACCAAAAATAGGCCGTCGCCTCAGCGCCAAACACATTGGCGCTGACGTTGGTCGTGTCAGCGCCAACGGGACTGGCGCTGACATTGTGCCACCGTGGCGGCCGGGCCGATCCCCTAGCTGACGTGGCAGCTACATCAGCGCCAACCGCTTCGGCGCGGAGGTGCCCAACCTCAGCGCCAACCGGACTGGCGCTGAGGTGGGACTTGGCCGCAACCCCCAGGCCCAGACCAGCAAGCCTCCTGGATGGCTTGCGGGCTGGGATCTCAGCGCCAGCCATAATGGCGCTGACTGTGGGAAACTCAGCGCCAGTCCACCTGGCGCTGAGGTGGGACTTGGCCGTTTCGGCCGTGGCCCAGCCCAGCAAGCCTTCTGGATGGCTTGCGGGCTAGGACCTCAGCGCCAGCCATAATGGCGCTGACTGTGGGAAACTCAGCGCCAGTCCATCTGGCGCTGAGGTGGGACTTGGCCGTTTCGGCCGTGGCCCAGCCCAGCAAGCCTTCTGGATGGCTTGCGGGCTAGGACCTCAGCGCCAGCCATAATGGCGCTGACTGTGGGAAACTCAGCGCCAGCCAACCTGGCGCTGAGGTGGAACTTGGCCGTTTCGGCCTTGGCCCAGCCCAGCAAGCCTTCTGGATGGCTTGCGGGCTAGGACCTCAGCGCCAGCCATAATGGCGCTGACTGTGGGAAACTCAGCGCCAGTCCATCTGGCGCTGAGGTGGGACTTGGCCGTTTCGGCCGTGGCCCAGCCCAGCAAGCCTTCTGGATGGCTGGGCTGGGACCTCAGCGCCAGGTGCACTGGCGCTGAGTTTGGACATGTCAGCGCCATTTAGCATGGCGCTGACGTCCCAGCCCTGCTAAAACTTCAGCAAAACTTTGCACACAACACAGGCAAACATCAAATGACAGAAATTTACAGGCAGTAATATATCCAGAGAACCATACAAAACATACATCCATCCATCAATCCCAACATCATTCCATACATCCATAGAATCCATCAATACATCCATATATGAAGTCCATACATATAAGAAATAAAAACATCCCATCGATCCTCGTCTATACATCCAGTCGAGTCCATACATCCAGTCCATACATCCATCGAACCATGCATCAAGTCCATCCATCTATCCATCCATCCATTGAACCATGCACTCACCTCCTCCTACCTCTAGTGCGAGGACGAGGCACGTCGGGGGTGTACCTCCAGTCCTGCGAAGGAGCCCGCCGGCGTCGTGGTCGAGACGGGCCGGGCTGCGAGATATCCGGCTGTGACGACTCTGGTGCGTCCTCTAGCTGCGAGGGACCGAGCTCATCCGCCTCCTCTTCTCTGTCCTCATCCCCTTCTTCCTCCTCATCTCCTTCCTCCGCCTCTTTGTCTTGCTCGCCCTCCTCGTCACCCACCTCCCCTTCTTCATCCCCCTCTTGGTGGGCATGAGCATGTTCGACCACATCAGTCGACCTGCAGCCGAGCCTTGCTGCCAACTTCCGACATCGCTGCCGTAGTCTCTGCATAAAAAATAAGCCATGTTAAGTTATCGCTTTTGGAAGAAAACACCGTAGTTTCATCTCTTTCCAACGATTACCTGTAGGGCGTTGCGGAGGGTGCCGCCCTCTCCTTCGGAGCCAGGAGCCGTGCCTAGCGCCACTCCCGCGTCGTTGACGGTCCGCAAGAGCTCTCGAGCCTGTAGGATTGAAATGAAGTAAGTCACAACATATATGGCATTGAAATTGAAATAATATACAACATTAATGCTAGAAACGAACCACTCTGTCGCGAACAGGTCCCGTCTCGACCGTGGTACCTAGACGGGTACGAGTATCGTACTCGTTCTGCTCCTCAACATCCTCGGGGTCATCCGCTATGTCGGCTAGTGTCCAAGCCGGACGTAGGACAAGACAGTAGGTCCAACATGTTAGCAAGAAATTGAAATGTTATGAAACATAACATGCGTGAACTTACCTGTAGCAACCAAACACAGCCTGCTAGGTTCGCGTCCCCGCCTTGCCTTCGGCAAGCATCACAGAGTTGCCGGTACAACCAGGCTAGGGCAGCCGACCCCCAGCTGAAGGTACCCGCCTCGTCCCAGTCCGCGAGCAACGGCAGCCACATCCAAGAAGCCATGTCTCCACCAGAGTCAGGGAACAGAATACTGCCGAAGATGTACAGCACGTACGCCCTGCAGTATCGCTGTACTGTAGCCTCGTCTGCCTCAGCGGGACACTGACCGAAGTTGGCTCGCAACCAACTCAAAGGAACCCCTGATGTCTTCGTCTGCCTCTGACCATCAGGTGCCACTGGAGGCTCCAGACCAAGGTACTCCTCGACCCTCTCCCTCCAGTTCCCCGACGCTGTGTCACCTTGTCGGTGATATGGGACCGGGAGTATCATGACCAGAGGCTTGAGGCAGACGCAATCGCCCACGTGGCCTGGCACCTTCGGGGACGTCGGGCCCGAGGGTGAGGTGTCCGCCCTCCTCCTGATTTCCCCCGAGGGGGGGTCGGGTTGCGCTTGCCCCGGCCCCGAGGGCCGAGGCACCCCGACCCCTTAAGGAAGTCTGCGCCACATATATGGGATAAGTGAGCACAGCTGTGCTCACCTAACAGCATTTATTGCAGTCTGGTCAAGCGTGTCATGCTGCATGCAACGCAGTACAGCGCGTTCCTTTATCCGGTCTGTGACCAGTCACAGACCGGTCAGATCACGGGTTAGGTGGCGACTGGCGGTCTGACGCACGCCTTGCCCCATCCCGTCAAGACAAAAGTCTGTAGGCACTCGTCTCAAGCCGGAGCTAGCGTGTTATCTCTTAGAGATGGCACGTTAGCCCTGGTCAGATTTATACCAGGCTTCATCCTAACCATTACAGGCAAGGTGTTACACGAAGAAGGGCAAACATGCACGTTGTTAAGCTGACGCGTGGCGGACAAGAATGACCGGTCTGGCACTGGTCGCGTCATCGACAGACAGCCACGGTCCCGCGTCATCTCTGTCTTCGGGGGAGGTGGGGGTAGGTGTGGGCTGTCCCATCAGAAGGGCTCCCGGATGGAAACCGTACCGATCTCCGCCCATTAAAGAGAAAAAGAACAGTCCAGTTTGGAAAGAGAAAGGGGCATGTGGTATCCCCTTGAGATATAAAAGGAGGACCTTGCCCATTTAGAGAAGGGACTTTTTCCCTTTTGGAAGGCTGAGGGGAAAGGGAGTTAATCCTTTGTAACTTGTCCATACACAAATCCACAAAAACACAGGAGTAGGGTATTACGCTGAGCAGCGGCCCGAACCTGTATAGATCGCCGCCGTGTCTCGCGTTTTCTCCGAGCAAGCGATCTTTCCACATATAGAAAGAGCTTGAGATCTCACCCTAAGCCCCCGGCCGAACCGGCAAAGGGGGGCCTGCGCGGTCTCCCGGTGAGGAGCCACGAGCTCCGTCATCTGGCGCGCCAGGTAGGGGGCTCAGCGTGTGTTTTCTGAGCTCTCATACTCTTCCGTGTGCGCCAAGTTTCCCTTGTTCTGCCTAATGGCCGAGCAAGCAAAGGCGCACGATCTCTCTCCGAGTGTGAGCGGCGACGACGGGGAACCAAATCCACGCCGTCGAGCTCGTACTCCCCCACCTCCTCCGCGCCAAAGCCCTAAGCAGGGGGAGGCGCTTGAGAGGGTCGACAAATCCGTGGCATCACCAGTCGCAGGTGATGCAGGAGAACGGCGAGATGGGGAGCGTCGCCTCCTCGTCTACGGCGACGGCAGCACGCCTCAGGGCGCGCTTCAGGTTGCTGGCGCGCTCCTACGACACCCGCCTGTCGTCCATGACCCGGAGTCTCCAGCCCAACGATGGCTGGAAGACGTGGCCAACTTGGTCATGACGGCTCAGCAGCGCTTGGGTGCTGGTGGACGGTCCGCCACCACCAAGACCTCCGGCGCCGCTACCACCGGCTCCGTGTCGTCAAGGCGGAGGGCGCGGCGAGCGGCGGCGGCTGCACGTCATTCGGCTGCTACTCCCTCGTCGACACCTTCGACTCGGAAGGATCAGCATGGGGAGCCGGATGCCCGCCTCAACATCGAGCGCCGGCGTAATAGCCGGCGTACCCCCCGTGCAACGGAGGGTGCCTCCTCGTCCAGAGTGTCACCTCGACATGGACGTGAGGACCAGCCCTCCGTGCCCCCGGCTGGTGGTGTTGGCTGTAGAGCCTTTGTGGCGAGTCTTCGGAATGTCCGTTGGCCCCCAAGGTTCCGGCCCACCATCACTGAGAAGTACGATGGGAGCGTCAACCCCACCGAGTTTCTCCAGGTCTATATGACCGGGATCGAGGCCGCTGGGGGTGACGACAGGGTCATGGCGAATTTCTTTCCCATGGCCCTAAAAGGACAGGCGCGGGGTTGGCTAATGAACCTGCCACCCGCGTCGGTCCACTCCTGGGAAGATTTGTGCCAACAGTTCACCATGAACTTCCAAGGCACATATCCGCGCCCAGGCGAAGAAGCGGACTTGCATGCAGTACAGCGAGGCGATGATGAGTCGCTTCGCTCGTACATTCAGCGGTTTTGCCAAGTCCGCAATACTATACCATGCATCCCTGCACACGCGGTGATCTACGCGTTCAGGGGGGGCGTGCGGCACAACCGCATGCTCGAAAAGATCGCTTCCAAAGAGCCCCAGACTACCGCGGAGCTTTTTCAGCTTGCGGACCGAGTGGCTCGTAAGGAGGAAGCGTGGACATGGAACTCCTCCGGTTCCGGAGTGGCAGCTTCGGCCGCCCCCGGATCCGCCGCTCAGACAGGGCGGCGTGACAGGAGGAGGAAGAAGAGGTCGGACCGTTCCGGCGACGAGGGTCATGTCCTCGCCGTCGAGGGCGCTCCGCGGGCCACCCGAAAGGGGAGGCCTGCGAGCGACAAAAAGAAAGAGGCTGGTACTCCCAGCAGGGAGCGCCCCGCCGGCAGGTGGTGCTCCGTCCACAACACCTCCCTCCACGATCTCGCGGACTGTCGTGCAGTCAAAAACCTGGCTGAGCGAACGAGGAAGTGGGAGGAGGACAGGAGGCAGGAACGCCGTGAGGGCAAGTCCCCGGCGGTTCCTTCTGGCAAACGGCGAAGTGAGGCCAAGCAGAAGGCCCCCGCTGTTGACATCGATGATGGTGAAGATGACCTAGGTTTCCAAGAACCTGGGGCCACCATTGCCACCGTCGATGGAGGAGCGCGTGCTCACGTCTCTCGCCGGAGCTTCAAGGCTATGAAGCGAGAGCTTCTGGCCATGGCCCCTACTCATGAGGCGATGCGTCGGGCGCGGTGGTCAGAGGTTGCTCTCACTTTCGACCAGACCGACCACCCACCGTGCATTGCCCGGGGAGGGCAGGTTGCGATGGTAGTTTCCCCCACCATCTGCAACGTGAAGTTGGGACGTGTCCTCATAGATGGAGGAGCGGCTCTCAACATCCTTTCCCCCGCGGCCTTTGATGCTATCAAGGCCCCGGGGATGGTGCTCCAGCCGTCTCAACCAATCATCGGTGTGACGCCGGGGCACACATGGCCATTAGGTCACATCGACCTACCGGTCACCTTCGGTGGACCCGCCAACTTCCGCACGGAGCGGGTGAGCTTCGATGTGGCGGACCTCAGTCTGCCCTACAACGCGGTCCTAGGGAGGCCCGCGTTGGTGAAGTTCATGGCGGCGGTCCACTACGCCTACCTCCAGATGAAGATGCCGGGCCCCGGTGGCCCCATCTCTGTCCGTGGCGACCTTAAAGTCGCGCTCGCTTGCATGGAGCAGCGCGCGGACCGCCTCGCTGCTGCGTCCAAGCCCGAGGGTGGTGACGAGAGGCTTGGCCCCTCTGCCCCCACCGCCCCGAGGCAGCGGATGGCCACATGCGACGAGGTCCCGGTCAAGGAGGTTGCCTTGGGCGACGGCCCATCCAAGACCACACGGATCGGTGGTCTTCTGGATGGCAAATAGGAAGACGCGCTCGTCTCCTTCCTGCGGGCAAACGCTGATGTCTTCGCATGGAGACCAGCGGACATGCCCGGGGTCCCCAGGGAGGTGATTGAGCACCGTCTCGCCGTGCGGCCGGGCGCAAGGCCGGTCCGACAGAAAGTGCGGCGGCAGGCCCCGGAACGTCAAGCCTTCATCCGCGAGGAGGTGGCGAGACTTCTGGAGGCCGGATTCATCCGTGAAGTCATCCATCCGGAGTGGCTGGCGAACCCGGTGGTCGTTCCCAAGGCGAACGGCAAGCTTCGGATGTGCATCGACTACACCGACCTTAACAAGGCATGTCCTAAGGATCCTTACCCCCTGCCTCGCATAGATCAGATCGTCGACTCCACTGCGGGGTGCGACCTTTTGTGTTTTCTAGATGCATACTCTGGTTACCATCAGATTCGCATGGCTAGGGAGGATGAGGAGAAAACTGCGTTCATTACCCCCGTAGGAACCTATTGTTATACATCAATGCCCTTCGGCTTAAAAAATGCAGGTCCTACTTTTCAACGTACTACTCGAATTTCTTTGGGTAGCCAAATAGGACGTAATGTTGAGGCTTATGTCGATGACTTGGTTGTAAAAACGCGCAACCAAGAAACTTTACTTTCAGATCTAGCGGAAACTTTTGAGAACCTCCGCTCCGCCCGCATAAAGCTGAACCCCGATAAGTGTGTGTTTGGTGTACCTGCGGGCAAGCTTCTCGGGTTCTTGGCCTCTGCCCGAGGCATTGAGGCCAACCCCGAGAAGATTCGAGCTATCGAGCGGATGCGCCCCCCCAGCAAACTTAGGGATGTGCAATGCGTCACCGGTTGCATGGCCGCCCTAAGTCGTTTCATATCAAGGCTGGGAGAGAAGGCGCTACCTTTGTTTAAGCTCCTCAAGCGCTCGGGGCCGTTCACTTGGACGGAGGAAGCTGACAATGCCCTCGCCCAGTTGAAGGCGTATCTCAGCTCTCCTCCGGTTCTAGTCGCCCCGGAGCCAAATGAACCCCTGCTACTTTACTTAGCGGCGACCCCCCAAGTAGTTAGTGCAGCGTTGGTTGTGGAGCGCGATGAGGACAATCCTCATTCTGCGCACCCCCACTCTGTGCCGACTTGGCCCGGGAGCAGGCAGGGAGGAGAAGCCCCCGAGTCGGACGGTGGCCTACGGCCCCTGACGACCGGAGTCGGCCCTCTGCCCGCTTGTCAGACGGTGCTGGGTGCCCCCGACCCACAGGAAGGCCCCGAGGCCACTGCGGGAAGGCCGCACCTATCGCCCTTTGGCCCCGAGGCTAACCCTGTGCTGACTCGACCCGGGAGAAAGCAGGGAGAAGAGGCCCCCGAGCCGAACGGAGGCCAGAGGCCCCTGACGACCGGAGCTGGCCCTTTGCCCGCTTGTCCGATGACACCAGGAGCCCCCGACCCCCAGGACGGCTCCGGGGCCACTGTGGGAAGGCCGCTCCTGTCGTCCTCCGACCCCGAGGTCATCGGCACAGAAGACGAGTGCGCCCCAAGGGGCCACTTGGACGAAGAACGCCCCGGGGATACGGCCCCTAGCAAAGAAGATCGGCCCCACCGAAGGGTGCAGCGGCCTATCTACTTTGTTAGTGAGGCCCTCCGGGACGCCAAGACCCGATACCCACAGGCCCAGAAGATGCTTTACGCTATTCTGATGGCCTCGAGGAAACTGCGCCATTATTTCCAGGCGCATCGGGTCACTGTGGTTACGTCTTACCCCCTCGGTCAAATCTTGCATAATCGAGAGGGTACAGGACGAGTGGTAAAATGGGCAATCGAGCTTTCTGAGTTCGATCTGCACTTTGAACCACGCCACGCTATCAAGAGCCAGGCCCTCGCCGATTTTGTGGCAGAGTGGACCCCGGCTCCAGAGACCGTCTCAATGCCCGAGGCTAGCACGAACCCCTCACAGCTGCCTCATGCCGCCCACTGGGTGATGCAATTCGACGGTTCTCTGTCTCTTCAGGGCGCCGGTGCAGGGGTCACGTTGACCTCTCCAAACGGAGACGTCCTCAGATACTTGGTCCGTCTCGACTTTCGAGCGACTAATAATATGGCAGAGTACGAGGGACTCCTTGCCGGGCTCAGGGTGGCAGCCGGGTTGGGGATCCGCCGCCTCCTGGTGTTAGGCGACTCTCAGTTGGTTGTTAACCAAGTCTGTAAGGAGTACCGGTGCTCTGATCCGCAGATGGACGCCTACGTGCGCCAAGTACGGCGTATGGAGCGCCATTTTGACGGGATAGAGCTTCGGCATGTGCCCAGACGGGATAACATGATAGCCGACGAACTCTCACGGCTCGCGTCCTCGCGAGCCCAGACCCCACCGGGCGCCTTTGAAGAAAGGCTTACCCAGCCGTCGGCGCGACCCGATCCCTTAGGGGAGACGGATGCGCCTGACCGGCCCCCGAGGCCCGTCGGAGTCCAGGCCTCGGGACCCGAAGGGAGCGCTCCAAGCTCCCTTAGATTGATTGCTTGGATCTCTGAGATCCAAACATACCTCACAGATAAGACTCTACCTGAGGACCGCGAAGGGAGTGAACGCGTACAACGCATTTCCAAACGCTATGTGTTGGTAGAAGGGACCCTCTATCGGCGCGCGGCTAACGGAATCCTCCTGAAGTGCATTCCTCAGGAACAAGGCGTTGAGCTTCTTGCAGACATCCATGAGGGCGAGTGCGGAGCCCATTCCGCCTCGCGTACCCTGGTTGGCAAGGCCTTTCGTCAAGGATTTTACTGGCCGACAGCTCTCAATGACGCAGTCGATCTGGTCCGGCGATGCAGAGCGTGTCAGTTCCACGCCAAGCAAATTCATCAGCCGGCCCAGGCCCTGCAGATCATACCACTGTCATGGCCATTTGCTGTCTGGGGGCTTGATATCCTGGGACCGTTCAAACGGGCCCCGGGCGGGTTTGAGTATCTGTATGTTGCGATCGACAAGTTCACTAAGTGGCCCGAGGCTTATCCGGTTGTCAAGATTGATAAGCACTCTGCTCTTAAATTTATTAAGGGCATCACGGCCCGTTTTGGAGTGCCTAACCGTATTATTACGGATAATGGCACCCAATTCACTAGTGAACTCTTCGGCGACTACTGCGAAGACATGGGCATCAAGCTCTGCTTCGCCTCACCTGCCCACCCCAGAAGCAATGGCCAAGTGGAGCGCGCCAATGCAGAAATCCTCAAAGGCCTTAAAACCAAGACCTTCAATATTCTCAAGAAGCACGGCGATTCATGGATCGAGGAGTTGCCAGCGGTGCTCTGGGCGAACCGAACCACACCAAGCCGAGCGACCGGGGAAACGCCTTTCTTCCTCGTCTACGGCGCAGAAGCGGTTCTCCCATCTGAGCTCACCCTGAGGTCTCCTCGGGCCACCATGTACTGCGAGGCTGATCAAGATCAGCTTCGTAGAGATGACCTCGACTACTTGGAAGAGCGAAGGCGGCGCGCGGCCCTCCGAGCTGCGCGCTACCAGCAGAGCCTGCGGCGCTACCATCAGCGCCACGTCCGGGCCCGATCACTCTGCGTCGACGACCTCGTCCTACGCCGCGTCCAAACGCGTGCTGGATTGAGCAAACTCTCACCAATGTGGGAGGGTCCGTATCGAGTGGTCGGTGTCCCCCGGCCGGGCTCGGTACGGCTGGCCACGGGCGACGGCACGGAGCTGCCAAACCCGTGGAACATTGAACACCTTCGTCGCTTCTACCCTTGAAGGGGGGGGGGGTCGGGTGTCAGGTTTTGGCTCGGGCTAACCCCGCACCCCCCTCGGGTGTGCCGGGTTAGCCGGGGGCTACCACACATGCACAGCTTTACTTTTCGTATTTCAGCATTTCAATAAAAGAAGTTTCAATTTCCTAAAGGTTGTGTCTGTGCCGTTTTTCCTTCTGAAGAATCTTAACTTGAAATAAGGTCACTCGTGCTCAACCTTACCCTCGGGGGCTCGGTTCGGTCAGCTAAAATCGCCAAACGGGGCCCAGAACCGAGCCGTGCCCCGGGACGTGGTGAACTCCGGGGGGGAACCGGCAAAAACCCACAATCGGGTCACCCATACCCCTCGGTCACCACGTTCCCGGCCTGGCCAGTCTCGACATGCGGACTTGGGCACGAGCCCTTATTTCAAGCTAAGGCGCAAAAGGACCATGGCACAGATCATCCTCATCTCATATATAGCAAAATAAAACTAACACAAAAATTTTTTTTCATCATTTCTCATTGCAGATTGAGTTAATTTATACAAAAAAGAGGCATGAAGGCCTTAGAAGAAAGAACAAGAAAAAAGTTAAGATTGGCGGGGGCCTGGGGGCTCATTCCAATGCGCCCGGGTCGCCGGCCTCGTCGCCGCCGTCATCCTCATCGCTGGCGTCGCCCTCCTCGTCGGAGCTGGGGGCGAACGCGAGCAGAGGGGCCGACCCCTCGAAGCCGTCGACGATATGGTCGGCAGCATCCCGGACGCGCGCGCGCGTCGTCCTCGGTCCCGGGAGGGAACTCCTCCAGCGCCATCCAGGGAGAGAAATCGGGGTCCCGGGCCTGGTAACTCGCTAGCACGAGTTCGACCGCCCCCCGGGCGAGGTCCCTCGAGGATGACTTGATGGTCTTGTCGAGCTCCACGGGGAGTCGTTCGAGGACCCAGGCCATCCTGTTGAGGTGCGGAGCGAGGCCTTCCAGGTTGCTAGGGCGCGTCCTCGTCTGGCCTTTCCAGAGGCCCGCTTGCCGACCGGCGCGATCCATGCGGGAGACCGAGTCCCAAAGCATGTCGGGCCCCATCTCGCTCGCCAAGCGGAGGGCCTCGGCCTCCCCGATGGAAGAATCCAGCGCGCGCTGCATGTCAGCGACGGTGTGTTCGGCAGCCGCGAGGCGAGCGGCTAAGTCGCTTTCGCCCGCAGCCGCCCCACCGATGCGCGCCCTCGCGGCCAGCTCTTTCTCCCGTGCCTCGAGGTTGGCAGCCCGCTGCTCCAGCGCGGCTCTCTCGGCACGGACGCATTCAAGGTTGCGGCGCGCCTGCTCCTCTTGCGCCGCCTCCCGGAGGGAGAGGCTGTCCGCCAGCCGTTGCGTCGTGGCCTCGGCCTCCTCGAGAGCTCGCTCCCGCTCAGCGAGTGCATCCTCGCGAAGGCGGAGCGCGGACTCCTCCTCGGCGCAGGCGGCCTCGTGCGCCGCCAGCGTCGCCTCCCGGAGAGCAGTGGCGGCCTCGCGGTCCGTGAAGCCCTTCTCCACGGTGCCGGCGTGTTCTTCCAGCGCCATGGCACGGGCCTCAAGGGCCTCCTCGCGCCGCCGGGACGCCGCTTCGGCTTCCGTTGCCCGCCGCTCTCGGGCAGCAGCGGAGTCGAGAACCCCTTGGGCGGCGTCGAGCTTGTTCTTCAACTCCGCCTCCCAGCTCCCGTGTTGAAGGCGGAGGGAGTCCTGCGCCTCGATCATCGCGGTGGTGGCGACGAGGGCGGCCTCTCGCTCCTCCTCCACCTCTCGGGCGATCTCCGCCAGCGCCGTCTTGCGGGCTTCAAGCTCCGAGATGTGGCGGCGGTGGGCCTTACGGCCCACCTCCACCATGGCGTCCACCGAGCGCCGCCCCTCCTCGACGCGCGCCCATGCGGCCTCGAGCTCCGCTCGTTCCGCTCGCAAGGCCTCCACTTGGGCGCTAAATCCATCTAGCACCGCGGTGTTTGCGGCGGCCAAGGCCTGCATAATGGGCTCGGCGCTCACCGGGGCGACGGAAGAGGAGGAGAAGAGCCGCCTTGGAGAAAATGCGACGCGGCTTGGCCCCCCGAAGGATGCGCTGGGCTCGGGGATGTCCCCCGGGCCCGTTTGGTCCTGGGCGTCGCCCGGTGAGGTAGGCCCAGGCGATGTGCCCGCGGCCTCGTCGCGAGCCTCCCCGGAGGCTGTCGCCTGAGGGTTGCCCGAGGGAGTGGGCCCAGTTGACGCGCCAGCAGCAGCTGTTGCCTCAGCCTGGCGAGCCCGGGCGGCCTCCTCCTTAGCGGCTTCCTCAGCCCGGGCGGCCTCCTCCCGAGCAGCTTCCTCCGCTTGGCGAACCCGGGCGGCCTCCCGGGCGGCCTCTTCAGCTTCCCGAAGGCGATCTGCGGCTTCACGCCGGTCAGCTTCTCGCCTCCGCTCTTCTGCGGCCGCCGGATCTTCGGCCTCGGACTGGCCGGACTTGGGGTGGCGGGAGGAGTGCGACGGGACATCGCTGAAGCAGAAGAAAAAACCAGAAGACAAACAAGATGGGTAAGAGAAAACTTGTTTAATGGGATAGAAGAAAGACGGTCGCAATGAGAATGGGGCGAACCTGCGAAGGGGTCGGTTGAATGACCACTTTGGAGGGGAAATCAGGTTTCCCCGGCATGGTTCCGTCTCCCCCGTCTTGCGGAGCCGTTTCTTCTTGCGCTCCCCCTCGGGCTGCGACGTCGGCGCGGCCCCCTCCGGGCGCCGACTGCTGGCACGCGCCGCCCCGCCCCCTCGGGGAGGAGATGGGGGAGGTGTTCCTCCCAACTTCCTCTTCCCCTGGGCGTCGGCAGGGCGGCTGCTCCCCGAGCCCCCGACGCGGGGCCCAGAAGCACGACCCCCTCCTGGGGCAGATTGTTCCCCCCGGCGGCGCTCGCCCGCGCCGTCGTGGCCCTTAGGGGCTCTCTCCTCTGAGGCCCCGACCCCCAACATAATGGTTAGAATGGAGACGCGGTCGGGATCGATGCAGAGGGGGAGGATCTCCTGAGGAAGGCGAGACGCCTCCGCGGAGCTAAGATTCAGCACCCTTTGGACTACGATCTTGAAGTCCTCGGGAGCCCAATCCCATCTGGCTCCCTGGTGGGTCCGCATGTAGTCTTCAGGCCCAGTGTACTCCCAGGCGCTCCGGGCGCGCCGTTGGAGCGGCGCAATCCGACGGCGGAGGTAATCGCCGTACACCATGGCCCCGGTGAGCCCCTGGGATCGCAGGCCCGCCAGGCGGTCGAGGACGGCGTCGTAGTCCTCCCCCAGATCTACCGGCGCCCGCCAGCTGGAGACCTGCGCCGGGGGCTGGCTTGGAAGTCGGAGGCGCGCTTCGTTGGCGAGGGGGGTGTAGAACCAGTCGCTCTTCCAGTCGTCCCACTTCTTGCGGAGGACGCAGGGGATGTAGCGGTTCAACACCGGCCCCCGCGGCTGGAAGTAGCAGCCGCCAACCACCGACGGCGGTGACACCGACTGCACGGTGAAGAACCACCGGAACAGCTGAAGAGAGGGGCGCACCCCAATGAACATCTCGCACAGGTGTGCGAAGATGGCCAATGTCATCACCGCATTGGGGGTGAGGTGCGCCATCTGGAGATCGTAGAACTCCAGGACATCCATGAAGAAATGAGAAAATGGCGGGACCAGCCCAGCCATTGCGAAGGGGAGGAAGAAGATGGACCGCCCCGGGTAGTCTGGTGCCGGGCGCCCCTCGCCCAGCATTACTATCTCCCGACCGGTGGCGGACTCCGGCATGAAGCGGCGCGGCAGTCCGGCGTGCCTCTCGTTCACGATGCGGGAAGGCGGCAGTACACTGCCGTCGAGCAGAGCAGAGCCCCGTGCCATGGCGGTGGAGGAAGAGATGATTGGGAACGAGCGCGTGTGGCGAAAGTAGGGCGTAGCAGAGAAAGAGTTAGAGCTCAGGCGGCGAAGGCAAGAGGAACAATGGCGAAAGGAAGGGAGCAAATCCTTTTCTCGATGCTTTTATACCCTTGCCATCGCTGGGCCTGGCTCCTCGTTTCTCGCGCCCACTACCTCGCTCCCTCGTATCTCGTTATCTCGCTCCCTCGTTTCCCGTGCCCCCGCTTCCACTAATCCCATTCGCCCGCTTACGGCGCATGAAGTGGATATGCGTTGGTGGCAATCGAAACGGATTGTATCGTGCGCGCGTTAATTACGCTCGCCGACCGAAGCGGCGTTACCGTATCTCCGGGCGAGACAAATCTGCTCACCCAGATTCGCGCGCTGCTCAAGTGGTGTGGCAGTCTTGAATAGACCGCCCATTATGAACAACCAAAGTTACCAATATCAATGTGCATGAATTGAGACCGTTGGGTATTTTGCCCAACTACGGAGACCGGTCCCACCTGTCACCAGGCTTTAGGGGTGGCGTCACACCTGACCGCTTCCCTGGGGAAGGGAAATTGCTCTGGCATAACGCCGGGGGCTACTGTCGGTGATATGGGACCGGGAGTATCATGACCAGAGGCTTGAGGCAGACGCAATCGCCCACGTGGCCTGGCACCTTCGGGGACGTCGGGCCCGAGGGTGAGGTGTCCGCCCTCCTCCTGATTTCCCCCGAGGGGGGGTCGGGTTGCGCTTGCCCCGGCCCCGAGGGCCGAGGCACCCCGACCCCTTAAGGAAGTCTGCGCCACATATATGGGATAAGTGAGCACAGCTGTGCTCACCTAACAGCATTTATTGCAGTCTGGTCAAGCGTGTCATGCTGCATGCAACGCAGTACAGCGCGTTCCTTTATCCGGTCTGTGACCAGTCACAGACCGGTCAGATCACGGGTTAGGTGGCGACTGGCGGTCTGACGCACGCCTTGCCCCATCCCGTCAAGACAAAAGTCTGTAGGCACTCGTCTCAAGCCGGAGCTAGCGTGTTATCTCTTAGAGATGGCACGTTAGCCCTGGTCAGATTTATACCAGGCTTCATCCTAACCATTACAGGCAAGGTGTTACACGAAGAAGGGCAAACATGCACGTTGTTAAGCTGACGCGTGGCGGACAAGAATGACCGGTCTGGCACTGGTCGCGTCATCGACAGACAGCCACGGTCCCGCGTCATCTCTGTCTTCGGGGGAGGTGGGGGTAGGTGTGGGCTGTCCCATCAGAAGGGCTCCCGGATGGAAACCGTACCGATCTCCGCCCATTAAAGAGAAAAAGAACAGTCCAGTTTGGAAAGAGAAAGGGGCATGTGGTATCCCCTTGAGATATAAAAGGAGGACCTTGCCCATTTAGAGAAGGGACTTTTTCCCTTTTGGAAGGCTGAGGGGAAAGGGAGTTAATCCTTTGTAACTTGTCCATACACAAATCCACAAAAACACAGGAGTAGGGTATTACGCTGAGCAGCGGCCCGAACCTGTATAGATCGCCGCCGTGTCTCGCGTTTTCTCCGAGCAAGCGATCTTTCCACATATAGAAAGAGCTTGAGATCTCACCCTAAGCCCCCGGCCGAACCGGCAAAGGGGGGCCTGCGCGGTCTCCCGGTGAGGAGCCACGAGCTCCGTCACACCTGTAACCGGAAATTAAATGGAATCATTAGTAATTGCAAAAAAATTAACAAATGAATACGAAGACTCGTTAGTAATTCCCTGACGCTGTGTCACCTGTGACTGCCTGACCCCGGATAGGAAGACCCAGGATCATGGCGACGTCCTCCAGAGTGACCGTCAGCTCCCCGCACGGTAGGTGGAAGGTGTGTGTCTCTGGACGCCACCGGTCCACTAGGGCCGTCAGAGCAGCGGCGTTGTACAGAGGCACCGGTCGCTGCGCCATGGTCACGAACGCCAAGAGCTTCGCCCGCCGTAGGTACGGGACGTACCGGTCGTCGAACAGTATGTGCGCCGTGTGACCTCTGACTCGAAGGGTCTTCAAGCGCTGCATCAATAGACAAACATAATAACATGTTAGTCTTGTTCTATTTATCTGAGCTAAATTACGATATTTGTATGATTTTCATTCGATGAAACAGTATGTTAGTTTAAACGATAGTTACTTTTTACGAGCAGTGAAATAAAAATGAAAGAGCGAACTGAGTAATCAAGAATAATATAAAATCATAAAGATTGAAAACAATCCTTGGAGCAATGGGCAGAGTTGGCGATACTTTTTTTTATAGTTTGCAATCAATATTATGACAATTTCATTTTGTCCTCGACAAGCATTTGATTCAGAAATTGATCATGTACAAATTCCCTGCTAG

PhaseCut54:
+Start	+End	FragmentLength	FragmentNumber
1490	1634	24	7
PhaseCut_HTS_information:
HTS_Seq	MatchSite	HTS_Strand	GSM520640_wildtype	GSM520639_rdr2	GSM520637_dcl1	GSM520638_dcl3	GSM455965_Total	GSM455962_AGO1a	GSM455963_AGO1b	GSM455964_AGO1c	GSM520634_AGO4a	GSM520635_AGO4b	GSM520636_AGO16
CCGTTTCACAATGTAAGTCATTCT	1488	-	39.89	7.31	39.11	6.72	1.99	0	0	0	19.46	19.74	5.14
AGCATTTCCCACATTTATATTGAT	1512	-	2.17	0.89	1.75	1.02	2.48	0	0	0	11.38	1.15	1.64
GTTAATGAATCTAGACATATATAT	1536	-	0.2	0	0	0	0.25	0	0	0	0	0	0
TAATGAATCTAGACATATATATCT	1538	+	0.2	0	0	0	0.5	0	0	0	0	0.16	0
CTATCTAGATTCATTAACATCAAT	1560	-	0.59	0.22	0.87	0.41	0.99	0	0	0	1.47	0.33	0.47
GTATGCGGGAAATGCTAGAATGAC	1586	+	0.39	0	0	0	0	0	0	0	0	0	0
TTACATTGTGAAACGGAGGAAGCA	1610	+	0.2	0	0	0	0	0	0	0	0	0	0
miRU information:
Gene_ID	Gene_Length	Intron	miRNA	miRU start	miRU End
LOC_OS07G35920	17941	LOC_OS07G35920.1-3	osa-miR1436	1481	1501


>LOC_OS07G35920.4-3
GTATGGTACCGCTGTTTTTACCTGGTTAAAAGTTTTACTATAGCTATGTACGTCAGCTTGCAGTCATGCACGGTTCTCATAGGGTGGTTAATTTCTACTCCCTCCATCCCAAAATATAAACACTTTTAGAATAGTACAGAGTCAAAATATTTTTAACTTTGACTATTAATAGCTAAAAAATAAAAATATCAATGATGTAAGAATAATATGACTAGATTTATCATTAAACAAACTATCATAATATGTAACTCTTTTTATTTAAACCATCTTATTTTTGTAAATATTTTTAGTCAAAGTAATATCTCAATGACCGTGTCAAAGTTCAAAAATACTTATATTTTAGGACAGAGTGAGTAGTATTTACTATCAGCTCCATGAATTTACTATTGCTCAGTACTCCCTCCGTTTCACAATGTAAGTCATTCTAGCATTTCCCACATTTATATTGATGTTAATGAATCTAGACATATATATCTATCTAGATTCATTAACATCAATATGTATGCGGGAAATGCTAGAATGACTTACATTGTGAAACGGAGGAAGCACTTTTTTTTTTGAAACTGAACTCAGTACTTGATGCTGAAAGGGTTGGTCTCGTTGCAACGTGTGCTTTAATTTGTTTGCAGTGGCATTCCTGGCTTGGTAGTTGGTAGCGACCGTTTTTTTGACAAATTGACCCTTTTGGAAAACTTACTTCGAAACTAACCCCTGCCAAAAACTTCAACCAAAAATAGGCCGTCGCCTCAGCGCCAAACACATTGGCGCTGACGTTGGTCGTGTCAGCGCCAACGGGACTGGCGCTGACATTGTGCCACCGTGGCGGCCGGGCCGATCCCCTAGCTGACGTGGCAGCTACATCAGCGCCAACCGCTTCGGCGCGGAGGTGCCCAACCTCAGCGCCAACCGGACTGGCGCTGAGGTGGGACTTGGCCGCAACCCCCAGGCCCAGACCAGCAAGCCTCCTGGATGGCTTGCGGGCTGGGATCTCAGCGCCAGCCATAATGGCGCTGACTGTGGGAAACTCAGCGCCAGTCCACCTGGCGCTGAGGTGGGACTTGGCCGTTTCGGCCGTGGCCCAGCCCAGCAAGCCTTCTGGATGGCTTGCGGGCTAGGACCTCAGCGCCAGCCATAATGGCGCTGACTGTGGGAAACTCAGCGCCAGTCCATCTGGCGCTGAGGTGGGACTTGGCCGTTTCGGCCGTGGCCCAGCCCAGCAAGCCTTCTGGATGGCTTGCGGGCTAGGACCTCAGCGCCAGCCATAATGGCGCTGACTGTGGGAAACTCAGCGCCAGCCAACCTGGCGCTGAGGTGGAACTTGGCCGTTTCGGCCTTGGCCCAGCCCAGCAAGCCTTCTGGATGGCTTGCGGGCTAGGACCTCAGCGCCAGCCATAATGGCGCTGACTGTGGGAAACTCAGCGCCAGTCCATCTGGCGCTGAGGTGGGACTTGGCCGTTTCGGCCGTGGCCCAGCCCAGCAAGCCTTCTGGATGGCTGGGCTGGGACCTCAGCGCCAGGTGCACTGGCGCTGAGTTTGGACATGTCAGCGCCATTTAGCATGGCGCTGACGTCCCAGCCCTGCTAAAACTTCAGCAAAACTTTGCACACAACACAGGCAAACATCAAATGACAGAAATTTACAGGCAGTAATATATCCAGAGAACCATACAAAACATACATCCATCCATCAATCCCAACATCATTCCATACATCCATAGAATCCATCAATACATCCATATATGAAGTCCATACATATAAGAAATAAAAACATCCCATCGATCCTCGTCTATACATCCAGTCGAGTCCATACATCCAGTCCATACATCCATCGAACCATGCATCAAGTCCATCCATCTATCCATCCATCCATTGAACCATGCACTCACCTCCTCCTACCTCTAGTGCGAGGACGAGGCACGTCGGGGGTGTACCTCCAGTCCTGCGAAGGAGCCCGCCGGCGTCGTGGTCGAGACGGGCCGGGCTGCGAGATATCCGGCTGTGACGACTCTGGTGCGTCCTCTAGCTGCGAGGGACCGAGCTCATCCGCCTCCTCTTCTCTGTCCTCATCCCCTTCTTCCTCCTCATCTCCTTCCTCCGCCTCTTTGTCTTGCTCGCCCTCCTCGTCACCCACCTCCCCTTCTTCATCCCCCTCTTGGTGGGCATGAGCATGTTCGACCACATCAGTCGACCTGCAGCCGAGCCTTGCTGCCAACTTCCGACATCGCTGCCGTAGTCTCTGCATAAAAAATAAGCCATGTTAAGTTATCGCTTTTGGAAGAAAACACCGTAGTTTCATCTCTTTCCAACGATTACCTGTAGGGCGTTGCGGAGGGTGCCGCCCTCTCCTTCGGAGCCAGGAGCCGTGCCTAGCGCCACTCCCGCGTCGTTGACGGTCCGCAAGAGCTCTCGAGCCTGTAGGATTGAAATGAAGTAAGTCACAACATATATGGCATTGAAATTGAAATAATATACAACATTAATGCTAGAAACGAACCACTCTGTCGCGAACAGGTCCCGTCTCGACCGTGGTACCTAGACGGGTACGAGTATCGTACTCGTTCTGCTCCTCAACATCCTCGGGGTCATCCGCTATGTCGGCTAGTGTCCAAGCCGGACGTAGGACAAGACAGTAGGTCCAACATGTTAGCAAGAAATTGAAATGTTATGAAACATAACATGCGTGAACTTACCTGTAGCAACCAAACACAGCCTGCTAGGTTCGCGTCCCCGCCTTGCCTTCGGCAAGCATCACAGAGTTGCCGGTACAACCAGGCTAGGGCAGCCGACCCCCAGCTGAAGGTACCCGCCTCGTCCCAGTCCGCGAGCAACGGCAGCCACATCCAAGAAGCCATGTCTCCACCAGAGTCAGGGAACAGAATACTGCCGAAGATGTACAGCACGTACGCCCTGCAGTATCGCTGTACTGTAGCCTCGTCTGCCTCAGCGGGACACTGACCGAAGTTGGCTCGCAACCAACTCAAAGGAACCCCTGATGTCTTCGTCTGCCTCTGACCATCAGGTGCCACTGGAGGCTCCAGACCAAGGTACTCCTCGACCCTCTCCCTCCAGTTCCCCGACGCTGTGTCACCTTGTCGGTGATATGGGACCGGGAGTATCATGACCAGAGGCTTGAGGCAGACGCAATCGCCCACGTGGCCTGGCACCTTCGGGGACGTCGGGCCCGAGGGTGAGGTGTCCGCCCTCCTCCTGATTTCCCCCGAGGGGGGGTCGGGTTGCGCTTGCCCCGGCCCCGAGGGCCGAGGCACCCCGACCCCTTAAGGAAGTCTGCGCCACATATATGGGATAAGTGAGCACAGCTGTGCTCACCTAACAGCATTTATTGCAGTCTGGTCAAGCGTGTCATGCTGCATGCAACGCAGTACAGCGCGTTCCTTTATCCGGTCTGTGACCAGTCACAGACCGGTCAGATCACGGGTTAGGTGGCGACTGGCGGTCTGACGCACGCCTTGCCCCATCCCGTCAAGACAAAAGTCTGTAGGCACTCGTCTCAAGCCGGAGCTAGCGTGTTATCTCTTAGAGATGGCACGTTAGCCCTGGTCAGATTTATACCAGGCTTCATCCTAACCATTACAGGCAAGGTGTTACACGAAGAAGGGCAAACATGCACGTTGTTAAGCTGACGCGTGGCGGACAAGAATGACCGGTCTGGCACTGGTCGCGTCATCGACAGACAGCCACGGTCCCGCGTCATCTCTGTCTTCGGGGGAGGTGGGGGTAGGTGTGGGCTGTCCCATCAGAAGGGCTCCCGGATGGAAACCGTACCGATCTCCGCCCATTAAAGAGAAAAAGAACAGTCCAGTTTGGAAAGAGAAAGGGGCATGTGGTATCCCCTTGAGATATAAAAGGAGGACCTTGCCCATTTAGAGAAGGGACTTTTTCCCTTTTGGAAGGCTGAGGGGAAAGGGAGTTAATCCTTTGTAACTTGTCCATACACAAATCCACAAAAACACAGGAGTAGGGTATTACGCTGAGCAGCGGCCCGAACCTGTATAGATCGCCGCCGTGTCTCGCGTTTTCTCCGAGCAAGCGATCTTTCCACATATAGAAAGAGCTTGAGATCTCACCCTAAGCCCCCGGCCGAACCGGCAAAGGGGGGCCTGCGCGGTCTCCCGGTGAGGAGCCACGAGCTCCGTCATCTGGCGCGCCAGGTAGGGGGCTCAGCGTGTGTTTTCTGAGCTCTCATACTCTTCCGTGTGCGCCAAGTTTCCCTTGTTCTGCCTAATGGCCGAGCAAGCAAAGGCGCACGATCTCTCTCCGAGTGTGAGCGGCGACGACGGGGAACCAAATCCACGCCGTCGAGCTCGTACTCCCCCACCTCCTCCGCGCCAAAGCCCTAAGCAGGGGGAGGCGCTTGAGAGGGTCGACAAATCCGTGGCATCACCAGTCGCAGGTGATGCAGGAGAACGGCGAGATGGGGAGCGTCGCCTCCTCGTCTACGGCGACGGCAGCACGCCTCAGGGCGCGCTTCAGGTTGCTGGCGCGCTCCTACGACACCCGCCTGTCGTCCATGACCCGGAGTCTCCAGCCCAACGATGGCTGGAAGACGTGGCCAACTTGGTCATGACGGCTCAGCAGCGCTTGGGTGCTGGTGGACGGTCCGCCACCACCAAGACCTCCGGCGCCGCTACCACCGGCTCCGTGTCGTCAAGGCGGAGGGCGCGGCGAGCGGCGGCGGCTGCACGTCATTCGGCTGCTACTCCCTCGTCGACACCTTCGACTCGGAAGGATCAGCATGGGGAGCCGGATGCCCGCCTCAACATCGAGCGCCGGCGTAATAGCCGGCGTACCCCCCGTGCAACGGAGGGTGCCTCCTCGTCCAGAGTGTCACCTCGACATGGACGTGAGGACCAGCCCTCCGTGCCCCCGGCTGGTGGTGTTGGCTGTAGAGCCTTTGTGGCGAGTCTTCGGAATGTCCGTTGGCCCCCAAGGTTCCGGCCCACCATCACTGAGAAGTACGATGGGAGCGTCAACCCCACCGAGTTTCTCCAGGTCTATATGACCGGGATCGAGGCCGCTGGGGGTGACGACAGGGTCATGGCGAATTTCTTTCCCATGGCCCTAAAAGGACAGGCGCGGGGTTGGCTAATGAACCTGCCACCCGCGTCGGTCCACTCCTGGGAAGATTTGTGCCAACAGTTCACCATGAACTTCCAAGGCACATATCCGCGCCCAGGCGAAGAAGCGGACTTGCATGCAGTACAGCGAGGCGATGATGAGTCGCTTCGCTCGTACATTCAGCGGTTTTGCCAAGTCCGCAATACTATACCATGCATCCCTGCACACGCGGTGATCTACGCGTTCAGGGGGGGCGTGCGGCACAACCGCATGCTCGAAAAGATCGCTTCCAAAGAGCCCCAGACTACCGCGGAGCTTTTTCAGCTTGCGGACCGAGTGGCTCGTAAGGAGGAAGCGTGGACATGGAACTCCTCCGGTTCCGGAGTGGCAGCTTCGGCCGCCCCCGGATCCGCCGCTCAGACAGGGCGGCGTGACAGGAGGAGGAAGAAGAGGTCGGACCGTTCCGGCGACGAGGGTCATGTCCTCGCCGTCGAGGGCGCTCCGCGGGCCACCCGAAAGGGGAGGCCTGCGAGCGACAAAAAGAAAGAGGCTGGTACTCCCAGCAGGGAGCGCCCCGCCGGCAGGTGGTGCTCCGTCCACAACACCTCCCTCCACGATCTCGCGGACTGTCGTGCAGTCAAAAACCTGGCTGAGCGAACGAGGAAGTGGGAGGAGGACAGGAGGCAGGAACGCCGTGAGGGCAAGTCCCCGGCGGTTCCTTCTGGCAAACGGCGAAGTGAGGCCAAGCAGAAGGCCCCCGCTGTTGACATCGATGATGGTGAAGATGACCTAGGTTTCCAAGAACCTGGGGCCACCATTGCCACCGTCGATGGAGGAGCGCGTGCTCACGTCTCTCGCCGGAGCTTCAAGGCTATGAAGCGAGAGCTTCTGGCCATGGCCCCTACTCATGAGGCGATGCGTCGGGCGCGGTGGTCAGAGGTTGCTCTCACTTTCGACCAGACCGACCACCCACCGTGCATTGCCCGGGGAGGGCAGGTTGCGATGGTAGTTTCCCCCACCATCTGCAACGTGAAGTTGGGACGTGTCCTCATAGATGGAGGAGCGGCTCTCAACATCCTTTCCCCCGCGGCCTTTGATGCTATCAAGGCCCCGGGGATGGTGCTCCAGCCGTCTCAACCAATCATCGGTGTGACGCCGGGGCACACATGGCCATTAGGTCACATCGACCTACCGGTCACCTTCGGTGGACCCGCCAACTTCCGCACGGAGCGGGTGAGCTTCGATGTGGCGGACCTCAGTCTGCCCTACAACGCGGTCCTAGGGAGGCCCGCGTTGGTGAAGTTCATGGCGGCGGTCCACTACGCCTACCTCCAGATGAAGATGCCGGGCCCCGGTGGCCCCATCTCTGTCCGTGGCGACCTTAAAGTCGCGCTCGCTTGCATGGAGCAGCGCGCGGACCGCCTCGCTGCTGCGTCCAAGCCCGAGGGTGGTGACGAGAGGCTTGGCCCCTCTGCCCCCACCGCCCCGAGGCAGCGGATGGCCACATGCGACGAGGTCCCGGTCAAGGAGGTTGCCTTGGGCGACGGCCCATCCAAGACCACACGGATCGGTGGTCTTCTGGATGGCAAATAGGAAGACGCGCTCGTCTCCTTCCTGCGGGCAAACGCTGATGTCTTCGCATGGAGACCAGCGGACATGCCCGGGGTCCCCAGGGAGGTGATTGAGCACCGTCTCGCCGTGCGGCCGGGCGCAAGGCCGGTCCGACAGAAAGTGCGGCGGCAGGCCCCGGAACGTCAAGCCTTCATCCGCGAGGAGGTGGCGAGACTTCTGGAGGCCGGATTCATCCGTGAAGTCATCCATCCGGAGTGGCTGGCGAACCCGGTGGTCGTTCCCAAGGCGAACGGCAAGCTTCGGATGTGCATCGACTACACCGACCTTAACAAGGCATGTCCTAAGGATCCTTACCCCCTGCCTCGCATAGATCAGATCGTCGACTCCACTGCGGGGTGCGACCTTTTGTGTTTTCTAGATGCATACTCTGGTTACCATCAGATTCGCATGGCTAGGGAGGATGAGGAGAAAACTGCGTTCATTACCCCCGTAGGAACCTATTGTTATACATCAATGCCCTTCGGCTTAAAAAATGCAGGTCCTACTTTTCAACGTACTACTCGAATTTCTTTGGGTAGCCAAATAGGACGTAATGTTGAGGCTTATGTCGATGACTTGGTTGTAAAAACGCGCAACCAAGAAACTTTACTTTCAGATCTAGCGGAAACTTTTGAGAACCTCCGCTCCGCCCGCATAAAGCTGAACCCCGATAAGTGTGTGTTTGGTGTACCTGCGGGCAAGCTTCTCGGGTTCTTGGCCTCTGCCCGAGGCATTGAGGCCAACCCCGAGAAGATTCGAGCTATCGAGCGGATGCGCCCCCCCAGCAAACTTAGGGATGTGCAATGCGTCACCGGTTGCATGGCCGCCCTAAGTCGTTTCATATCAAGGCTGGGAGAGAAGGCGCTACCTTTGTTTAAGCTCCTCAAGCGCTCGGGGCCGTTCACTTGGACGGAGGAAGCTGACAATGCCCTCGCCCAGTTGAAGGCGTATCTCAGCTCTCCTCCGGTTCTAGTCGCCCCGGAGCCAAATGAACCCCTGCTACTTTACTTAGCGGCGACCCCCCAAGTAGTTAGTGCAGCGTTGGTTGTGGAGCGCGATGAGGACAATCCTCATTCTGCGCACCCCCACTCTGTGCCGACTTGGCCCGGGAGCAGGCAGGGAGGAGAAGCCCCCGAGTCGGACGGTGGCCTACGGCCCCTGACGACCGGAGTCGGCCCTCTGCCCGCTTGTCAGACGGTGCTGGGTGCCCCCGACCCACAGGAAGGCCCCGAGGCCACTGCGGGAAGGCCGCACCTATCGCCCTTTGGCCCCGAGGCTAACCCTGTGCTGACTCGACCCGGGAGAAAGCAGGGAGAAGAGGCCCCCGAGCCGAACGGAGGCCAGAGGCCCCTGACGACCGGAGCTGGCCCTTTGCCCGCTTGTCCGATGACACCAGGAGCCCCCGACCCCCAGGACGGCTCCGGGGCCACTGTGGGAAGGCCGCTCCTGTCGTCCTCCGACCCCGAGGTCATCGGCACAGAAGACGAGTGCGCCCCAAGGGGCCACTTGGACGAAGAACGCCCCGGGGATACGGCCCCTAGCAAAGAAGATCGGCCCCACCGAAGGGTGCAGCGGCCTATCTACTTTGTTAGTGAGGCCCTCCGGGACGCCAAGACCCGATACCCACAGGCCCAGAAGATGCTTTACGCTATTCTGATGGCCTCGAGGAAACTGCGCCATTATTTCCAGGCGCATCGGGTCACTGTGGTTACGTCTTACCCCCTCGGTCAAATCTTGCATAATCGAGAGGGTACAGGACGAGTGGTAAAATGGGCAATCGAGCTTTCTGAGTTCGATCTGCACTTTGAACCACGCCACGCTATCAAGAGCCAGGCCCTCGCCGATTTTGTGGCAGAGTGGACCCCGGCTCCAGAGACCGTCTCAATGCCCGAGGCTAGCACGAACCCCTCACAGCTGCCTCATGCCGCCCACTGGGTGATGCAATTCGACGGTTCTCTGTCTCTTCAGGGCGCCGGTGCAGGGGTCACGTTGACCTCTCCAAACGGAGACGTCCTCAGATACTTGGTCCGTCTCGACTTTCGAGCGACTAATAATATGGCAGAGTACGAGGGACTCCTTGCCGGGCTCAGGGTGGCAGCCGGGTTGGGGATCCGCCGCCTCCTGGTGTTAGGCGACTCTCAGTTGGTTGTTAACCAAGTCTGTAAGGAGTACCGGTGCTCTGATCCGCAGATGGACGCCTACGTGCGCCAAGTACGGCGTATGGAGCGCCATTTTGACGGGATAGAGCTTCGGCATGTGCCCAGACGGGATAACATGATAGCCGACGAACTCTCACGGCTCGCGTCCTCGCGAGCCCAGACCCCACCGGGCGCCTTTGAAGAAAGGCTTACCCAGCCGTCGGCGCGACCCGATCCCTTAGGGGAGACGGATGCGCCTGACCGGCCCCCGAGGCCCGTCGGAGTCCAGGCCTCGGGACCCGAAGGGAGCGCTCCAAGCTCCCTTAGATTGATTGCTTGGATCTCTGAGATCCAAACATACCTCACAGATAAGACTCTACCTGAGGACCGCGAAGGGAGTGAACGCGTACAACGCATTTCCAAACGCTATGTGTTGGTAGAAGGGACCCTCTATCGGCGCGCGGCTAACGGAATCCTCCTGAAGTGCATTCCTCAGGAACAAGGCGTTGAGCTTCTTGCAGACATCCATGAGGGCGAGTGCGGAGCCCATTCCGCCTCGCGTACCCTGGTTGGCAAGGCCTTTCGTCAAGGATTTTACTGGCCGACAGCTCTCAATGACGCAGTCGATCTGGTCCGGCGATGCAGAGCGTGTCAGTTCCACGCCAAGCAAATTCATCAGCCGGCCCAGGCCCTGCAGATCATACCACTGTCATGGCCATTTGCTGTCTGGGGGCTTGATATCCTGGGACCGTTCAAACGGGCCCCGGGCGGGTTTGAGTATCTGTATGTTGCGATCGACAAGTTCACTAAGTGGCCCGAGGCTTATCCGGTTGTCAAGATTGATAAGCACTCTGCTCTTAAATTTATTAAGGGCATCACGGCCCGTTTTGGAGTGCCTAACCGTATTATTACGGATAATGGCACCCAATTCACTAGTGAACTCTTCGGCGACTACTGCGAAGACATGGGCATCAAGCTCTGCTTCGCCTCACCTGCCCACCCCAGAAGCAATGGCCAAGTGGAGCGCGCCAATGCAGAAATCCTCAAAGGCCTTAAAACCAAGACCTTCAATATTCTCAAGAAGCACGGCGATTCATGGATCGAGGAGTTGCCAGCGGTGCTCTGGGCGAACCGAACCACACCAAGCCGAGCGACCGGGGAAACGCCTTTCTTCCTCGTCTACGGCGCAGAAGCGGTTCTCCCATCTGAGCTCACCCTGAGGTCTCCTCGGGCCACCATGTACTGCGAGGCTGATCAAGATCAGCTTCGTAGAGATGACCTCGACTACTTGGAAGAGCGAAGGCGGCGCGCGGCCCTCCGAGCTGCGCGCTACCAGCAGAGCCTGCGGCGCTACCATCAGCGCCACGTCCGGGCCCGATCACTCTGCGTCGACGACCTCGTCCTACGCCGCGTCCAAACGCGTGCTGGATTGAGCAAACTCTCACCAATGTGGGAGGGTCCGTATCGAGTGGTCGGTGTCCCCCGGCCGGGCTCGGTACGGCTGGCCACGGGCGACGGCACGGAGCTGCCAAACCCGTGGAACATTGAACACCTTCGTCGCTTCTACCCTTGAAGGGGGGGGGGGTCGGGTGTCAGGTTTTGGCTCGGGCTAACCCCGCACCCCCCTCGGGTGTGCCGGGTTAGCCGGGGGCTACCACACATGCACAGCTTTACTTTTCGTATTTCAGCATTTCAATAAAAGAAGTTTCAATTTCCTAAAGGTTGTGTCTGTGCCGTTTTTCCTTCTGAAGAATCTTAACTTGAAATAAGGTCACTCGTGCTCAACCTTACCCTCGGGGGCTCGGTTCGGTCAGCTAAAATCGCCAAACGGGGCCCAGAACCGAGCCGTGCCCCGGGACGTGGTGAACTCCGGGGGGGAACCGGCAAAAACCCACAATCGGGTCACCCATACCCCTCGGTCACCACGTTCCCGGCCTGGCCAGTCTCGACATGCGGACTTGGGCACGAGCCCTTATTTCAAGCTAAGGCGCAAAAGGACCATGGCACAGATCATCCTCATCTCATATATAGCAAAATAAAACTAACACAAAAATTTTTTTTCATCATTTCTCATTGCAGATTGAGTTAATTTATACAAAAAAGAGGCATGAAGGCCTTAGAAGAAAGAACAAGAAAAAAGTTAAGATTGGCGGGGGCCTGGGGGCTCATTCCAATGCGCCCGGGTCGCCGGCCTCGTCGCCGCCGTCATCCTCATCGCTGGCGTCGCCCTCCTCGTCGGAGCTGGGGGCGAACGCGAGCAGAGGGGCCGACCCCTCGAAGCCGTCGACGATATGGTCGGCAGCATCCCGGACGCGCGCGCGCGTCGTCCTCGGTCCCGGGAGGGAACTCCTCCAGCGCCATCCAGGGAGAGAAATCGGGGTCCCGGGCCTGGTAACTCGCTAGCACGAGTTCGACCGCCCCCCGGGCGAGGTCCCTCGAGGATGACTTGATGGTCTTGTCGAGCTCCACGGGGAGTCGTTCGAGGACCCAGGCCATCCTGTTGAGGTGCGGAGCGAGGCCTTCCAGGTTGCTAGGGCGCGTCCTCGTCTGGCCTTTCCAGAGGCCCGCTTGCCGACCGGCGCGATCCATGCGGGAGACCGAGTCCCAAAGCATGTCGGGCCCCATCTCGCTCGCCAAGCGGAGGGCCTCGGCCTCCCCGATGGAAGAATCCAGCGCGCGCTGCATGTCAGCGACGGTGTGTTCGGCAGCCGCGAGGCGAGCGGCTAAGTCGCTTTCGCCCGCAGCCGCCCCACCGATGCGCGCCCTCGCGGCCAGCTCTTTCTCCCGTGCCTCGAGGTTGGCAGCCCGCTGCTCCAGCGCGGCTCTCTCGGCACGGACGCATTCAAGGTTGCGGCGCGCCTGCTCCTCTTGCGCCGCCTCCCGGAGGGAGAGGCTGTCCGCCAGCCGTTGCGTCGTGGCCTCGGCCTCCTCGAGAGCTCGCTCCCGCTCAGCGAGTGCATCCTCGCGAAGGCGGAGCGCGGACTCCTCCTCGGCGCAGGCGGCCTCGTGCGCCGCCAGCGTCGCCTCCCGGAGAGCAGTGGCGGCCTCGCGGTCCGTGAAGCCCTTCTCCACGGTGCCGGCGTGTTCTTCCAGCGCCATGGCACGGGCCTCAAGGGCCTCCTCGCGCCGCCGGGACGCCGCTTCGGCTTCCGTTGCCCGCCGCTCTCGGGCAGCAGCGGAGTCGAGAACCCCTTGGGCGGCGTCGAGCTTGTTCTTCAACTCCGCCTCCCAGCTCCCGTGTTGAAGGCGGAGGGAGTCCTGCGCCTCGATCATCGCGGTGGTGGCGACGAGGGCGGCCTCTCGCTCCTCCTCCACCTCTCGGGCGATCTCCGCCAGCGCCGTCTTGCGGGCTTCAAGCTCCGAGATGTGGCGGCGGTGGGCCTTACGGCCCACCTCCACCATGGCGTCCACCGAGCGCCGCCCCTCCTCGACGCGCGCCCATGCGGCCTCGAGCTCCGCTCGTTCCGCTCGCAAGGCCTCCACTTGGGCGCTAAATCCATCTAGCACCGCGGTGTTTGCGGCGGCCAAGGCCTGCATAATGGGCTCGGCGCTCACCGGGGCGACGGAAGAGGAGGAGAAGAGCCGCCTTGGAGAAAATGCGACGCGGCTTGGCCCCCCGAAGGATGCGCTGGGCTCGGGGATGTCCCCCGGGCCCGTTTGGTCCTGGGCGTCGCCCGGTGAGGTAGGCCCAGGCGATGTGCCCGCGGCCTCGTCGCGAGCCTCCCCGGAGGCTGTCGCCTGAGGGTTGCCCGAGGGAGTGGGCCCAGTTGACGCGCCAGCAGCAGCTGTTGCCTCAGCCTGGCGAGCCCGGGCGGCCTCCTCCTTAGCGGCTTCCTCAGCCCGGGCGGCCTCCTCCCGAGCAGCTTCCTCCGCTTGGCGAACCCGGGCGGCCTCCCGGGCGGCCTCTTCAGCTTCCCGAAGGCGATCTGCGGCTTCACGCCGGTCAGCTTCTCGCCTCCGCTCTTCTGCGGCCGCCGGATCTTCGGCCTCGGACTGGCCGGACTTGGGGTGGCGGGAGGAGTGCGACGGGACATCGCTGAAGCAGAAGAAAAAACCAGAAGACAAACAAGATGGGTAAGAGAAAACTTGTTTAATGGGATAGAAGAAAGACGGTCGCAATGAGAATGGGGCGAACCTGCGAAGGGGTCGGTTGAATGACCACTTTGGAGGGGAAATCAGGTTTCCCCGGCATGGTTCCGTCTCCCCCGTCTTGCGGAGCCGTTTCTTCTTGCGCTCCCCCTCGGGCTGCGACGTCGGCGCGGCCCCCTCCGGGCGCCGACTGCTGGCACGCGCCGCCCCGCCCCCTCGGGGAGGAGATGGGGGAGGTGTTCCTCCCAACTTCCTCTTCCCCTGGGCGTCGGCAGGGCGGCTGCTCCCCGAGCCCCCGACGCGGGGCCCAGAAGCACGACCCCCTCCTGGGGCAGATTGTTCCCCCCGGCGGCGCTCGCCCGCGCCGTCGTGGCCCTTAGGGGCTCTCTCCTCTGAGGCCCCGACCCCCAACATAATGGTTAGAATGGAGACGCGGTCGGGATCGATGCAGAGGGGGAGGATCTCCTGAGGAAGGCGAGACGCCTCCGCGGAGCTAAGATTCAGCACCCTTTGGACTACGATCTTGAAGTCCTCGGGAGCCCAATCCCATCTGGCTCCCTGGTGGGTCCGCATGTAGTCTTCAGGCCCAGTGTACTCCCAGGCGCTCCGGGCGCGCCGTTGGAGCGGCGCAATCCGACGGCGGAGGTAATCGCCGTACACCATGGCCCCGGTGAGCCCCTGGGATCGCAGGCCCGCCAGGCGGTCGAGGACGGCGTCGTAGTCCTCCCCCAGATCTACCGGCGCCCGCCAGCTGGAGACCTGCGCCGGGGGCTGGCTTGGAAGTCGGAGGCGCGCTTCGTTGGCGAGGGGGGTGTAGAACCAGTCGCTCTTCCAGTCGTCCCACTTCTTGCGGAGGACGCAGGGGATGTAGCGGTTCAACACCGGCCCCCGCGGCTGGAAGTAGCAGCCGCCAACCACCGACGGCGGTGACACCGACTGCACGGTGAAGAACCACCGGAACAGCTGAAGAGAGGGGCGCACCCCAATGAACATCTCGCACAGGTGTGCGAAGATGGCCAATGTCATCACCGCATTGGGGGTGAGGTGCGCCATCTGGAGATCGTAGAACTCCAGGACATCCATGAAGAAATGAGAAAATGGCGGGACCAGCCCAGCCATTGCGAAGGGGAGGAAGAAGATGGACCGCCCCGGGTAGTCTGGTGCCGGGCGCCCCTCGCCCAGCATTACTATCTCCCGACCGGTGGCGGACTCCGGCATGAAGCGGCGCGGCAGTCCGGCGTGCCTCTCGTTCACGATGCGGGAAGGCGGCAGTACACTGCCGTCGAGCAGAGCAGAGCCCCGTGCCATGGCGGTGGAGGAAGAGATGATTGGGAACGAGCGCGTGTGGCGAAAGTAGGGCGTAGCAGAGAAAGAGTTAGAGCTCAGGCGGCGAAGGCAAGAGGAACAATGGCGAAAGGAAGGGAGCAAATCCTTTTCTCGATGCTTTTATACCCTTGCCATCGCTGGGCCTGGCTCCTCGTTTCTCGCGCCCACTACCTCGCTCCCTCGTATCTCGTTATCTCGCTCCCTCGTTTCCCGTGCCCCCGCTTCCACTAATCCCATTCGCCCGCTTACGGCGCATGAAGTGGATATGCGTTGGTGGCAATCGAAACGGATTGTATCGTGCGCGCGTTAATTACGCTCGCCGACCGAAGCGGCGTTACCGTATCTCCGGGCGAGACAAATCTGCTCACCCAGATTCGCGCGCTGCTCAAGTGGTGTGGCAGTCTTGAATAGACCGCCCATTATGAACAACCAAAGTTACCAATATCAATGTGCATGAATTGAGACCGTTGGGTATTTTGCCCAACTACGGAGACCGGTCCCACCTGTCACCAGGCTTTAGGGGTGGCGTCACACCTGACCGCTTCCCTGGGGAAGGGAAATTGCTCTGGCATAACGCCGGGGGCTACTGTCGGTGATATGGGACCGGGAGTATCATGACCAGAGGCTTGAGGCAGACGCAATCGCCCACGTGGCCTGGCACCTTCGGGGACGTCGGGCCCGAGGGTGAGGTGTCCGCCCTCCTCCTGATTTCCCCCGAGGGGGGGTCGGGTTGCGCTTGCCCCGGCCCCGAGGGCCGAGGCACCCCGACCCCTTAAGGAAGTCTGCGCCACATATATGGGATAAGTGAGCACAGCTGTGCTCACCTAACAGCATTTATTGCAGTCTGGTCAAGCGTGTCATGCTGCATGCAACGCAGTACAGCGCGTTCCTTTATCCGGTCTGTGACCAGTCACAGACCGGTCAGATCACGGGTTAGGTGGCGACTGGCGGTCTGACGCACGCCTTGCCCCATCCCGTCAAGACAAAAGTCTGTAGGCACTCGTCTCAAGCCGGAGCTAGCGTGTTATCTCTTAGAGATGGCACGTTAGCCCTGGTCAGATTTATACCAGGCTTCATCCTAACCATTACAGGCAAGGTGTTACACGAAGAAGGGCAAACATGCACGTTGTTAAGCTGACGCGTGGCGGACAAGAATGACCGGTCTGGCACTGGTCGCGTCATCGACAGACAGCCACGGTCCCGCGTCATCTCTGTCTTCGGGGGAGGTGGGGGTAGGTGTGGGCTGTCCCATCAGAAGGGCTCCCGGATGGAAACCGTACCGATCTCCGCCCATTAAAGAGAAAAAGAACAGTCCAGTTTGGAAAGAGAAAGGGGCATGTGGTATCCCCTTGAGATATAAAAGGAGGACCTTGCCCATTTAGAGAAGGGACTTTTTCCCTTTTGGAAGGCTGAGGGGAAAGGGAGTTAATCCTTTGTAACTTGTCCATACACAAATCCACAAAAACACAGGAGTAGGGTATTACGCTGAGCAGCGGCCCGAACCTGTATAGATCGCCGCCGTGTCTCGCGTTTTCTCCGAGCAAGCGATCTTTCCACATATAGAAAGAGCTTGAGATCTCACCCTAAGCCCCCGGCCGAACCGGCAAAGGGGGGCCTGCGCGGTCTCCCGGTGAGGAGCCACGAGCTCCGTCACACCTGTAACCGGAAATTAAATGGAATCATTAGTAATTGCAAAAAAATTAACAAATGAATACGAAGACTCGTTAGTAATTCCCTGACGCTGTGTCACCTGTGACTGCCTGACCCCGGATAGGAAGACCCAGGATCATGGCGACGTCCTCCAGAGTGACCGTCAGCTCCCCGCACGGTAGGTGGAAGGTGTGTGTCTCTGGACGCCACCGGTCCACTAGGGCCGTCAGAGCAGCGGCGTTGTACAGAGGCACCGGTCGCTGCGCCATGGTCACGAACGCCAAGAGCTTCGCCCGCCGTAGGTACGGGACGTACCGGTCGTCGAACAGTATGTGCGCCGTGTGACCTCTGACTCGAAGGGTCTTCAAGCGCTGCATCAATAGACAAACATAATAACATGTTAGTCTTGTTCTATTTATCTGAGCTAAATTACGATATTTGTATGATTTTCATTCGATGAAACAGTATGTTAGTTTAAACGATAGTTACTTTTTACGAGCAGTGAAATAAAAATGAAAGAGCGAACTGAGTAATCAAGAATAATATAAAATCATAAAGATTGAAAACAATCCTTGGAGCAATGGGCAGAGTTGGCGATACTTTTTTTTATAGTTTGCAATCAATATTATGACAATTTCATTTTGTCCTCGACAAGCATTTGATTCAGAAATTGATCATGTACAAATTCCCTGCTAGGTACAG

PhaseCut54:
+Start	+End	FragmentLength	FragmentNumber
1490	1634	24	7
PhaseCut_HTS_information:
HTS_Seq	MatchSite	HTS_Strand	GSM520640_wildtype	GSM520639_rdr2	GSM520637_dcl1	GSM520638_dcl3	GSM455965_Total	GSM455962_AGO1a	GSM455963_AGO1b	GSM455964_AGO1c	GSM520634_AGO4a	GSM520635_AGO4b	GSM520636_AGO16
CCGTTTCACAATGTAAGTCATTCT	1488	-	39.89	7.31	39.11	6.72	1.99	0	0	0	19.46	19.74	5.14
AGCATTTCCCACATTTATATTGAT	1512	-	2.17	0.89	1.75	1.02	2.48	0	0	0	11.38	1.15	1.64
GTTAATGAATCTAGACATATATAT	1536	-	0.2	0	0	0	0.25	0	0	0	0	0	0
TAATGAATCTAGACATATATATCT	1538	+	0.2	0	0	0	0.5	0	0	0	0	0.16	0
CTATCTAGATTCATTAACATCAAT	1560	-	0.59	0.22	0.87	0.41	0.99	0	0	0	1.47	0.33	0.47
GTATGCGGGAAATGCTAGAATGAC	1586	+	0.39	0	0	0	0	0	0	0	0	0	0
TTACATTGTGAAACGGAGGAAGCA	1610	+	0.2	0	0	0	0	0	0	0	0	0	0
miRU information:
Gene_ID	Gene_Length	Intron	miRNA	miRU start	miRU End
LOC_OS07G35920	17941	LOC_OS07G35920.4-3	osa-miR1436	1481	1501


>LOC_OS07G37140.1-2
GTTAGTCTGTGGTTTGTTTATAATTGGTTTAGTTGTTCGCTTAGAAGGCTTGCATTTTGTTGATTGCTTCATTGTGATTAAGATATCCGTAGAGCTTAACATTTTAACCAAGTGTTGAGAACCTGTGTGATCCTTATTGACCAATTAGGAGAATGAATCGCCTGAGTTTCAGGATTTTGCTTTTACAGTAGTTGTTAAGAATGGACGGGCATGCATTTGCTTTAATTTATCAACTATAGTTACCAGGAATCTGGATCATGCATGCAATCCACGGAACATATTGAGATCCTGATTGCATGTTGCTGGTGATCTCACATTGCCATTTGGACACCGATTAATGGCAAAGGGAAAATTAATGGATATTTTGCTGAATCGGAAAAGCAAAGGATTGGGAGATGGAGCTATTCTTTTGGCACACTCTATTATTTCTCCTTGTTGCTTTTTCTGTTGCCTCTGCAGTTGCTTCTGGTTATTGCTATTGCTGCTGTCACCACCGCTGCTTGCAGCCTAGATGGTAGCAATGTTATTGATTAGTGAACACAAGACGGAGGGAGGAAGTGACAGTGAGGTGGATGGAGGGGGAAGCAAGAGAGATAATTGTAAGAGGCTCCAGGGCCGCTAGGGTTTGAATATGGGGAAGGGATATATAATTTGATCTTCTGATTTTATTGGGTCATTGCTTCCTAAAGAACATTACTAGCCTTCATTCCACAATTCTTAGCTATCTGTGTAATACGGAACCTTTCATTGACCTGGTCTTGTATTCCTGGTATTGTCCGATTTACTGCACACCTGATCTTGAGTAGTGTTCAAATTTAAATCCACATCTTGATATTTGTCCAGTTGACCCTGACAACTTTAGGAAATCACTTCTATTAAAAAAAATATTTGCATAATGTTGAGGTGAAGATGTCATCACCTGGTAGATCACGCACTAATCATAATAGTATGATATACTTATGATAAGGTTGTGTCCACTTTCCTTCTTGTTCACTTGTGCTTTCTGTACTATGAATAATCTGCTTCTTATTGTTCAGTGAACAACATTGAGGTGCATAGGATTTTTATAGTACATTTTATTTTACTCAATTTGAAACTTATAATCTAGCGTCAAACAACTCATGCTGGCATCAACACTAGGATGGCTAGTGCACGCTCACTGAATTTTCAATTTGGAAGGATTTGGAATGCTAAACAAAAAATTCACACTAACTTCAGTTCAATGTAATTTTGATTCATTGATGCATTGATTTATTTCTTTGCAGTAAAAATAAAATCATAATGTATTAATTTACCAATGAATTTATGCTGAAAGTATTCGTCTTGCTAGCTTGATTAGAGGTGAAAATCTTAAAACATATAATGAGATAACTAGATAGGTTTGCTAATTTCAATGGTTATGTTCCTTCGGAATTAGATATTGACCTACTCCCTCCGTTTCACAATGTAAGTCATTCTAGCATTTCCCACATTCATATTGATGTTAATGAATCTAGAATGTCTAGATTCATTAACATCAATATGAATGTGGGAAATGCTAGAATGACTTACATTGTGAAACGGAGGAAGTAGTATTTACAGAGATGGCAATATATAGCTATTATTAAACTTAGAACAGGTGTAAACAAAGAAACAAAATGCAGATTACTTCCAAATATTTCATTGTTATGGATATAGCCTTGGTTACGCTTGTTCTGCCAGATAATTAAATCAGGAGAAAAGTTTGTGATTTTGGCTCATCACTAGCAAATTGTTACGGACACAAAGCCATCAGAAGCAATTTCTTTTCTGGATCAACCAATGCTTGACTAGATCTTGTCATGCCCATGTATCTTGCTCCTGACTGTTCGTATCATGCAG

PhaseCut46:
+Start	+End	FragmentLength	FragmentNumber
3060	3108	24	3
PhaseCut_HTS_information:
HTS_Seq	MatchSite	HTS_Strand	GSM520640_wildtype	GSM520639_rdr2	GSM520637_dcl1	GSM520638_dcl3	GSM455965_Total	GSM455962_AGO1a	GSM455963_AGO1b	GSM455964_AGO1c	GSM520634_AGO4a	GSM520635_AGO4b	GSM520636_AGO16
CCGTTTCACAATGTAAGTCATTCT	3058	-	39.89	7.31	39.11	6.72	1.99	0	0	0	19.46	19.74	5.14
AGCATTTCCCACATTCATATTGAT	3082	-	13.82	6.86	15.95	2.04	13.4	0	0	0	62.78	8.06	10.29
CATTTCCCACATTCATATTGATGT	3084	+	0	0	0	0	0	0	0	0	0	0.16	0
miRU information:
Gene_ID	Gene_Length	Intron	miRNA	miRU start	miRU End
LOC_OS07G37140	5212	LOC_OS07G37140.1-2	osa-miR1436	3051	3071
LOC_OS07G37140	5212	LOC_OS07G37140.1-2	osa-miR1436	3051	3071

PhaseCut61:
+Start	+End	FragmentLength	FragmentNumber
3065	3107	21	3
PhaseCut_HTS_information:
HTS_Seq	MatchSite	HTS_Strand	GSM520640_wildtype	GSM520639_rdr2	GSM520637_dcl1	GSM520638_dcl3	GSM455965_Total	GSM455962_AGO1a	GSM455963_AGO1b	GSM455964_AGO1c	GSM520634_AGO4a	GSM520635_AGO4b	GSM520636_AGO16
TCACAATGTAAGTCATTCTAG	3063	-	3.16	1.77	0.66	3.05	0.5	0	0	0	0	0	0.23
CATTTCCCACATTCATATTGA	3084	-	7.5	4.87	2.84	9.36	20.6	0	0	22.61	0.37	0.16	0.47
TTTCCCACATTCATATTGATG	3086	+	1.18	0	0	0	1.99	0.26	0	26.21	0	0	0
miRU information:
Gene_ID	Gene_Length	Intron	miRNA	miRU start	miRU End
LOC_OS07G37140	5212	LOC_OS07G37140.1-2	osa-miR1436	3051	3071
LOC_OS07G37140	5212	LOC_OS07G37140.1-2	osa-miR1436	3051	3071


>LOC_OS07G40550.1-9
GTAATTTTGATTCATATTCAGTACATACTTTTCTGCATTGATGTTTGACTTTTGGCGTACCTTAGAAAATCTACTTTATTCCCTTCCTCTTCTTTCCTTTTTTTTTTCCGATTCTCTTGAATTTGGCATTTTTTGGAATGTCGGCTACAGGAGTCTGTTTACTCAAATGCAAATTCATATTATGAATTTTTATGTGTTGCAATTTAGAGTATGCTGGAAAGCAATTCTACTTAGCCATTTTACTAGCCTTAACCACATCAGGAATTATGTGAATATGAAGTTGTACAAATGTTTTCATGATTGTTTGACAATTTATTTGAGCTGCACTACAATAACAGATGAATTTGAGGAAAGATAAGACAACTACTTCCTCCGTTTCACAATGTAAGTCATTCTAGCATTTCTCACATTCATATCGATGTTAATGAATCTAGATAGATATATATGTCTAGATTCATTAACATTAATATGAATGTGGGAAATGCTAGAATGACTTACATTGTGAAACGGAGGGAGTACCTATCAACCGTTTTGGAACCATTCTAGTTCTAGGATGACAAAGTGAAGACATTTCCCGTTGTTGGTTCTATTTGTTGCTCTGAAAAAATGTATGAATTGCATTTGATGATTGCTTATTATGATAACAG

PhaseCut35:
+Start	+End	FragmentLength	FragmentNumber
5237	5363	21	7
PhaseCut_HTS_information:
HTS_Seq	MatchSite	HTS_Strand	GSM520640_wildtype	GSM520639_rdr2	GSM520637_dcl1	GSM520638_dcl3	GSM455965_Total	GSM455962_AGO1a	GSM455963_AGO1b	GSM455964_AGO1c	GSM520634_AGO4a	GSM520635_AGO4b	GSM520636_AGO16
TCACAATGTAAGTCATTCTAG	5235	-	3.16	1.77	0.66	3.05	0.5	0	0	0	0	0	0.23
TTTCTCACATTCATATCGATG	5258	+	0	0	0	0.2	0	0	0	0	0	0	0
TTAATGAATCTAGATAGATAT	5279	+	2.76	0	1.53	0.81	9.18	2.11	0	0	0	0	0
ATATGTCTAGATTCATTAACA	5300	+	0.99	0.66	0.22	1.43	0.74	0	0	0	0	0	0
CATTAATATGAATGTGGGAAA	5319	-	0	0	0	0	0.25	0	0	0	0	0	0
TTAATATGAATGTGGGAAATG	5321	+	1.18	0	0	0.61	0	0	0	0	0	0	0
CTAGAATGACTTACATTGTGA	5342	+	3.16	1.77	0.66	3.05	0.5	0	0	0	0	0	0.23
miRU information:
Gene_ID	Gene_Length	Intron	miRNA	miRU start	miRU End
LOC_OS07G40550	6304	LOC_OS07G40550.1-9	osa-miR1436	5223	5243
LOC_OS07G40550	6304	LOC_OS07G40550.1-9	osa-miR1436	5223	5243


>LOC_OS07G40550.2-9
GTAATTTTGATTCATATTCAGTACATACTTTTCTGCATTGATGTTTGACTTTTGGCGTACCTTAGAAAATCTACTTTATTCCCTTCCTCTTCTTTCCTTTTTTTTTTCCGATTCTCTTGAATTTGGCATTTTTTGGAATGTCGGCTACAGGAGTCTGTTTACTCAAATGCAAATTCATATTATGAATTTTTATGTGTTGCAATTTAGAGTATGCTGGAAAGCAATTCTACTTAGCCATTTTACTAGCCTTAACCACATCAGGAATTATGTGAATATGAAGTTGTACAAATGTTTTCATGATTGTTTGACAATTTATTTGAGCTGCACTACAATAACAGATGAATTTGAGGAAAGATAAGACAACTACTTCCTCCGTTTCACAATGTAAGTCATTCTAGCATTTCTCACATTCATATCGATGTTAATGAATCTAGATAGATATATATGTCTAGATTCATTAACATTAATATGAATGTGGGAAATGCTAGAATGACTTACATTGTGAAACGGAGGGAGTACCTATCAACCGTTTTGGAACCATTCTAGTTCTAGGATGACAAAGTGAAGACATTTCCCGTTGTTGGTTCTATTTGTTGCTCTGAAAAAATGTATGAATTGCATTTGATGATTGCTTATTATGATAACAG

PhaseCut35:
+Start	+End	FragmentLength	FragmentNumber
5237	5363	21	7
PhaseCut_HTS_information:
HTS_Seq	MatchSite	HTS_Strand	GSM520640_wildtype	GSM520639_rdr2	GSM520637_dcl1	GSM520638_dcl3	GSM455965_Total	GSM455962_AGO1a	GSM455963_AGO1b	GSM455964_AGO1c	GSM520634_AGO4a	GSM520635_AGO4b	GSM520636_AGO16
TCACAATGTAAGTCATTCTAG	5235	-	3.16	1.77	0.66	3.05	0.5	0	0	0	0	0	0.23
TTTCTCACATTCATATCGATG	5258	+	0	0	0	0.2	0	0	0	0	0	0	0
TTAATGAATCTAGATAGATAT	5279	+	2.76	0	1.53	0.81	9.18	2.11	0	0	0	0	0
ATATGTCTAGATTCATTAACA	5300	+	0.99	0.66	0.22	1.43	0.74	0	0	0	0	0	0
CATTAATATGAATGTGGGAAA	5319	-	0	0	0	0	0.25	0	0	0	0	0	0
TTAATATGAATGTGGGAAATG	5321	+	1.18	0	0	0.61	0	0	0	0	0	0	0
CTAGAATGACTTACATTGTGA	5342	+	3.16	1.77	0.66	3.05	0.5	0	0	0	0	0	0.23
miRU information:
Gene_ID	Gene_Length	Intron	miRNA	miRU start	miRU End
LOC_OS07G40550	6304	LOC_OS07G40550.2-9	osa-miR1436	5223	5243
LOC_OS07G40550	6304	LOC_OS07G40550.2-9	osa-miR1436	5223	5243


>LOC_OS07G40550.3-9
GTAATTTTGATTCATATTCAGTACATACTTTTCTGCATTGATGTTTGACTTTTGGCGTACCTTAGAAAATCTACTTTATTCCCTTCCTCTTCTTTCCTTTTTTTTTTCCGATTCTCTTGAATTTGGCATTTTTTGGAATGTCGGCTACAGGAGTCTGTTTACTCAAATGCAAATTCATATTATGAATTTTTATGTGTTGCAATTTAGAGTATGCTGGAAAGCAATTCTACTTAGCCATTTTACTAGCCTTAACCACATCAGGAATTATGTGAATATGAAGTTGTACAAATGTTTTCATGATTGTTTGACAATTTATTTGAGCTGCACTACAATAACAGATGAATTTGAGGAAAGATAAGACAACTACTTCCTCCGTTTCACAATGTAAGTCATTCTAGCATTTCTCACATTCATATCGATGTTAATGAATCTAGATAGATATATATGTCTAGATTCATTAACATTAATATGAATGTGGGAAATGCTAGAATGACTTACATTGTGAAACGGAGGGAGTACCTATCAACCGTTTTGGAACCATTCTAGTTCTAGGATGACAAAGTGAAGACATTTCCCGTTGTTGGTTCTATTTGTTGCTCTGAAAAAATGTATGAATTGCATTTGATGATTGCTTATTATGATAACAG

PhaseCut35:
+Start	+End	FragmentLength	FragmentNumber
5237	5363	21	7
PhaseCut_HTS_information:
HTS_Seq	MatchSite	HTS_Strand	GSM520640_wildtype	GSM520639_rdr2	GSM520637_dcl1	GSM520638_dcl3	GSM455965_Total	GSM455962_AGO1a	GSM455963_AGO1b	GSM455964_AGO1c	GSM520634_AGO4a	GSM520635_AGO4b	GSM520636_AGO16
TCACAATGTAAGTCATTCTAG	5235	-	3.16	1.77	0.66	3.05	0.5	0	0	0	0	0	0.23
TTTCTCACATTCATATCGATG	5258	+	0	0	0	0.2	0	0	0	0	0	0	0
TTAATGAATCTAGATAGATAT	5279	+	2.76	0	1.53	0.81	9.18	2.11	0	0	0	0	0
ATATGTCTAGATTCATTAACA	5300	+	0.99	0.66	0.22	1.43	0.74	0	0	0	0	0	0
CATTAATATGAATGTGGGAAA	5319	-	0	0	0	0	0.25	0	0	0	0	0	0
TTAATATGAATGTGGGAAATG	5321	+	1.18	0	0	0.61	0	0	0	0	0	0	0
CTAGAATGACTTACATTGTGA	5342	+	3.16	1.77	0.66	3.05	0.5	0	0	0	0	0	0.23
miRU information:
Gene_ID	Gene_Length	Intron	miRNA	miRU start	miRU End
LOC_OS07G40550	6304	LOC_OS07G40550.3-9	osa-miR1436	5223	5243
LOC_OS07G40550	6304	LOC_OS07G40550.3-9	osa-miR1436	5223	5243


>LOC_OS08G03650.1-1
GTATGAACAGCAGCTTGCTTTCCACAACATGTTTCTCTGTCAGGCCTAATCTGCATAATTAGTTCAGCTTTTTATCTTTTTTCTTTAAATGACAGTAGTACCACTATCATGCAATTCTCAATTGCTTTATTTGTTGGTATCGTTAGTAGTATAATTATCAGCCCATAAGAGTGTTTTGCCTGTGTGCTATTGGTCATACTACTAATAAAAATGTAGTACTATATATCACTAGAAGCTTCTGTACACACCCATGGCCAAACCTCTTGCTGTTGGCTTCATCTGGGGCTCTGATTATAATATCATAACCAACTTCTTCTGGGTGGAGGGCATTAATCAAAACAATTGAGGCCAGCTAAAAACTATACACCCTTTTTTGTTTTTAGCTTGCACAATTTTCTGGAGGATTTCACTATCAATCATCCAAGGGGCAGGCTGTTAGTGCAGATAGGCTAAGATTGCCATTTCGATGCGCACAATGCTCATACCGTGTTAGAGGAGTTCAGTTGAATTAAATTTGAAAATATAGTGTTCATTTGTTTTCTTTCTCAAGAATATTCGGGATGCAGTTTGTTTGACAAATATACTGTCGATCTCGCACAACCGTTGCACGACGATGGCTGCGAGACCGCGTGGTGTCGTGCGGCGAGGCTGCGAGACCGAGCGGTCTCGCATTACCAGCGGGTGGGACCGAACGGCTGGCTGCTTCCAATTGATTAATTATCCTGATTAGCGATTATTTATTTATTAATTAATCGCTAATCAGGATAGTTAATCACTGATTATTATTTAATTGTTACTTAGGTAATTAATCATTAATTAAAGAGTAGCCAAAAGACATGGACGTTCGCTGTCGCTGATTCCATATGAGAGACCGATTGGTCTCGCTGTTCTGTTCTGCGAGACAGGGTGTAGCGCGCGACACCGCGCGGTCTCGCACTATCCCCGCGCGACATCACCTGCGTCGTCATGCTCATGTCATTTTCGCTCAATGGTTCAGCGAGATCGATGGTATATTTATGCCAAAAAAATTGCATCCTGGATATTTTTGTGGAAAAAAATGAACAATATATTTTCAAATTTATCTCGAGTTCAGTTTATGTCCAGAAACTGGAAAAAAAAACCCTTTTTAGTACTGCTTTGGAATTTATTAGAGTAAGGTTTCAAGGCATTGGCAGGTAAATAGAATGTTCACTGTGCATACTGCTTGTCCTGAATTAGTACTTATTTATAGCAGCGTCGTCCCTTCCTGAGAAATATTATTCCTTGACTTTTGGGTTTCTCATCTTACGTTTACTTGTTGAGAGTAGTATGTAACTGTAGTAGTATATGCACATGGTGAGCACTAAATGGACCAAATTTATTCCTGTGCACTTGCTCTCTCATTACAATCATAGTGGGGTCTATGTGTGATGTGTCAGATACTGGTCCTGGAGTGCACTACTAAGTCTGCAACTGTTCAATGCAATTATGCGGGATACCTTTATTTGATATAGTCAGATATGTTAATCATCACCTTTATAGGGCATTTTATCTTTTTTAAGTAAACTGTTGAGTACATTTTTGATCAGTGCCAAACTTTGACAAATGCCAAGTTATTTTTTCTTAACCAACAGTGGTAAATGTATTTTTGGACAAGAGAATAAACAGATATGGTCATTTGCTAAAAAATATTTATTTCATTCAAAACTGTCAATGATAAATACTCCCTCCGTTTTGAAATGTTTGACACCGTTGACTTTTTAGCACATGTTTGACCGTTCGTCTTATTCAAAAACTTTTGTGAAATATGTAAAATTATATGCCTACATAAAAGTATATTTAACAATGAATCAAATGATAAAAAAAGAATTAATAATTACTTAAATTTTTTGAATAAGACGAACAGTCAAACATGTGCTAAAAAGTCAACGGCGTCAAACATTTCGAAACGGAGGGAGTATCATCTATAGCAATTGACCGTGGGGTGGCAGAAACCTAGAAGGATCTGGTTAGGTGCCCCACACTTGTAGAGTGGCTCTTGTGTCTATTCCAGTCCCTAAACTTCTAGCTTTTTACATATGAATTTTTTGCTGGAAAAATATTGTCCAAACTGAAAAGTATTGATGACGAGCATGTTCATTATATAG

PhaseCut86:
+Start	+End	FragmentLength	FragmentNumber
2629	2698	23	3
PhaseCut_HTS_information:
HTS_Seq	MatchSite	HTS_Strand	GSM520640_wildtype	GSM520639_rdr2	GSM520637_dcl1	GSM520638_dcl3	GSM455965_Total	GSM455962_AGO1a	GSM455963_AGO1b	GSM455964_AGO1c	GSM520634_AGO4a	GSM520635_AGO4b	GSM520636_AGO16
CCGTTGACTTTTTAGCACATGTT	2627	-	5.92	1.55	5.03	2.85	1.99	0	0	0	9.55	2.63	0
TGACCGTTCGTCTTATTCAAAAA	2650	-	0.59	0.22	0.44	0	0.25	0	0	0	0	0	0
TTTGTGAAATATGTAAAATTATA	2675	+	0	0	0	0	0.25	0	0	0	0	0	0
miRU information:
Gene_ID	Gene_Length	Intron	miRNA	miRU start	miRU End
LOC_OS08G03650	6367	LOC_OS08G03650.1-1	osa-miR2123c	2619	2640
LOC_OS08G03650	6367	LOC_OS08G03650.1-1	osa-miR2123b	2619	2640
LOC_OS08G03650	6367	LOC_OS08G03650.1-1	osa-miR2123a	2619	2640


>LOC_OS08G18150.1-2
GTGATCCTTTTCCTAGGCTATTTCCTACACTTCTTAAGTTGCCTTAATGTATGCGATGATTGAATAATAAACATACTCCCTCCGTCCCAAGAAAACTCGATGTGACATATTTTAGAACAACGAATCTGAACAAGCCTTTGTCCAAATTCGTTGTTCTAGGATAGGTCACATCCTAGGTCACATCCTATCCTAGATTGAGTTTTTTTGGGACGGAGGGAGTACTTCTTTAATCTTCAATAACATTATATCACATCCAGGTCCATAGGATAACAAGAGTTACCATCAAATTGTTCTGCATATTATGATGTGATTCAGTCTTTTAATGAGACTGCTTTAATAGTTTTTCTAGTTGCAGTTGTGCCTTCTAATATATGCTCTGTTGAATCCAATTTATTTTGGCACTTATAGAGACACTGTCTGAGCGCTTGCAGCTTTGTTAGTGCAGGTAGTACTAACTCCATTCTTGCACCTTATTTTGGTATTATTCGCATCTTTTAGCACAATATTTTTTTTCGAGATGTTTTAGCACAACTCACTATCAAGGTGATGGTAGATTTATTTCGTGTAACAAAATATTAGGAATAATTATCATTGTTATCACCTTCTGATCTTAACTTCTCAAGGCACTCATTTCACTCAAAATCTCATGTATAATTTACAACCGAATCAATGAGCTACTACTTTCACATATTATCCATATGTTGCATAGTGATAAATACTCCCTCCGTCCCTAAATATTTGACGCCGTTGACTTTTTTAAACATGTTTGACCGTTCGTCTTATTGAAAAAATTTAAGTAATTATTAATTCTTTTCCTATCATTTGATTCATTGTTAAATATACTACTACTACTCAAGTTTTTGAATAATATTCACAAAAGTTTTTGAATAAGATGAACGGACAAACATGTTTAAAAAAGTCAACGGCGTCAAATATTTAGGGACGAAGGGAGTATAACAGTAGCTCTGTGTAGCATTAGCTAGCAATATAATCCCCTTTTATACTAGATAGGGGGTTGCAGCAATAGTGAATGCTGCATATTTGCTACATATATTTACAAAAATGTACCTAAACTCAATTGTAAGTGAAATAGCTTTGTTCAATTAGAATTAGTTTACGAAGTTTGAAGAACTTTGTGAAATTGAAGCTTTGGCTGAGAATGTTGTTTTAGAGCTGTTAGCTAAGAGTTTTACTCACAAGTTTCATCTTACTCTAGCCCAAGTTTTTTCACTCATATTTCAAGTGAGCACCAATAAATGTATTTTCATTAGGTTCTTTTGCACAGAAATAACTCTATTTTTATTGAGTGCAG

PhaseCut78:
+Start	+End	FragmentLength	FragmentNumber
2574	2670	24	4
PhaseCut_HTS_information:
HTS_Seq	MatchSite	HTS_Strand	GSM520640_wildtype	GSM520639_rdr2	GSM520637_dcl1	GSM520638_dcl3	GSM455965_Total	GSM455962_AGO1a	GSM455963_AGO1b	GSM455964_AGO1c	GSM520634_AGO4a	GSM520635_AGO4b	GSM520636_AGO16
TTGACTTTTTTAAACATGTTTGAC	2574	+	1.38	0.22	1.97	0.2	37.23	0	0	0	0	13.82	0
ACCGTTCGTCTTATTGAAAAAATT	2596	-	0	0	0	0	0	0	0	0	0	0	1.17
TAAGTAATTATTAATTCTTTTCCT	2620	-	0	0	0.22	0	0.25	0	0	0	0	0	0
ATCATTTGATTCATTGTTAAATAT	2644	-	3.95	1.55	5.9	1.02	5.71	0	0	0	5.51	0.16	5.85
miRU information:
Gene_ID	Gene_Length	Intron	miRNA	miRU start	miRU End
LOC_OS08G18150	3813	LOC_OS08G18150.1-2	osa-miR2123c	2563	2584
LOC_OS08G18150	3813	LOC_OS08G18150.1-2	osa-miR2123b	2563	2584
LOC_OS08G18150	3813	LOC_OS08G18150.1-2	osa-miR2123a	2563	2584


>LOC_OS08G19114.2-1
GTGATATGCTATTCAATTTATTATTTCCTGTGATTTTACGGTGCCACTACCTTCGTTCTGTTCTCGGAAGCAATATAGCTAATTGCCTATAATAGATTACTTCCTCCGTTTCACAATGTAAGTCATTCTAGCATTTCCCACATTCATATTGATGTTAATGAATCATTGATTCATTAACATCAATATGAATGTGAGAAATGCTAGAATGAATTACATTGTGAAACGGAGGGAGTACATAATAAAAGTTTAGCGCATCTGCCAGGTAGCATTTTCATACAATGTTAGATACTTACATGCTATGCATCTATTCAAGATCCCTTTTCTTCTGTCATGACCTATTACTGGCAGTACTTATTTTTGGGCACTCATATGGATCTTTTCTAATGGTTCTCTGTTAAAGCTACGCATTGTTCACACATGAAGATTAAGTGAAAAAGATGACACACCCATCTTACCTTTATTTGATGGATATGCTATATTAAAACCCAATTGTATGTCCTTAGCCTCTTAGGTCATTGTATTGCACAACACCGTTTGCAGATGAGCTCAGTATATATATTGCTTATATCATTGTGTTTGCATAATAAGGTTTTGGTACTAATATGAGGTTACTATGCTCAGAGTGGTTAGATATAGAATTCATTTTGTTATTGGTCTGTAGTTTGCTTTTGGCTCTTGTTTTGTTTTTCCACAGGCCCAGCAAATATGATATAAGATAATGTTAGTCATGGTCCCTCATCTTGAAAAGGTCGCTGCTGACATTCCTCAAACAAATATATGAGCCTGTATATACCGTACTATTTAATGGTCGTCTCAAATGATAAATATATGAAAGTATTATATGTTTACCGTGTATTATGCAAGAGTACATGAGCTTGTCAGGTTGTGTGGCGAGATCAAATATATCATTGCTGATTGCTGATTTGTTGGCTACCTTGATGATGTCCATCTGAGAGCATCTGAACATATATCCATTGAAATAATCTAGTTTCACGTCCTTAG

PhaseCut35:
+Start	+End	FragmentLength	FragmentNumber
3686	3734	24	3
PhaseCut_HTS_information:
HTS_Seq	MatchSite	HTS_Strand	GSM520640_wildtype	GSM520639_rdr2	GSM520637_dcl1	GSM520638_dcl3	GSM455965_Total	GSM455962_AGO1a	GSM455963_AGO1b	GSM455964_AGO1c	GSM520634_AGO4a	GSM520635_AGO4b	GSM520636_AGO16
TCCGTTTCACAATGTAAGTCATTC	3684	-	7.31	4.87	7.43	0.61	2.98	0	0	0	5.14	23.19	0.94
TAGCATTTCCCACATTCATATTGA	3708	-	0.99	0	0.87	0.2	0.99	0	0	0	0	7.57	0.47
GCATTTCCCACATTCATATTGATG	3710	+	0	0	0	0	0.25	0	0	0	1.84	0.99	0
miRU information:
Gene_ID	Gene_Length	Intron	miRNA	miRU start	miRU End
LOC_OS08G19114	5110	LOC_OS08G19114.2-1	osa-miR1436	3678	3698
LOC_OS08G19114	5110	LOC_OS08G19114.2-1	osa-miR1436	3678	3698
LOC_OS08G19114	5110	LOC_OS08G19114.2-1	osa-miR1436	3678	3698

PhaseCut38:
+Start	+End	FragmentLength	FragmentNumber
3687	3735	24	3
PhaseCut_HTS_information:
HTS_Seq	MatchSite	HTS_Strand	GSM520640_wildtype	GSM520639_rdr2	GSM520637_dcl1	GSM520638_dcl3	GSM455965_Total	GSM455962_AGO1a	GSM455963_AGO1b	GSM455964_AGO1c	GSM520634_AGO4a	GSM520635_AGO4b	GSM520636_AGO16
CCGTTTCACAATGTAAGTCATTCT	3685	-	39.89	7.31	39.11	6.72	1.99	0	0	0	19.46	19.74	5.14
AGCATTTCCCACATTCATATTGAT	3709	-	13.82	6.86	15.95	2.04	13.4	0	0	0	62.78	8.06	10.29
CATTTCCCACATTCATATTGATGT	3711	+	0	0	0	0	0	0	0	0	0	0.16	0
miRU information:
Gene_ID	Gene_Length	Intron	miRNA	miRU start	miRU End
LOC_OS08G19114	5110	LOC_OS08G19114.2-1	osa-miR1436	3678	3698
LOC_OS08G19114	5110	LOC_OS08G19114.2-1	osa-miR1436	3678	3698
LOC_OS08G19114	5110	LOC_OS08G19114.2-1	osa-miR1436	3678	3698

PhaseCut48:
+Start	+End	FragmentLength	FragmentNumber
3692	3734	21	3
PhaseCut_HTS_information:
HTS_Seq	MatchSite	HTS_Strand	GSM520640_wildtype	GSM520639_rdr2	GSM520637_dcl1	GSM520638_dcl3	GSM455965_Total	GSM455962_AGO1a	GSM455963_AGO1b	GSM455964_AGO1c	GSM520634_AGO4a	GSM520635_AGO4b	GSM520636_AGO16
TCACAATGTAAGTCATTCTAG	3690	-	3.16	1.77	0.66	3.05	0.5	0	0	0	0	0	0.23
CATTTCCCACATTCATATTGA	3711	-	7.5	4.87	2.84	9.36	20.6	0	0	22.61	0.37	0.16	0.47
TTTCCCACATTCATATTGATG	3713	+	1.18	0	0	0	1.99	0.26	0	26.21	0	0	0
miRU information:
Gene_ID	Gene_Length	Intron	miRNA	miRU start	miRU End
LOC_OS08G19114	5110	LOC_OS08G19114.2-1	osa-miR1436	3678	3698
LOC_OS08G19114	5110	LOC_OS08G19114.2-1	osa-miR1436	3678	3698
LOC_OS08G19114	5110	LOC_OS08G19114.2-1	osa-miR1436	3678	3698


>LOC_OS08G41300.1-2
GTGATGACGAGTTTGTGCTTTCTGGAATGGACCATTTCGATTAGTGGTAGTAGTAGTAGCTGCGGTGAGATCAGCTGGGTTTCCTGCTTGATTTTGAATTAGGTCATACGTGTTGCTCAGGTTTGACCGATTTGTGGATATGTGTAGTTTGTTTCAAATTCATGGGTTGGTTTAGTAGGCTATGGAAGTGTTTTGGATTTGCTTGAAGTATGTGGTGATTTGCTTAGTCTTGATACACACAAGTGCTATTTTGCTAACTACTACTCCCTCCGTTTCACAATGTAAGTCATTCTAGCATTTCCCACATTCATATTGATGTTTGTGAATCTAGACATATATATCTATCTAGATTCATTAACATCAATATGAATGTGGAAAATGGAAAATGCTAGAATGACTTACATTGTGAAATTGAGGAAGTAGTTTAGTGTCCAGTAACAAGAGACGCTTGTATAGTAACTAGATGTGGTTGGTTTCCCAGTAGCTGAATGCTCTTTCAATTGTGGTTGGTTAACCTAAATTTACCCATTTGCATGATGTTGTACGCAATGAAAGGCAAGATATCTCCCATCATTCTTGCATGTGATTACTTGAAATTAGGATTGTTGCGTCAAGAAACTGTTTTGTTGTGAAGTGTGAACATTGCTCCTAGTGCTGCCTCCTTCTATTCGTATTATCAGAACTGCAAGGCCTGTGTGCAGATATTGAGCTATGTATAGCACTACTGACAATTTTGCTATCTACTAGTCAGCTTAGCTGAGAATGTTGTTGTTGGACCAACACTTCATTGTGATATTTTTGTTTAAGTATATCGAAGTTTGTTTGCAAAGTCTGTTATGGACTTCTATGCACTTCTATTGCACCAGTTGTCCTGGTAATAGTAAACTATGTTATTGTTTCATGGATGCTAATGTGATGCCACCGTTTAAAGGTTTACTGTTATCATCCTTCATATGAGTTCCTGCATGTTATTGCTTTCATTAGTGGGCATGGCATCCTCGTTTGTAACTATGGCTATTTGGCATATTTGCTGAGACTAACTTCAACTTGTTCATACTTGTCCAG

PhaseCut30:
+Start	+End	FragmentLength	FragmentNumber
550	598	24	3
PhaseCut_HTS_information:
HTS_Seq	MatchSite	HTS_Strand	GSM520640_wildtype	GSM520639_rdr2	GSM520637_dcl1	GSM520638_dcl3	GSM455965_Total	GSM455962_AGO1a	GSM455963_AGO1b	GSM455964_AGO1c	GSM520634_AGO4a	GSM520635_AGO4b	GSM520636_AGO16
CCGTTTCACAATGTAAGTCATTCT	548	-	39.89	7.31	39.11	6.72	1.99	0	0	0	19.46	19.74	5.14
AGCATTTCCCACATTCATATTGAT	572	-	13.82	6.86	15.95	2.04	13.4	0	0	0	62.78	8.06	10.29
CATTTCCCACATTCATATTGATGT	574	+	0	0	0	0	0	0	0	0	0	0.16	0
miRU information:
Gene_ID	Gene_Length	Intron	miRNA	miRU start	miRU End
LOC_OS08G41300	2036	LOC_OS08G41300.1-2	osa-miR1436	541	561
LOC_OS08G41300	2036	LOC_OS08G41300.1-2	osa-miR1436	541	561

PhaseCut35:
+Start	+End	FragmentLength	FragmentNumber
555	597	21	3
PhaseCut_HTS_information:
HTS_Seq	MatchSite	HTS_Strand	GSM520640_wildtype	GSM520639_rdr2	GSM520637_dcl1	GSM520638_dcl3	GSM455965_Total	GSM455962_AGO1a	GSM455963_AGO1b	GSM455964_AGO1c	GSM520634_AGO4a	GSM520635_AGO4b	GSM520636_AGO16
TCACAATGTAAGTCATTCTAG	553	-	3.16	1.77	0.66	3.05	0.5	0	0	0	0	0	0.23
CATTTCCCACATTCATATTGA	574	-	7.5	4.87	2.84	9.36	20.6	0	0	22.61	0.37	0.16	0.47
TTTCCCACATTCATATTGATG	576	+	1.18	0	0	0	1.99	0.26	0	26.21	0	0	0
miRU information:
Gene_ID	Gene_Length	Intron	miRNA	miRU start	miRU End
LOC_OS08G41300	2036	LOC_OS08G41300.1-2	osa-miR1436	541	561
LOC_OS08G41300	2036	LOC_OS08G41300.1-2	osa-miR1436	541	561


>LOC_OS09G01360.1-9
GTAAGTCGGGGCCCTTCATTGGTGATACATTTCTCTTAATTGTCACACGGATGCTGCCTTTATTCTTAATGTTACTACTATACTACTATCCTGATACTTTTACATGAAGTGTCAGCTAAGATACAAGTCCTAGGTCAATATCCAAATTCCAAATTCAAGATTTGCATGGTTCTAAATACATAGTATCTTATTAGAAGGTATCCTGTGTTTGACAGTAATGCTCTTCCAGATTCTGAAATACCAAAGATGGATGTTGTATTGGTGAACGACAAATATGTGCTTCAGGAATGGTAGGAGCTAGTGATACTACACAAATAGATTAAGACAAGACTCCAAGCAGGAAAGAGGAAGAACGAGGCGGACTAGGTCACACTTATAAAATGCTTTTTCCTGCTAAGTGAATCAAAACCAACATATGCTTTGCAGTTTGAAATATTCACTGCAAATGCATGAGTTAAGTGAAATTAATATTCTAAAAAGACCATTCTAAAATTAATATGATAAAACTCACGAAAAAAATCAAGCTTATTACTCCCTCCGTTTCACAATGTAAGTCATTCTAGTATTTTCCACATTCATATTGGTGTTAATGAATCTAGACATATATATCTATCTAGATTCATTAACATAAATATGAATGTGGGAAATGCTAGAATAACATGTTGTCTGTTATTTTGTGTTGACTTCTGTAACATTTAGACATGTGCTTCATGCTCTCTTAATTTAATTTATTTAAACCATTCTATTTTCGTTGGTCCATTCTGATTTGATGTAAACACTTTTCTAG

PhaseCut25:
+Start	+End	FragmentLength	FragmentNumber
8118	8181	21	3
PhaseCut_HTS_information:
HTS_Seq	MatchSite	HTS_Strand	GSM520640_wildtype	GSM520639_rdr2	GSM520637_dcl1	GSM520638_dcl3	GSM455965_Total	GSM455962_AGO1a	GSM455963_AGO1b	GSM455964_AGO1c	GSM520634_AGO4a	GSM520635_AGO4b	GSM520636_AGO16
TCCGTTTCACAATGTAAGTCA	8116	-	7.11	3.54	2.62	7.53	1.49	0	0	11.05	0	0	0
TTCTAGTATTTTCCACATTCA	8137	-	1.58	1.11	0.44	2.24	0.5	0	0	0	0	0	0
TTGGTGTTAATGAATCTAGAC	8160	+	0	0	0	0.2	0	0	0	0	0	0	0
miRU information:
Gene_ID	Gene_Length	Intron	miRNA	miRU start	miRU End
LOC_OS09G01360	11142	LOC_OS09G01360.1-9	osa-miR1436	8110	8130
LOC_OS09G01360	11142	LOC_OS09G01360.1-9	osa-miR1436	8110	8130
LOC_OS09G01360	11142	LOC_OS09G01360.1-9	osa-miR1436	8110	8130


>LOC_OS09G04670.1-1
GTATAGCCATCTTGGCAATCCTCCCCCTTCTTCCTCTCATGCGCATCTCACATCCGTTAGATTCTCGTTTTAATCTGATGGTTCGTGATTGGGGGTGAGGAAATGGGACGGGGGAAGTTGATTTGGTGATACTATAATTAGGTGATATGTTAAGTTTTTCCATGGTGTTACTTGTTAACTTCATCTGTGGTGGATTGGCTGATAAATATCTGTTTCAGTGATAGGGTATTCTATGTTGTTGATGCATATTTCATTTTATTCTCACAGATGTAACTGGGAGTTTATTTAGATATTCAACTTCCACATGTATTTGTCAATTTCTTTTAACTTGCTGCTGTTTCCATATTAATATGTTCTCATGGTGTTACATGTAGTAGTAAATTATTATGGGTGAATAAATTAGTATTTCTGTGGGGGGTAATTTGTAAATTAGAAGGGAGGTCATGCCCTCCTGTTATTAACAGCAGGGCCGGCTCTAAATTTTTGAGGGCCCTAGGCGAACTCCTTGACATGGCCCCTTAAGACGTACGCTCTCTCTATATATACACAGATGCGCTTGGCACTTTTAAAGTATAGTACTTTTAAAGCATTCATCAGCTAATCATGGTGAAAACAAATACTCCCTCCGTTTCACAATGTAAGTCATTCTAGCATTTTTCATATTTATATTGATGTTAATGAATCTAGACATATATATCTATTTAGATTCATTAACATCAATATGAATGTGGAAAATGCTAGAATGACTTACATTGTGAAACGGAGGAAGTATTGATAATATCCTCTATATATGTTGCTAAAAATACCAAAAAAAGCATTAAAATGGAATTAATATGGTTAGCTCCAGGGACTTCATTAATAATACTTGACAAAAGAAAAGATGACAGACATCCATTTGCTTCTCATAAAAAAAAAACTCCTTCGGGCATTTCTCGATGCAAAATCATTAATGATGGTTTCAAGATCAATATTGTCCAAGACATTCTTCTCAATGCAGCACATAGCCAAGCCATTTAATCTTTGTTGTGACATGGTTGATCTCAAATTGTTTTTCAATAACTTTAATTTTGAGAAGCTTCTTTCAGCTGAGGCTACTGTCACAGCTACAGTTAAGATGATTCGATAGGGAACTGAAACATTGATTGTGTTAATGCCCTCCTGTTATTAACAGGATGTTTTTTAAGCATACTTCATGCCCTGTTTTGAAAATTGATGTGTTATATCAAATCTGTCGACCATTGACATATTTAGGCGTCCATCTTTATGGTAGCATGTGCTAGTTTTTCTGGTTTCTCTTTAACTATCGCATCATGTAAGTCTTTCTATAGAACAATTTATGTGCTTATTTTTTTTTCTCATTTTCTTGATATATGCCCTGGGTATTAGCCATTGTATAAATTGTTCATAAGTTTTTTAAACCAAATGCACCCTTTTTTCCAG

PhaseCut49:
+Start	+End	FragmentLength	FragmentNumber
1028	1154	21	6
PhaseCut_HTS_information:
HTS_Seq	MatchSite	HTS_Strand	GSM520640_wildtype	GSM520639_rdr2	GSM520637_dcl1	GSM520638_dcl3	GSM455965_Total	GSM455962_AGO1a	GSM455963_AGO1b	GSM455964_AGO1c	GSM520634_AGO4a	GSM520635_AGO4b	GSM520636_AGO16
TCACAATGTAAGTCATTCTAG	1026	-	3.16	1.77	0.66	3.05	0.5	0	0	0	0	0	0.23
TTTTTCATATTTATATTGATG	1049	+	1.78	0	0	0.2	2.98	1.06	0	0	0	0	0
TGTTAATGAATCTAGACATAT	1068	-	0.99	0.66	0.22	1.43	0.74	0	0	0	0	0	0
ATATCTATTTAGATTCATTAA	1089	-	0.2	0	0.22	0	0.25	0	0	0	0	0	0
CATCAATATGAATGTGGAAAA	1110	-	0.59	0	0	0.41	1.49	0	0	13.62	0	0	0
CTAGAATGACTTACATTGTGA	1133	+	3.16	1.77	0.66	3.05	0.5	0	0	0	0	0	0.23
miRU information:
Gene_ID	Gene_Length	Intron	miRNA	miRU start	miRU End
LOC_OS09G04670	3781	LOC_OS09G04670.1-1	osa-miR1436	1014	1034


>LOC_OS09G07450.1-1
GTAAGCTATGTCTGTCTTTTCCAGGTTTTTTTTTTCTTTTGAGCTAAAGAGAGAATTTATATTAATGACTGATGACTGACTAGGGGGTTACACTCCTGACTTGACAAGTCAACGATCCTTATTGCCAGTTAAGCAAGCCTATTTTTTACTATGGCCATGTTTAGTTCCAAAGTTTTTCTTCAAACTTCCAACTTTTCCATCATATCAAAACTTTCCTATACACGTAAACTTCCAACTTTTCCATCACATCGTCCAATTTCAACTAAACTTTTAATTTTAGTGTGTACTAAATACAGCCTATGTCTTTTTCTTGTGCACCTGCACACTCTGCAAGCACTACACTCTGCAAGTACTTTAGAAATCAGCATTATCCATGAGGATCCTTATGGACTCCTTATCAAGTTAAAACAACCACTAAAACTAGCACAGTTTTTATGGCACTTTTAACGTTGCCTATAATACTTTGCTATATAGACATTTTTAGGCATATTTTGTTAAATCTATCTTGTAGAGGTATATTTTTGGTACTTCAAAATTTTTCTCATATGTAAAGTCATTTTCTCAAGACATCTAAACCTCGGTTGAGTCACTTTCTAAATATTAATATGTGCATATATAGAATTAACACAACACATACATTTACAAGTAATGATATAAGGTTCAGATAATTAGTGCATTGAAGATAAAAATAATATACTCACGAGTTTAAGGATTGGTAATACTTCCTCCGTTTCACAATGTAAGTCATTCTAGCATTTTCCACATTCATATTGTTGTTAATGAATCTAGATAGATATATATATTTAGATTCATTAACATCAATATGAATATGAGAAATGCTAGAATGACTTACATTGTGAAACGGAGGGAGTAGCAAGGAAATATATTTTTTTCTATTTTCACATTGCTTTGCTATAGGTATGGCAAAATTTAATGCCTGTACAGACATTAAAAAAATACATATTCTTTTCTAAAGATAATTTATCAAAATACATTTATTAGACATATTTTTAAAAGGTCTCTGCTGCATTGTAAAGGCATGTTTGCCTCTATATAGTACTAGAAAAATATCTCCACAAACGCAGGCTGTGTTTCTAAAAAAAAACTCCACAAAATATTTTTTTTGTAGTGGTTGTTTCTAAGATAATCAGCATGCGCACCAATTTAATCGTCACTGGCGTATATCTAAACAACTTGCTTCAACCTACCCTGCATAACTGCACTGATACCGTTTTGTATGCACTGATAATTCTTTGATTATCATTCCTGTACTTGCTTCACATGTTTCTTTTCTGAATCCAATATCAACATTAACCTTTGCGTAGCCTTCTGTCGGGTCTTGCCATTTATTATTTGCATAGCAACATTATATTCTTCAAATTTCACTATTTTTGTCCACATACAGAGGCCCCATACTGTTAACATCATCAGTCCATTGTCGGACAGGCAATATGTTACCTTCAAATTGACTGAATCTGAAATTGTGGCCCTTCCATACTATAGTAGAATTCTTGCTTCACTGCAAGATTCAGATTATGAAATCCTGGTCTGGTTATGCTTCACCGCAATAATTCTTTTGCCTACTTTGGGACCACCATTTTCAGTTACTTCAATTAAGGCGTGTTCGGTTAGTTCCTCCACAAGAGGATTGAAGAGGAATCGGAGACGATTTATTTCACACCTTTTGAGGGGATTTATTTCTCGATGGGGAATTGCATGTTGTCATCTCTAATTAAGCTCACAGTAGCAGTGGCACAATGCAAAAGATTAGTACCACCATCGCCAGCTTGTTTGCGGTTTAAAAGGATGAAAAGCCCAATTACAGTACAAAGTATTGCAGTCTTAACAACTTGATTTGTATCTGAACCCTTTTTAAACCTTGAACATTACAATTAAGGCTGAAAAAGAACTCGAGTCTCACATGCTACTCGTGCTCCAGACGATCAAGCCGAGCTCGGGCTGCCTATGCCAAAGCTCGTGAGCTTTGTCAAGCCTCCTAATCGTTACATGTTACAGCTCTCAGTAACTAAAACATGCTGGAGCTGATATATCTTATATATTGATACATTGAAATCTTCATCTGAAAATTTCACCCTTTTTTTCATTCTCAG

PhaseCut75:
+Start	+End	FragmentLength	FragmentNumber
765	831	22	3
PhaseCut_HTS_information:
HTS_Seq	MatchSite	HTS_Strand	GSM520640_wildtype	GSM520639_rdr2	GSM520637_dcl1	GSM520638_dcl3	GSM455965_Total	GSM455962_AGO1a	GSM455963_AGO1b	GSM455964_AGO1c	GSM520634_AGO4a	GSM520635_AGO4b	GSM520636_AGO16
CGTTTCACAATGTAAGTCATTC	763	-	0.39	0	0	0.61	0	0	0	0	0	0	0
TAGCATTTTCCACATTCATATT	785	-	2.17	1.11	0.66	3.05	0	0	0	0	0.37	0	0
TGTTAATGAATCTAGATAGATA	809	+	0.2	0	0	0.2	0.25	0	0	0	0	0	0
miRU information:
Gene_ID	Gene_Length	Intron	miRNA	miRU start	miRU End
LOC_OS09G07450	4505	LOC_OS09G07450.1-1	osa-miR1436	755	775
LOC_OS09G07450	4505	LOC_OS09G07450.1-1	osa-miR1436	755	775

PhaseCut83:
+Start	+End	FragmentLength	FragmentNumber
767	830	21	4
PhaseCut_HTS_information:
HTS_Seq	MatchSite	HTS_Strand	GSM520640_wildtype	GSM520639_rdr2	GSM520637_dcl1	GSM520638_dcl3	GSM455965_Total	GSM455962_AGO1a	GSM455963_AGO1b	GSM455964_AGO1c	GSM520634_AGO4a	GSM520635_AGO4b	GSM520636_AGO16
TTTCACAATGTAAGTCATTCT	765	-	4.54	1.99	0.66	8.35	2.98	0	0	0	0.73	0	0.23
AGCATTTTCCACATTCATATT	786	-	3.95	2.88	0.66	4.28	1.24	0	0	0	0.37	0	0
CATTTTCCACATTCATATTGT	788	+	0	0	0	0	0	0	0	0	0	0	0
TGTTAATGAATCTAGATAGAT	809	+	0.59	0	0.22	0.41	0.25	0	0	0	0	0	0
miRU information:
Gene_ID	Gene_Length	Intron	miRNA	miRU start	miRU End
LOC_OS09G07450	4505	LOC_OS09G07450.1-1	osa-miR1436	755	775
LOC_OS09G07450	4505	LOC_OS09G07450.1-1	osa-miR1436	755	775


>LOC_OS09G19940.1-5
GTACATCTATATTTGGCCAAATCAACTTAGTTCTTCAAACATAGTTTCTGGTTATAATTCTACTACATTTTCTTGTATTTTGTTCATAATTTAGTATACATATTAAGTTCTAGTACTCCCTCCGTTTCACAATGTAAGACTTTCTAGAATTGCCCACATACATATAGATGTTAATGAATCTAAACACATACATATGTCTAGATTCATTAACATCTAAATGAATGTGGGCAATGCTAGAAAGTCTTACATTGTGAAACGGAGGAAGTATTAGTTTTCAGTTATATTTATCATTTTCAGAAATGAAAATCTTCACTGATTTATTAGTGTATTTCAGAAACCTGCAACTTATATGGTTACAATATCTGTTTCCTACATCTTTAAGTCAGGTTTTCAGTTAGCAACAACTTCAACAATCAGTTTCCAGGCCTTCTGGCAAAGTGGGTCCACTTATCATGCGCATGGTCAAGTTGACCATTACAATTTACCATGTGTACAAACTGGACATGCACATATGGCTCCCTATTGGGGCTAGGGAGAGGAGATAACAATATGGGTCCTAGGATCAAGGTTTAACTAAAATAGAGTTAGTTATGCACTTACTTGATGGTGGCTTTACCCTGCGTGGCGCACTCTCTTCCAAGACCACGTCATAAGAGCAACTCCAGTGTGGGGCTTAAAATGATTTTAATGCAAAAAGATCGAACTGTGTACACTGTGGCAGTCGACGCATGCATGTCAGAGCAAAAATCAAACTCCAAAGTATATTCAAACTCAACCGAGTAAATAGTTCGTTGCCCTGGGCCATTGGCACATGCAGGCAGGGCAGAATGTAGTGATTGGAGGAACTTTTTTCAACATGGGTCCCACGATTCGATTCAACACTACAGCTATCGAACCAAACCTTTATTCAACTTCGGTGGATTGTAGCAGTCGAATCAGCAGTGGAGCTGCTCTAAGGCCACTTTGCATTGTAAATGCCCTAGCAGTCCTGAGTTGGCCGTTTGAGAAATACAACTGAACCTGCCTTGTCAAATGGTTTAGATGGTAGCAGAATTGCAGTTCTGTGAACAAAATTTGTGCACTGATTTTGTGGTAGCAGAATTGCTGAAATCATCCCCTGAAGTTGTAGATAACTGATAGTTATGTTAAATTTCTGTTATCACATTTACTCTTGATTTGTTGCTATTATTCTTAATTGTCTACTCATTATTGCATATTCTTTTTCAG

PhaseCut13:
+Start	+End	FragmentLength	FragmentNumber
2069	2213	24	7
PhaseCut_HTS_information:
HTS_Seq	MatchSite	HTS_Strand	GSM520640_wildtype	GSM520639_rdr2	GSM520637_dcl1	GSM520638_dcl3	GSM455965_Total	GSM455962_AGO1a	GSM455963_AGO1b	GSM455964_AGO1c	GSM520634_AGO4a	GSM520635_AGO4b	GSM520636_AGO16
CCGTTTCACAATGTAAGACTTTCT	2067	-	55.89	26.79	49.38	13.44	10.18	0	0	0	13.95	21.55	6.08
AATTGCCCACATACATATAGATGT	2093	+	0	0	0	0	0	0	0	0	0	0	0
GTTAATGAATCTAAACACATACAT	2115	-	0	0	0.66	0	0.25	0	0	0	0	0	0
TAATGAATCTAAACACATACATAT	2117	+	0	0	0	0	0.25	0	0	0	0	0	0
ATGTCTAGATTCATTAACATCTAA	2139	-	0.39	0.22	0	0.2	2.73	0	0	0	0	0.33	0
GAATGTGGGCAATGCTAGAAAGTC	2165	+	5.92	4.43	5.9	1.63	4.72	0	0	0	0.37	49.18	2.1
TTACATTGTGAAACGGAGGAAGTA	2189	+	0.39	0	0.44	0	0	0	0	0	0	0	0
miRU information:
Gene_ID	Gene_Length	Intron	miRNA	miRU start	miRU End
LOC_OS09G19940	5562	LOC_OS09G19940.1-5	osa-miR1436	2060	2080
LOC_OS09G19940	5562	LOC_OS09G19940.1-5	osa-miR1436	2060	2080


>LOC_OS09G19940.2-4
GTACATCTATATTTGGCCAAATCAACTTAGTTCTTCAAACATAGTTTCTGGTTATAATTCTACTACATTTTCTTGTATTTTGTTCATAATTTAGTATACATATTAAGTTCTAGTACTCCCTCCGTTTCACAATGTAAGACTTTCTAGAATTGCCCACATACATATAGATGTTAATGAATCTAAACACATACATATGTCTAGATTCATTAACATCTAAATGAATGTGGGCAATGCTAGAAAGTCTTACATTGTGAAACGGAGGAAGTATTAGTTTTCAGTTATATTTATCATTTTCAGAAATGAAAATCTTCACTGATTTATTAGTGTATTTCAGAAACCTGCAACTTATATGGTTACAATATCTGTTTCCTACATCTTTAAGTCAGGTTTTCAGTTAGCAACAACTTCAACAATCAGTTTCCAGGCCTTCTGGCAAAGTGGGTCCACTTATCATGCGCATGGTCAAGTTGACCATTACAATTTACCATGTGTACAAACTGGACATGCACATATGGCTCCCTATTGGGGCTAGGGAGAGGAGATAACAATATGGGTCCTAGGATCAAGGTTTAACTAAAATAGAGTTAGTTATGCACTTACTTGATGGTGGCTTTACCCTGCGTGGCGCACTCTCTTCCAAGACCACGTCATAAGAGCAACTCCAGTGTGGGGCTTAAAATGATTTTAATGCAAAAAGATCGAACTGTGTACACTGTGGCAGTCGACGCATGCATGTCAGAGCAAAAATCAAACTCCAAAGTATATTCAAACTCAACCGAGTAAATAGTTCGTTGCCCTGGGCCATTGGCACATGCAGGCAGGGCAGAATGTAGTGATTGGAGGAACTTTTTTCAACATGGGTCCCACGATTCGATTCAACACTACAGCTATCGAACCAAACCTTTATTCAACTTCGGTGGATTGTAGCAGTCGAATCAGCAGTGGAGCTGCTCTAAGGCCACTTTGCATTGTAAATGCCCTAGCAGTCCTGAGTTGGCCGTTTGAGAAATACAACTGAACCTGCCTTGTCAAATGGTTTAGATGGTAGCAGAATTGCAGTTCTGTGAACAAAATTTGTGCACTGATTTTGTGGTAGCAGAATTGCTGAAATCATCCCCTGAAGTTGTAGATAACTGATAGTTATGTTAAATTTCTGTTATCACATTTACTCTTGATTTGTTGCTATTATTCTTAATTGTCTACTCATTATTGCATATTCTTTTTCAG

PhaseCut13:
+Start	+End	FragmentLength	FragmentNumber
2069	2213	24	7
PhaseCut_HTS_information:
HTS_Seq	MatchSite	HTS_Strand	GSM520640_wildtype	GSM520639_rdr2	GSM520637_dcl1	GSM520638_dcl3	GSM455965_Total	GSM455962_AGO1a	GSM455963_AGO1b	GSM455964_AGO1c	GSM520634_AGO4a	GSM520635_AGO4b	GSM520636_AGO16
CCGTTTCACAATGTAAGACTTTCT	2067	-	55.89	26.79	49.38	13.44	10.18	0	0	0	13.95	21.55	6.08
AATTGCCCACATACATATAGATGT	2093	+	0	0	0	0	0	0	0	0	0	0	0
GTTAATGAATCTAAACACATACAT	2115	-	0	0	0.66	0	0.25	0	0	0	0	0	0
TAATGAATCTAAACACATACATAT	2117	+	0	0	0	0	0.25	0	0	0	0	0	0
ATGTCTAGATTCATTAACATCTAA	2139	-	0.39	0.22	0	0.2	2.73	0	0	0	0	0.33	0
GAATGTGGGCAATGCTAGAAAGTC	2165	+	5.92	4.43	5.9	1.63	4.72	0	0	0	0.37	49.18	2.1
TTACATTGTGAAACGGAGGAAGTA	2189	+	0.39	0	0.44	0	0	0	0	0	0	0	0
miRU information:
Gene_ID	Gene_Length	Intron	miRNA	miRU start	miRU End
LOC_OS09G19940	5562	LOC_OS09G19940.2-4	osa-miR1436	2060	2080
LOC_OS09G19940	5562	LOC_OS09G19940.2-4	osa-miR1436	2060	2080


>LOC_OS09G28040.1-2
GTACACTTTTCTTTGTGGGTACTTACTACCCCCATCCCCTTCTGAAACCTCTGCAGCATAATGCACAATAGCTCAACAACTTGATATTTTTTTATTTTATGTATGACTTACTACCTTCTACTTCCTCCGTTTCACAATGTAAGTCATTCTAGCATTTCTCATATTCATATTGATGCTAATGAATCTATATAGATATATATGTCTAGATTCATTAACAACAATATGAATGTGGGAAATGTTAGAATGGCTTACATTGTGAAACGGAGGGAGTAGCATTGAAGCTTGTAATATTTACAACATAACCTTAGACTAGATAAATAGAAAAGATAACTGGCTAATGGCTATTGCAAGTTTGCTTCTGTAGTTCTGTTGTCCTGGACATGAATATGTTTTGTGGTTGAAAATGGTAG

PhaseCut40:
+Start	+End	FragmentLength	FragmentNumber
1025	1145	24	6
PhaseCut_HTS_information:
HTS_Seq	MatchSite	HTS_Strand	GSM520640_wildtype	GSM520639_rdr2	GSM520637_dcl1	GSM520638_dcl3	GSM455965_Total	GSM455962_AGO1a	GSM455963_AGO1b	GSM455964_AGO1c	GSM520634_AGO4a	GSM520635_AGO4b	GSM520636_AGO16
CCGTTTCACAATGTAAGTCATTCT	1023	-	39.89	7.31	39.11	6.72	1.99	0	0	0	19.46	19.74	5.14
AGCATTTCTCATATTCATATTGAT	1047	-	4.54	0	6.99	1.22	5.21	0	0	0	13.95	3.45	5.14
CATTTCTCATATTCATATTGATGC	1049	+	0	0	0	0	0	0	0	0	0	0.16	0
GCTAATGAATCTATATAGATATAT	1071	-	0	0	0	0	0.25	0	0	0	0	0	0
ATGTCTAGATTCATTAACAACAAT	1095	-	0.2	0	0	0	0	0	0	0	0.37	0	0
GAATGTGGGAAATGTTAGAATGGC	1121	+	0	0	0	0	0	0	0	0	0	0	0
miRU information:
Gene_ID	Gene_Length	Intron	miRNA	miRU start	miRU End
LOC_OS09G28040	4404	LOC_OS09G28040.1-2	osa-miR1436	1016	1036
LOC_OS09G28040	4404	LOC_OS09G28040.1-2	osa-miR1436	1016	1036
LOC_OS09G28040	4404	LOC_OS09G28040.1-2	osa-miR1436	1016	1036


>LOC_OS09G29340.1-1
GTGGGGGCTTTGTTACAAGCTACTCCCTCCGTCAAAAAAAAGGCAAACCCTGGGTTTCCGTGTTCAACTTTGACTGTCCGTCTTATATGAAATTTTTTTATAATTCGTATTTTTATTGTTGTTAGATGATAAAACATGATTAATATTTTATGCGTGACTTGTCTTTTAATTTTTTTTCATAATTTTTTCAAATAAGACGGACGGTCAAACGTTGAGCACGGAAACCAGGTGACGGAGCGTGGGGCTCCTCACCGGTTCGTCCCCGCGCCCACTGCGGCCGTATTCATTCTCCCAAGGCGAGTTTTCACTTACCCGTTTCTTTTTGTCTTCTGGTTTTTCTTCCGCTTTCAG

PhaseCut49:
+Start	+End	FragmentLength	FragmentNumber
95	191	24	7
PhaseCut_HTS_information:
HTS_Seq	MatchSite	HTS_Strand	GSM520640_wildtype	GSM520639_rdr2	GSM520637_dcl1	GSM520638_dcl3	GSM455965_Total	GSM455962_AGO1a	GSM455963_AGO1b	GSM455964_AGO1c	GSM520634_AGO4a	GSM520635_AGO4b	GSM520636_AGO16
TCAACTTTGACTGTCCGTCTTATA	93	-	0	0	0.22	0	0.25	0	0	0	0	0	0
TGAAATTTTTTTATAATTCGTATT	117	-	0.2	0	0.22	0.2	0	0	0	0	0	0	0.7
AAATTTTTTTATAATTCGTATTTT	119	+	0	0	0	0	1.99	0	0	0	6.24	0	0.23
TTTATTGTTGTTAGATGATAAAAC	141	-	0.99	0	1.09	0.2	5.21	0	0	0	0	4.61	0
TATTGTTGTTAGATGATAAAACAT	143	+	4.74	1.11	6.99	1.43	65.02	0	0	0	0	6.74	0.23
ATGATTAATATTTTATGCGTGACT	165	-	0.39	0	0	0	0	0	0	0	0.73	0.16	0.47
GATTAATATTTTATGCGTGACTTG	167	+	0.2	0	0	0	0	0	0	0	0.37	0.16	0.23
miRU information:
Gene_ID	Gene_Length	Intron	miRNA	miRU start	miRU End
LOC_OS09G29340	2241	LOC_OS09G29340.1-1	osa-miR812m	87	110
LOC_OS09G29340	2241	LOC_OS09G29340.1-1	osa-miR812l	87	110
LOC_OS09G29340	2241	LOC_OS09G29340.1-1	osa-miR812k	87	110
LOC_OS09G29340	2241	LOC_OS09G29340.1-1	osa-miR812f	87	110


>LOC_OS09G32800.1-2
GTAAGTCCCGGCCGAATCGCGGCCCCCGATCTGCCCGCTTTGGGCTTAGGGTTTGTTGATTGGGAGGGCTGTGTGGGTTTGTGATGCGCTTGGGAGTCGAATTGGTTGGTGGGATGGGGGATGATTTGGTGATGGCTTTGGTTGATTTAGCTAGGGTTTGGTGGCTGGATTCTTGGGGGGTGGTTTGGGGAGATAAAGTAGGGTTTACTTGTCGTAAGGTCTTGATTGTAGTAATTTTAGGGCAACTATTTTTTAACTCGTGCAGTCTGTACACAACATGGTTTTACAGTATTGCAATTAAGGTACGATATGTAATCAGTAAATTTTCTTGATCCATAGAACAGAGACATTGTTGGGTAGTCGTGCTCGTGGGTTTAACTCCTAGTGTATGCTCATATTTTGTTTGAGTTTAGTGTTGCCCTTGTCTTAGGGTGTTCGATAGGCAGTGTTAGAACATTTATGTACACTATTTCATTCATCTATAGGAATGGTTTGTTCGAATGATTCACTGGGATATGAACATAGGCTGAGGAAATGAAAGCTTGTCGTTTTAAATTGCTGATGTTGTTTGTCTTTTGGGATTGTTTTACCATGCTTGGTGACCTCGGCTTACCTTTGTTCAGTGATTTTGAAAATCGATTTTCTTTTGGGTGGTACCTCTGTTTTTAGCACATAATCTTGCCAAGAGTGAGTGGCGATTTTACCTAATGTAGTCTCCATAAGCATGGTTTTGTGAAAAGGGTAGATAGCACTTACTGTACACTACATAACTACATACAAGTATAACTTAACATTGATGACTTCATTTAGTTGAGCCTTTTCCATGTTCTCAATTCTAGTCTGAATCTGGTCCAATAGAACCATACCATGTGATATTACTTTCTCCTGGAACTACTTGAGTTTCTTCTGTAGTTTCAAACTTGTTATAGAAACATGTTCAGAAAAGCTTTTATTGTTCCCTACTGTTAACTACGTGATAATACACAATTAGTTTATTAAGTCTACTGGTGATAATACGCTGCACTTCTCTAATACCCAATTAGTTTATTAAGTCTACTGGTGATAATACGCTGCACTTCTTTTATTTGGCATGGTTAGTTTGTGATTACACCGATATATTTTTGAGGTGCTATAGGTTACTTTCTTCTAAATTTATTATCTGCTTGCATGGAAGTTACTGAGCACCTTTAATCATGCCACTGCGTGTTACTCCCTCCGTTTCACAATGTAAGACTTTCTAGCATTGCCCATATACATATAGATGTTAATGAATCTAAACACATACATATGTCTAGATTCATTAACATCTAAATGAATGTGGGCAATGCTAGAAAGTCTTACATTGTGAAACGGAGGAAGTATTTTTTTTTGCGGGGAAAAAACGGAGGAAGTCTTGTTCTTTATTGCTATGACATTCCAATATGCTCGTTATCAATAATACAAAATTAAGACATTTTTTCTTTTTTTCGTGTTTAG

PhaseCut38:
+Start	+End	FragmentLength	FragmentNumber
1576	1720	24	7
PhaseCut_HTS_information:
HTS_Seq	MatchSite	HTS_Strand	GSM520640_wildtype	GSM520639_rdr2	GSM520637_dcl1	GSM520638_dcl3	GSM455965_Total	GSM455962_AGO1a	GSM455963_AGO1b	GSM455964_AGO1c	GSM520634_AGO4a	GSM520635_AGO4b	GSM520636_AGO16
CCGTTTCACAATGTAAGACTTTCT	1574	-	55.89	26.79	49.38	13.44	10.18	0	0	0	13.95	21.55	6.08
AGCATTGCCCATATACATATAGAT	1598	-	0.79	0	0.87	0	0.99	0	0	0	0.73	0.49	0
GTTAATGAATCTAAACACATACAT	1622	-	0	0	0.66	0	0.25	0	0	0	0	0	0
TAATGAATCTAAACACATACATAT	1624	+	0	0	0	0	0.25	0	0	0	0	0	0
ATGTCTAGATTCATTAACATCTAA	1646	-	0.39	0.22	0	0.2	2.73	0	0	0	0	0.33	0
GAATGTGGGCAATGCTAGAAAGTC	1672	+	5.92	4.43	5.9	1.63	4.72	0	0	0	0.37	49.18	2.1
TTACATTGTGAAACGGAGGAAGTA	1696	+	0.39	0	0.44	0	0	0	0	0	0	0	0
miRU information:
Gene_ID	Gene_Length	Intron	miRNA	miRU start	miRU End
LOC_OS09G32800	3564	LOC_OS09G32800.1-2	osa-miR1436	1567	1587
LOC_OS09G32800	3564	LOC_OS09G32800.1-2	osa-miR1436	1567	1587


>LOC_OS09G32800.2-2
GTAAGTCCCGGCCGAATCGCGGCCCCCGATCTGCCCGCTTTGGGCTTAGGGTTTGTTGATTGGGAGGGCTGTGTGGGTTTGTGATGCGCTTGGGAGTCGAATTGGTTGGTGGGATGGGGGATGATTTGGTGATGGCTTTGGTTGATTTAGCTAGGGTTTGGTGGCTGGATTCTTGGGGGGTGGTTTGGGGAGATAAAGTAGGGTTTACTTGTCGTAAGGTCTTGATTGTAGTAATTTTAGGGCAACTATTTTTTAACTCGTGCAGTCTGTACACAACATGGTTTTACAGTATTGCAATTAAGGTACGATATGTAATCAGTAAATTTTCTTGATCCATAGAACAGAGACATTGTTGGGTAGTCGTGCTCGTGGGTTTAACTCCTAGTGTATGCTCATATTTTGTTTGAGTTTAGTGTTGCCCTTGTCTTAGGGTGTTCGATAGGCAGTGTTAGAACATTTATGTACACTATTTCATTCATCTATAGGAATGGTTTGTTCGAATGATTCACTGGGATATGAACATAGGCTGAGGAAATGAAAGCTTGTCGTTTTAAATTGCTGATGTTGTTTGTCTTTTGGGATTGTTTTACCATGCTTGGTGACCTCGGCTTACCTTTGTTCAGTGATTTTGAAAATCGATTTTCTTTTGGGTGGTACCTCTGTTTTTAGCACATAATCTTGCCAAGAGTGAGTGGCGATTTTACCTAATGTAGTCTCCATAAGCATGGTTTTGTGAAAAGGGTAGATAGCACTTACTGTACACTACATAACTACATACAAGTATAACTTAACATTGATGACTTCATTTAGTTGAGCCTTTTCCATGTTCTCAATTCTAGTCTGAATCTGGTCCAATAGAACCATACCATGTGATATTACTTTCTCCTGGAACTACTTGAGTTTCTTCTGTAGTTTCAAACTTGTTATAGAAACATGTTCAGAAAAGCTTTTATTGTTCCCTACTGTTAACTACGTGATAATACACAATTAGTTTATTAAGTCTACTGGTGATAATACGCTGCACTTCTCTAATACCCAATTAGTTTATTAAGTCTACTGGTGATAATACGCTGCACTTCTTTTATTTGGCATGGTTAGTTTGTGATTACACCGATATATTTTTGAGGTGCTATAGGTTACTTTCTTCTAAATTTATTATCTGCTTGCATGGAAGTTACTGAGCACCTTTAATCATGCCACTGCGTGTTACTCCCTCCGTTTCACAATGTAAGACTTTCTAGCATTGCCCATATACATATAGATGTTAATGAATCTAAACACATACATATGTCTAGATTCATTAACATCTAAATGAATGTGGGCAATGCTAGAAAGTCTTACATTGTGAAACGGAGGAAGTATTTTTTTTTGCGGGGAAAAAACGGAGGAAGTCTTGTTCTTTATTGCTATGACATTCCAATATGCTCGTTATCAATAATACAAAATTAAGACATTTTTTCTTTTTTTCGTGTTTAG

PhaseCut38:
+Start	+End	FragmentLength	FragmentNumber
1576	1720	24	7
PhaseCut_HTS_information:
HTS_Seq	MatchSite	HTS_Strand	GSM520640_wildtype	GSM520639_rdr2	GSM520637_dcl1	GSM520638_dcl3	GSM455965_Total	GSM455962_AGO1a	GSM455963_AGO1b	GSM455964_AGO1c	GSM520634_AGO4a	GSM520635_AGO4b	GSM520636_AGO16
CCGTTTCACAATGTAAGACTTTCT	1574	-	55.89	26.79	49.38	13.44	10.18	0	0	0	13.95	21.55	6.08
AGCATTGCCCATATACATATAGAT	1598	-	0.79	0	0.87	0	0.99	0	0	0	0.73	0.49	0
GTTAATGAATCTAAACACATACAT	1622	-	0	0	0.66	0	0.25	0	0	0	0	0	0
TAATGAATCTAAACACATACATAT	1624	+	0	0	0	0	0.25	0	0	0	0	0	0
ATGTCTAGATTCATTAACATCTAA	1646	-	0.39	0.22	0	0.2	2.73	0	0	0	0	0.33	0
GAATGTGGGCAATGCTAGAAAGTC	1672	+	5.92	4.43	5.9	1.63	4.72	0	0	0	0.37	49.18	2.1
TTACATTGTGAAACGGAGGAAGTA	1696	+	0.39	0	0.44	0	0	0	0	0	0	0	0
miRU information:
Gene_ID	Gene_Length	Intron	miRNA	miRU start	miRU End
LOC_OS09G32800	3564	LOC_OS09G32800.2-2	osa-miR1436	1567	1587
LOC_OS09G32800	3564	LOC_OS09G32800.2-2	osa-miR1436	1567	1587


>LOC_OS09G33790.1-1
GTCAGTGCTGCTCCCCATCCCCCCTTCGATCTCTTCTCCTGCCCGTTCCGCTCTTGCGCTGCAGAATGATCCGGCTGATGTTGCAATAGGATTTAGGCACAGCGAAGTTATCGAATTGATAGGGTGAATGAATGCGCGACATGAATCATTTTGGGGATTTTGCTGGAGCAATTGTCGCAATTCAGGAATTTGGGAGTAAAGGTGGTGCCATTTTTTCACGTATCGCATTGGATGGAAGATTTAGCTTTGCTTTCAATAGCTAATGAATTTTCCACCGGCGCGAACAATTCGATCGGTTTTGCCTTGTGTTAATTACAAAATGTTCTACCTCTACCATCCAAGGGCCAAACAGGGGGCACGTTTCATCAACTATTGATGAGTATGGGTCCACTGGATATTAGGATGATTGTGAGATTCACCTGTTCTGCAGTTTGCACCTACCAGAATGGCTGACTTTGTCTGTTACAAATAAAAATGGGCTTTAAGGTAGTAGGCTATGCGATTAATTGGCTAGGCTTTATGATTCTTTCTGAAACAACTAGGCTTTATCATTTTTTTCGAAACAACTAGGCTTTAATATTCAGATAGTTGGTGTTCTACAGCCAGCAGTTTATGCTCTTGCTGGCTCGTTTATAGGTTTGGAACATCCATTTGATGGGAGAGTTGCTTGAGTAACGTGGTGTTATCCTGTTTCGATCTTTGTTTAGAATATATTATGAAAAGTCAATGGTCAAATGTTTGGTGTGTGGATTTGTTTAGTTACTCATTTAATACAAGGTCAAATGGAGACGGTTCTTCTAGTCTACAAAGAGGAAATGGTCTGTTACTTTGGAATATGGGAATTATTAGAACTTCTTAGTATCATGCCGTCTTTTTTTAAACGATGCACTTATGTCGGTTCAATGAAGCTAAGGCATTTGTTTCGTTGGTATAAAAATGCCATATCTTTGTGGGATAGAACTTTATGCTTTATGCATAAATAGTTAGTATTTCCTCCGTTTCACAATGTAAGTCATTTTAACATTTCCTACATTCATATTGATGTTAATGAATCTAGATAGATATATATGTCTAGATTCATTAACATCAATATGAATATGAAAAATGCTAGAATGACTTACATTGTGAAACGGAGGGAGTAGTTACCTTCGAGCTATTTTTTTTTTTTTAAAAAAAAGCGGAAACTAGAGTGTCACTAAAGGATGAATTACTTGTGAGACCTACCCTGGTGTTGGGAGAGAGTGGTGCCCCTAGGCTCTAGCTGTCTGCAGATCTCCTTAAAACTATGTGTAAAGGAATTATGGAATAACTAATACTTCTTCTGTTCTTTTGATAAGAAATGTTGTTGCTACATATGCTGGATTAAACTAGCAATGGAACAGTATAAATTCAAAGATATTTTCGTCACTAACACACAAGAATAATCGATGATGCTAAATTGTACTGACATAACTAAGACTTCTGCAATGACTACTTTCCTATTTTTCAGGTTTGACATGAAAGCGTTTGCGTGTTTCATTGCTTCCTTTTGTGTAATGTAATCATTGTTAATATTTGACTCTGCAG

PhaseCut61:
+Start	+End	FragmentLength	FragmentNumber
1477	1573	24	6
PhaseCut_HTS_information:
HTS_Seq	MatchSite	HTS_Strand	GSM520640_wildtype	GSM520639_rdr2	GSM520637_dcl1	GSM520638_dcl3	GSM455965_Total	GSM455962_AGO1a	GSM455963_AGO1b	GSM455964_AGO1c	GSM520634_AGO4a	GSM520635_AGO4b	GSM520636_AGO16
ATTGATGTTAATGAATCTAGATAG	1477	+	0.59	0.22	0.87	0.41	0.99	0	0	0	1.47	0.33	0.47
AGATATATATGTCTAGATTCATTA	1499	-	0.2	0	0	0	0.5	0	0	0	0	0.16	0
ATATATATGTCTAGATTCATTAAC	1501	+	0.2	0	0	0	0.25	0	0	0	0	0	0
ACATCAATATGAATATGAAAAATG	1523	-	0.2	0	0	0	0.5	0	0	0	0	0	0
ATCAATATGAATATGAAAAATGCT	1525	+	1.78	1.11	2.4	1.22	2.23	0	0	0	7.34	1.32	2.34
AGAATGACTTACATTGTGAAACGG	1549	+	39.89	7.31	39.11	6.72	1.99	0	0	0	19.46	19.74	5.14
miRU information:
Gene_ID	Gene_Length	Intron	miRNA	miRU start	miRU End
LOC_OS09G33790	3252	LOC_OS09G33790.1-1	osa-miR446	1460	1483


>LOC_OS09G37710.1-3
GTAAGCAGCAACAGAAATTTGAGAATGTTGTATCACAGTTTTGAGTTGGGGCAATATATGTATTTCATTTCGGACAAAACAATGTACTTCCTCCGTTTCACAATGTAAGTCATTCTAGCATTTACCACATACATATTGATGTTAATAAATCTAGATAGATATATATGTCTAGATTCATTAACATCAATATGAATGTGAGAAATGCTAGAATGACTTACATTGTGAAAAGGAGGGAGTAGTACTTATATATACCATAACCATATGGTGTAAACACATGATAGAGTAACACCTGACATTGGCATGATTTGGAGAACTACTGTTAAATTTTGCATTCTTTAGAAAAGGAAATACCAATCTAGGTAAATGTTGATATAAAGATCTTGATATAAAAATGTGCTTATATATTCTTGTGACTTATGGCTGTTCTTGTTGATTATCAACCAG

PhaseCut13:
+Start	+End	FragmentLength	FragmentNumber
1532	1637	21	6
PhaseCut_HTS_information:
HTS_Seq	MatchSite	HTS_Strand	GSM520640_wildtype	GSM520639_rdr2	GSM520637_dcl1	GSM520638_dcl3	GSM455965_Total	GSM455962_AGO1a	GSM455963_AGO1b	GSM455964_AGO1c	GSM520634_AGO4a	GSM520635_AGO4b	GSM520636_AGO16
TCCGTTTCACAATGTAAGTCA	1530	-	7.11	3.54	2.62	7.53	1.49	0	0	11.05	0	0	0
TTCTAGCATTTACCACATACA	1551	-	0	0	0	0.41	0	0	0	0	0	0	0
TTGATGTTAATAAATCTAGAT	1574	+	0	0	0.22	0.2	0	0	0	0	0	0	0
ATAGATATATATGTCTAGATT	1593	-	0	0	0	0	0.25	0	0	0	0	0	0
AGATATATATGTCTAGATTCA	1595	+	0	0	0	0	0.25	0	0	0	0	0	0
TTAACATCAATATGAATGTGA	1616	+	2.76	0.66	1.53	2.04	1.49	0	0	0	0	0	0
miRU information:
Gene_ID	Gene_Length	Intron	miRNA	miRU start	miRU End
LOC_OS09G37710	5194	LOC_OS09G37710.1-3	osa-miR1436	1524	1544
LOC_OS09G37710	5194	LOC_OS09G37710.1-3	osa-miR1436	1524	1544
LOC_OS09G37710	5194	LOC_OS09G37710.1-3	osa-miR1436	1524	1544


>LOC_OS09G37710.2-4
GTAAGCAGCAACAGAAATTTGAGAATGTTGTATCACAGTTTTGAGTTGGGGCAATATATGTATTTCATTTCGGACAAAACAATGTACTTCCTCCGTTTCACAATGTAAGTCATTCTAGCATTTACCACATACATATTGATGTTAATAAATCTAGATAGATATATATGTCTAGATTCATTAACATCAATATGAATGTGAGAAATGCTAGAATGACTTACATTGTGAAAAGGAGGGAGTAGTACTTATATATACCATAACCATATGGTGTAAACACATGATAGAGTAACACCTGACATTGGCATGATTTGGAGAACTACTGTTAAATTTTGCATTCTTTAGAAAAGGAAATACCAATCTAGGTAAATGTTGATATAAAGATCTTGATATAAAAATGTGCTTATATATTCTTGTGACTTATGGCTGTTCTTGTTGATTATCAACCAG

PhaseCut13:
+Start	+End	FragmentLength	FragmentNumber
1532	1637	21	6
PhaseCut_HTS_information:
HTS_Seq	MatchSite	HTS_Strand	GSM520640_wildtype	GSM520639_rdr2	GSM520637_dcl1	GSM520638_dcl3	GSM455965_Total	GSM455962_AGO1a	GSM455963_AGO1b	GSM455964_AGO1c	GSM520634_AGO4a	GSM520635_AGO4b	GSM520636_AGO16
TCCGTTTCACAATGTAAGTCA	1530	-	7.11	3.54	2.62	7.53	1.49	0	0	11.05	0	0	0
TTCTAGCATTTACCACATACA	1551	-	0	0	0	0.41	0	0	0	0	0	0	0
TTGATGTTAATAAATCTAGAT	1574	+	0	0	0.22	0.2	0	0	0	0	0	0	0
ATAGATATATATGTCTAGATT	1593	-	0	0	0	0	0.25	0	0	0	0	0	0
AGATATATATGTCTAGATTCA	1595	+	0	0	0	0	0.25	0	0	0	0	0	0
TTAACATCAATATGAATGTGA	1616	+	2.76	0.66	1.53	2.04	1.49	0	0	0	0	0	0
miRU information:
Gene_ID	Gene_Length	Intron	miRNA	miRU start	miRU End
LOC_OS09G37710	5194	LOC_OS09G37710.2-4	osa-miR1436	1524	1544
LOC_OS09G37710	5194	LOC_OS09G37710.2-4	osa-miR1436	1524	1544
LOC_OS09G37710	5194	LOC_OS09G37710.2-4	osa-miR1436	1524	1544


>LOC_OS10G04880.1-1
GTGAGCGATGGCAGCAAGCGAAGTTCTCCTCTGCAGTGAGCGACTACACATCCTTTTTAACTGTTAAAACAGCAGGAGAGGCTCCTACTACACAAATATATTAAAATAAAAGGGCAATATACAAGGGAAACTGTACAGGGGGAATATAATAGAAGGGAAAGAAAGAAGAAAAGACTGACTGAAAGGCAAGCTAGTTAATACTTCCTCCGTTTCACAATGTAAGTCATTCTAACATTTTCCACATTCATATTGATATTAATGAATCTAGATAGATGTATATGTCTAGATTCATTAACATCACTATGAATATGGAAAATGCTAGAATGACTTATATTGTAAAACAGAGGGAGTATATGTTATTAATCCATGATTGCCCCGCAAAAAAAAATCCATGATTGCTACAATGGTTTTCCTGTCTCCTTTACTCTATGTGTATGTCTCCTTTACTCTATGCGTATGCAG

PhaseCut44:
+Start	+End	FragmentLength	FragmentNumber
413	533	24	5
PhaseCut_HTS_information:
HTS_Seq	MatchSite	HTS_Strand	GSM520640_wildtype	GSM520639_rdr2	GSM520637_dcl1	GSM520638_dcl3	GSM455965_Total	GSM455962_AGO1a	GSM455963_AGO1b	GSM455964_AGO1c	GSM520634_AGO4a	GSM520635_AGO4b	GSM520636_AGO16
CCGTTTCACAATGTAAGTCATTCT	411	-	39.89	7.31	39.11	6.72	1.99	0	0	0	19.46	19.74	5.14
AACATTTTCCACATTCATATTGAT	435	-	8.69	3.76	8.09	1.43	14.15	0	0	0	16.89	5.1	40.22
TAATGAATCTAGATAGATGTATAT	461	+	0.2	0	0	0	0.25	0	0	0	0	0.16	0
ATGTCTAGATTCATTAACATCACT	483	-	0	0	0	0	0	0	0	0	0	0.16	1.87
GAATATGGAAAATGCTAGAATGAC	509	+	1.58	1.11	3.28	0.41	0.99	0	0	0	0	8.55	0.94
miRU information:
Gene_ID	Gene_Length	Intron	miRNA	miRU start	miRU End
LOC_OS10G04880	795	LOC_OS10G04880.1-1	osa-miR1436	404	424
LOC_OS10G04880	795	LOC_OS10G04880.1-1	osa-miR1436	404	424

PhaseCut48:
+Start	+End	FragmentLength	FragmentNumber
413	533	24	5
PhaseCut_HTS_information:
HTS_Seq	MatchSite	HTS_Strand	GSM520640_wildtype	GSM520639_rdr2	GSM520637_dcl1	GSM520638_dcl3	GSM455965_Total	GSM455962_AGO1a	GSM455963_AGO1b	GSM455964_AGO1c	GSM520634_AGO4a	GSM520635_AGO4b	GSM520636_AGO16
GTTTCACAATGTAAGTCATTCTAA	413	+	0	0	0	0	0	0	0	0	0	0.33	0
AACATTTTCCACATTCATATTGAT	435	-	8.69	3.76	8.09	1.43	14.15	0	0	0	16.89	5.1	40.22
TAATGAATCTAGATAGATGTATAT	461	+	0.2	0	0	0	0.25	0	0	0	0	0.16	0
ATGTCTAGATTCATTAACATCACT	483	-	0	0	0	0	0	0	0	0	0	0.16	1.87
GAATATGGAAAATGCTAGAATGAC	509	+	1.58	1.11	3.28	0.41	0.99	0	0	0	0	8.55	0.94
miRU information:
Gene_ID	Gene_Length	Intron	miRNA	miRU start	miRU End
LOC_OS10G04880	795	LOC_OS10G04880.1-1	osa-miR1436	404	424
LOC_OS10G04880	795	LOC_OS10G04880.1-1	osa-miR1436	404	424


>LOC_OS10G23204.1-2
GTACATTGTTTATATGTGACACTAGACCTGTACTTTTGTGATAACTTTGTTACTAAATTTGTAGTTTTGTGATAGTCCACCTTAAATCTGCAGTTCTGTGAGAAAATTAAATCTGTAATTTTGTGATACATCATCTCAAATCTATAGTTTTATGATAATTTGGCTAAAATATACTTCCTCCGTTTCACAATGTAAGTCATTCTAGCATTTCCCACATTCATAGTGATGTTAATGAATCTAGACATATATATCTATCTAGATTCATTAACATCAATATGAATGTGGGAAATGCTAGAATGACTTACATTGTGAAATGGAGGAAGTATGTAGTTTTGTGAAATTTACTCTGTGTTTTATTGTCATTTAATTGTACCTGTTGTTAACACCCAAATTCGGCACCTAGATTCGAAATAGGAAAACATCGCCAAAATTTGGAAATGATTGGTTTCCTTCACAGAGCCGATCTGACCGCTGCCTATGGGTCGGTCTTACCGGTGGTGTGTGGCCGGTCAGACCGATTCCAAGTTGAATTTCACCAAGTCTCGGGTTTCCTTGCTTGGGTTTCCTTGCTTGGTGAGGTATTTTTAAAGTTCTAATTGGTCTCTACCCTGAGTTTGATGTGGAGGAGATTGTAGGAGGCAAGACCAACCCCTTTATAAGGAACAAGACCAAGGCCGGTTCAATTGAACACACAATCTACTTTGAACACAATTAGCCAATTGAATCACTTTTTCAATATCATGTCTACTTTTTTGCTTAGTTCTAGCCTAGTTTTGTTCATCTTTGTCGATTTGCGCAGTAAATCGCCCACCTTCGCTGTGAGAGTGCGAAATCCCTCTGTAGGTTCGGCCCGTAAACCCTGTTCGCCCACAAGACGGGTGTTTATCCTTGTTTCATCTAAATTGGCTCCGCTAGCCTGTTTAATCTTGCAAAACCCATCTTGGTTTAGCTTTGTCTAGATCAAGGTGTTTGACGACTCCATATCACCGCAAGGCATTTAGGTGTCTCGATCGTGCTTGTCGACTTGAGCAAACAAGTTGTCAACACCTGTGCTGAACAAAGTAGAGATTATTTCCTCACCCCATTGACTATTTTAGTAGCTTCCATTCAAGAATAGCTTCTATTATGCTACTCAGCGGTCCTAGCTGTACTCATAACTATATTATTTTGATAAGTTTGATCTTTTTCTTTAGCAGCATTAGATGATTGCCTTTCTCATTTTTTTATACAG

PhaseCut44:
+Start	+End	FragmentLength	FragmentNumber
805	931	21	7
PhaseCut_HTS_information:
HTS_Seq	MatchSite	HTS_Strand	GSM520640_wildtype	GSM520639_rdr2	GSM520637_dcl1	GSM520638_dcl3	GSM455965_Total	GSM455962_AGO1a	GSM455963_AGO1b	GSM455964_AGO1c	GSM520634_AGO4a	GSM520635_AGO4b	GSM520636_AGO16
TCACAATGTAAGTCATTCTAG	803	-	3.16	1.77	0.66	3.05	0.5	0	0	0	0	0	0.23
CATTTCCCACATTCATAGTGA	824	-	0	0	0	0	0	0	0	0	0	0	0
TGTTAATGAATCTAGACATAT	845	-	0.99	0.66	0.22	1.43	0.74	0	0	0	0	0	0
ATATCTATCTAGATTCATTAA	866	-	2.76	0	1.53	0.81	9.18	2.11	0	0	0	0	0
CATCAATATGAATGTGGGAAA	887	-	1.18	0	0	0	1.99	0.26	0	26.21	0	0	0
TCAATATGAATGTGGGAAATG	889	+	7.5	4.87	2.84	9.36	20.6	0	0	22.61	0.37	0.16	0.47
CTAGAATGACTTACATTGTGA	910	+	3.16	1.77	0.66	3.05	0.5	0	0	0	0	0	0.23
miRU information:
Gene_ID	Gene_Length	Intron	miRNA	miRU start	miRU End
LOC_OS10G23204	5256	LOC_OS10G23204.1-2	osa-miR1436	791	811
LOC_OS10G23204	5256	LOC_OS10G23204.1-2	osa-miR1436	791	811

PhaseCut45:
+Start	+End	FragmentLength	FragmentNumber
805	925	24	6
PhaseCut_HTS_information:
HTS_Seq	MatchSite	HTS_Strand	GSM520640_wildtype	GSM520639_rdr2	GSM520637_dcl1	GSM520638_dcl3	GSM455965_Total	GSM455962_AGO1a	GSM455963_AGO1b	GSM455964_AGO1c	GSM520634_AGO4a	GSM520635_AGO4b	GSM520636_AGO16
TCACAATGTAAGTCATTCTAGCAT	803	-	12.84	9.96	10.71	2.44	4.96	0	0	0	39.65	11.02	7.01
TTCCCACATTCATAGTGATGTTAA	827	-	0	0	0	0	0	0	0	0	0	0	0
TGAATCTAGACATATATATCTATC	851	-	0	0	0	0	0	0	0	0	0	0	0
AATCTAGACATATATATCTATCTA	853	+	0	0	0	0	0.5	0	0	0	0.73	0	0
GATTCATTAACATCAATATGAATG	877	+	1.78	0.22	0.44	0.61	0	0	0	0	0	0	0
TGGGAAATGCTAGAATGACTTACA	901	+	1.58	0.44	0.87	0	2.73	0	0	0	0	0.49	0
miRU information:
Gene_ID	Gene_Length	Intron	miRNA	miRU start	miRU End
LOC_OS10G23204	5256	LOC_OS10G23204.1-2	osa-miR1436	791	811
LOC_OS10G23204	5256	LOC_OS10G23204.1-2	osa-miR1436	791	811


>LOC_OS10G27274.1-1
GTAAGTATTTTTTTTATGCTTGATCTGTGACTGATCTCAAACAGATAAATTGAAATGAGTAACTTGTACACAGATAAAAAAGTGACATGGGACTTGATTAGAGTTACGGTATTTTTATCTTACGAGGCGGCAACATTATTTGAGTTTTATGAGTCAAATATTCTTCCATTTTTTCCTGTCATTTGGTTGTGTCAAGTCATTATTTGAGTTTTATTGGGTAAATTGTGTCCTGACTGGCCCTGAGTTGGATGCAGTGCTTAATTGGTGCAAAAACTGGGCTTAAGTTGCAGTCAATTTCCAGTCATGTGTTTGAAACCATTGTTTTCTGATTACTTTAATTAAATAATCCATGATCACAATATAAACCATATGTGCAAATATCCAGTCATGTGTCGTGTGCATGATCAGATGACTGCTATTGGCTATAATGCAGTGATTCTGAAATTGCTATTTGCCGAGGTTTCCTATTTTTGCTGAACTGCTGCAGCAGAATAGTGCCACCAAATGAAAGTGAACACGTAAGCATATTGTTTGGGAGAAGATCACAGTTCGGAATTTCAGATTATAACCAAGATAAAGAATCACTCAACTTTATGATCGACTTGCTATTCATGTTTATTACTCCCTCCTTTCCTAAATGTTTGACGCCGTTGACTTTTTTAAACATGTTTGACCGTTCGTCTTATTCAAAAACTTTTATGAAATGTGTAAAACTATATGTATACATAAAAGTATATTTAACAATAAATCAAATGATAGGAAAAGAATTAATAATTACTAAAATTTTTTAATAAGACGAACGGTCAAACATTTTTAAAAAAGTCAACGGCGTCAAATATTTTGGGATGGAGGGAGTATAAAATAGTTCCTACTGAACATTGTCGGCTACTTGTTGATTCTTTTTAGGTGGTGTTTGTTCCTCTGCACAAATAGGTCTGCACATGCACATGCGATTTCTCTTACAGTTATTTTGGTGCTTTAAAATGCTTTACGTATTGGTAATATTAGAGCCTAGAGGTCAAAAACTATTTTGTATAGAGAAAATTATCCCACATAGCCATCTGTTGTTTATTCAAGAAATATTATATGTATCTTCAGGGGAACCATATGTGATACACAAATTCAATTTTATGTCCATTGTTAGAGAATCCATTTGCTTGAATCAAAATTAGAGAATCATATATCTGATGGAAAATTGTCTTTTTACCAATATGTTTGCCTTGCAG

PhaseCut87:
+Start	+End	FragmentLength	FragmentNumber
1761	1833	24	3
PhaseCut_HTS_information:
HTS_Seq	MatchSite	HTS_Strand	GSM520640_wildtype	GSM520639_rdr2	GSM520637_dcl1	GSM520638_dcl3	GSM455965_Total	GSM455962_AGO1a	GSM455963_AGO1b	GSM455964_AGO1c	GSM520634_AGO4a	GSM520635_AGO4b	GSM520636_AGO16
TTGACTTTTTTAAACATGTTTGAC	1761	+	1.38	0.22	1.97	0.2	37.23	0	0	0	0	13.82	0
ACCGTTCGTCTTATTCAAAAACTT	1783	-	6.71	1.55	9.61	0.81	5.96	0	0	0	6.98	0.99	1.4
ATGAAATGTGTAAAACTATATGTA	1809	+	0.2	0	0	0	0.25	0	0	0	0.73	0	0
miRU information:
Gene_ID	Gene_Length	Intron	miRNA	miRU start	miRU End
LOC_OS10G27274	3546	LOC_OS10G27274.1-1	osa-miR2123c	1750	1771
LOC_OS10G27274	3546	LOC_OS10G27274.1-1	osa-miR2123b	1750	1771
LOC_OS10G27274	3546	LOC_OS10G27274.1-1	osa-miR2123a	1750	1771


>LOC_OS10G27274.2-1
GTAAGTATTTTTTTTATGCTTGATCTGTGACTGATCTCAAACAGATAAATTGAAATGAGTAACTTGTACACAGATAAAAAAGTGACATGGGACTTGATTAGAGTTACGGTATTTTTATCTTACGAGGCGGCAACATTATTTGAGTTTTATGAGTCAAATATTCTTCCATTTTTTCCTGTCATTTGGTTGTGTCAAGTCATTATTTGAGTTTTATTGGGTAAATTGTGTCCTGACTGGCCCTGAGTTGGATGCAGTGCTTAATTGGTGCAAAAACTGGGCTTAAGTTGCAGTCAATTTCCAGTCATGTGTTTGAAACCATTGTTTTCTGATTACTTTAATTAAATAATCCATGATCACAATATAAACCATATGTGCAAATATCCAGTCATGTGTCGTGTGCATGATCAGATGACTGCTATTGGCTATAATGCAGTGATTCTGAAATTGCTATTTGCCGAGGTTTCCTATTTTTGCTGAACTGCTGCAGCAGAATAGTGCCACCAAATGAAAGTGAACACGTAAGCATATTGTTTGGGAGAAGATCACAGTTCGGAATTTCAGATTATAACCAAGATAAAGAATCACTCAACTTTATGATCGACTTGCTATTCATGTTTATTACTCCCTCCTTTCCTAAATGTTTGACGCCGTTGACTTTTTTAAACATGTTTGACCGTTCGTCTTATTCAAAAACTTTTATGAAATGTGTAAAACTATATGTATACATAAAAGTATATTTAACAATAAATCAAATGATAGGAAAAGAATTAATAATTACTAAAATTTTTTAATAAGACGAACGGTCAAACATTTTTAAAAAAGTCAACGGCGTCAAATATTTTGGGATGGAGGGAGTATAAAATAGTTCCTACTGAACATTGTCGGCTACTTGTTGATTCTTTTTAGGTGGTGTTTGTTCCTCTGCACAAATAGGTCTGCACATGCACATGCGATTTCTCTTACAGTTATTTTGGTGCTTTAAAATGCTTTACGTATTGGTAATATTAGAGCCTAGAGGTCAAAAACTATTTTGTATAGAGAAAATTATCCCACATAGCCATCTGTTGTTTATTCAAGAAATATTATATGTATCTTCAGGGGAACCATATGTGATACACAAATTCAATTTTATGTCCATTGTTAGAGAATCCATTTGCTTGAATCAAAATTAGAGAATCATATATCTGATGGAAAATTGTCTTTTTACCAATATGTTTGCCTTGCAG

PhaseCut87:
+Start	+End	FragmentLength	FragmentNumber
1761	1833	24	3
PhaseCut_HTS_information:
HTS_Seq	MatchSite	HTS_Strand	GSM520640_wildtype	GSM520639_rdr2	GSM520637_dcl1	GSM520638_dcl3	GSM455965_Total	GSM455962_AGO1a	GSM455963_AGO1b	GSM455964_AGO1c	GSM520634_AGO4a	GSM520635_AGO4b	GSM520636_AGO16
TTGACTTTTTTAAACATGTTTGAC	1761	+	1.38	0.22	1.97	0.2	37.23	0	0	0	0	13.82	0
ACCGTTCGTCTTATTCAAAAACTT	1783	-	6.71	1.55	9.61	0.81	5.96	0	0	0	6.98	0.99	1.4
ATGAAATGTGTAAAACTATATGTA	1809	+	0.2	0	0	0	0.25	0	0	0	0.73	0	0
miRU information:
Gene_ID	Gene_Length	Intron	miRNA	miRU start	miRU End
LOC_OS10G27274	3546	LOC_OS10G27274.2-1	osa-miR2123c	1750	1771
LOC_OS10G27274	3546	LOC_OS10G27274.2-1	osa-miR2123b	1750	1771
LOC_OS10G27274	3546	LOC_OS10G27274.2-1	osa-miR2123a	1750	1771


>LOC_OS10G27274.3-1
GTAAGTATTTTTTTTATGCTTGATCTGTGACTGATCTCAAACAGATAAATTGAAATGAGTAACTTGTACACAGATAAAAAAGTGACATGGGACTTGATTAGAGTTACGGTATTTTTATCTTACGAGGCGGCAACATTATTTGAGTTTTATGAGTCAAATATTCTTCCATTTTTTCCTGTCATTTGGTTGTGTCAAGTCATTATTTGAGTTTTATTGGGTAAATTGTGTCCTGACTGGCCCTGAGTTGGATGCAGTGCTTAATTGGTGCAAAAACTGGGCTTAAGTTGCAGTCAATTTCCAGTCATGTGTTTGAAACCATTGTTTTCTGATTACTTTAATTAAATAATCCATGATCACAATATAAACCATATGTGCAAATATCCAGTCATGTGTCGTGTGCATGATCAGATGACTGCTATTGGCTATAATGCAGTGATTCTGAAATTGCTATTTGCCGAGGTTTCCTATTTTTGCTGAACTGCTGCAGCAGAATAGTGCCACCAAATGAAAGTGAACACGTAAGCATATTGTTTGGGAGAAGATCACAGTTCGGAATTTCAGATTATAACCAAGATAAAGAATCACTCAACTTTATGATCGACTTGCTATTCATGTTTATTACTCCCTCCTTTCCTAAATGTTTGACGCCGTTGACTTTTTTAAACATGTTTGACCGTTCGTCTTATTCAAAAACTTTTATGAAATGTGTAAAACTATATGTATACATAAAAGTATATTTAACAATAAATCAAATGATAGGAAAAGAATTAATAATTACTAAAATTTTTTAATAAGACGAACGGTCAAACATTTTTAAAAAAGTCAACGGCGTCAAATATTTTGGGATGGAGGGAGTATAAAATAGTTCCTACTGAACATTGTCGGCTACTTGTTGATTCTTTTTAGGTGGTGTTTGTTCCTCTGCACAAATAGGTCTGCACATGCACATGCGATTTCTCTTACAGTTATTTTGGTGCTTTAAAATGCTTTACGTATTGGTAATATTAGAGCCTAGAGGTCAAAAACTATTTTGTATAGAGAAAATTATCCCACATAGCCATCTGTTGTTTATTCAAGAAATATTATATGTATCTTCAGGGGAACCATATGTGATACACAAATTCAATTTTATGTCCATTGTTAGAGAATCCATTTGCTTGAATCAAAATTAGAGAATCATATATCTGATGGAAAATTGTCTTTTTACCAATATGTTTGCCTTGCAG

PhaseCut87:
+Start	+End	FragmentLength	FragmentNumber
1761	1833	24	3
PhaseCut_HTS_information:
HTS_Seq	MatchSite	HTS_Strand	GSM520640_wildtype	GSM520639_rdr2	GSM520637_dcl1	GSM520638_dcl3	GSM455965_Total	GSM455962_AGO1a	GSM455963_AGO1b	GSM455964_AGO1c	GSM520634_AGO4a	GSM520635_AGO4b	GSM520636_AGO16
TTGACTTTTTTAAACATGTTTGAC	1761	+	1.38	0.22	1.97	0.2	37.23	0	0	0	0	13.82	0
ACCGTTCGTCTTATTCAAAAACTT	1783	-	6.71	1.55	9.61	0.81	5.96	0	0	0	6.98	0.99	1.4
ATGAAATGTGTAAAACTATATGTA	1809	+	0.2	0	0	0	0.25	0	0	0	0.73	0	0
miRU information:
Gene_ID	Gene_Length	Intron	miRNA	miRU start	miRU End
LOC_OS10G27274	3546	LOC_OS10G27274.3-1	osa-miR2123c	1750	1771
LOC_OS10G27274	3546	LOC_OS10G27274.3-1	osa-miR2123b	1750	1771
LOC_OS10G27274	3546	LOC_OS10G27274.3-1	osa-miR2123a	1750	1771


>LOC_OS10G33250.1-4
GTAAGTACTTCATCAGGCTCTTAATAATACTTCCTTCTTCCTTAAATGTTTGACGCCGTTGACTTTTTTAAACATGTTTGACCGTTCGTCTTATTCAAAAACTTTTGTGAAATGTGTAAAACTATATGTATACATAAAAGTATATTTAACAATAAATCAAATGATAGAAAAAGAATTAATAATTATTTAAATTTTTGAATAAGACGAACGGTCAAATATTTTTAAAAAAGTCAATGGCATCAAATATTTTGGGATGGAGGGAGTATGTAAAAGAGTAACTTTACAGTTTTTAAGAAAGCATAGGGGAAGTACCATATTTTATATTGGAGAAATTTTACGGTTTTCAGTATTTCTTTTAAGATAAAGGAGGCTTTATTGATCTTGGATACAATATACTCTAAAACCACTCCTGATATCTGCATAGCTAGGATGCACATGGTCTATAGTTATTGAAAAAGCCAAATAAAAGAAGATGATGTGCATGTCACTCTGCAAAATAAATAACTTGATCATACATGCTGTTTTCACTGTTATAATAATCTGAACTTATGTGATATATTAG

PhaseCut72:
+Start	+End	FragmentLength	FragmentNumber
3254	3374	24	5
PhaseCut_HTS_information:
HTS_Seq	MatchSite	HTS_Strand	GSM520640_wildtype	GSM520639_rdr2	GSM520637_dcl1	GSM520638_dcl3	GSM455965_Total	GSM455962_AGO1a	GSM455963_AGO1b	GSM455964_AGO1c	GSM520634_AGO4a	GSM520635_AGO4b	GSM520636_AGO16
CGCCGTTGACTTTTTTAAACATGT	3252	-	9.68	2.66	10.49	3.87	5.71	0	0	0	44.79	10.36	5.14
TTGACCGTTCGTCTTATTCAAAAA	3276	-	0	0	0	0	0.74	0	0	0	0	0	0
CTTTTGTGAAATGTGTAAAACTAT	3300	-	0	0	0	0	0	0	0	0	0	0	0
ATGTATACATAAAAGTATATTTAA	3324	-	0	0	0	0	0	0	0	0	0	0	0
ATAAATCAAATGATAGAAAAAGAA	3350	+	0.59	0	0.66	0.2	0.25	0	0	0	1.47	0	1.17
miRU information:
Gene_ID	Gene_Length	Intron	miRNA	miRU start	miRU End
LOC_OS10G33250	5905	LOC_OS10G33250.1-4	osa-miR2123c	3246	3267
LOC_OS10G33250	5905	LOC_OS10G33250.1-4	osa-miR2123b	3246	3267
LOC_OS10G33250	5905	LOC_OS10G33250.1-4	osa-miR2123a	3246	3267

PhaseCut82:
+Start	+End	FragmentLength	FragmentNumber
3256	3328	24	3
PhaseCut_HTS_information:
HTS_Seq	MatchSite	HTS_Strand	GSM520640_wildtype	GSM520639_rdr2	GSM520637_dcl1	GSM520638_dcl3	GSM455965_Total	GSM455962_AGO1a	GSM455963_AGO1b	GSM455964_AGO1c	GSM520634_AGO4a	GSM520635_AGO4b	GSM520636_AGO16
CCGTTGACTTTTTTAAACATGTTT	3254	-	44.63	28.56	79.54	17.1	22.83	0	0	0	285.99	61.19	92.36
GACCGTTCGTCTTATTCAAAAACT	3278	-	11.85	6.2	14.86	3.26	8.44	0	0	0	34.51	11.68	25.95
TTTGTGAAATGTGTAAAACTATAT	3302	-	0	0	0	0	0	0	0	0	3.67	0.66	1.4
miRU information:
Gene_ID	Gene_Length	Intron	miRNA	miRU start	miRU End
LOC_OS10G33250	5905	LOC_OS10G33250.1-4	osa-miR2123c	3246	3267
LOC_OS10G33250	5905	LOC_OS10G33250.1-4	osa-miR2123b	3246	3267
LOC_OS10G33250	5905	LOC_OS10G33250.1-4	osa-miR2123a	3246	3267

PhaseCut91:
+Start	+End	FragmentLength	FragmentNumber
3257	3329	24	4
PhaseCut_HTS_information:
HTS_Seq	MatchSite	HTS_Strand	GSM520640_wildtype	GSM520639_rdr2	GSM520637_dcl1	GSM520638_dcl3	GSM455965_Total	GSM455962_AGO1a	GSM455963_AGO1b	GSM455964_AGO1c	GSM520634_AGO4a	GSM520635_AGO4b	GSM520636_AGO16
TTGACTTTTTTAAACATGTTTGAC	3257	+	1.38	0.22	1.97	0.2	37.23	0	0	0	0	13.82	0
ACCGTTCGTCTTATTCAAAAACTT	3279	-	6.71	1.55	9.61	0.81	5.96	0	0	0	6.98	0.99	1.4
TTGTGAAATGTGTAAAACTATATG	3303	-	0	0	0	0	0	0	0	0	0	0.33	0
GTGAAATGTGTAAAACTATATGTA	3305	+	0	0	0	0	0.25	0	0	0	0	0.16	0
miRU information:
Gene_ID	Gene_Length	Intron	miRNA	miRU start	miRU End
LOC_OS10G33250	5905	LOC_OS10G33250.1-4	osa-miR2123c	3246	3267
LOC_OS10G33250	5905	LOC_OS10G33250.1-4	osa-miR2123b	3246	3267
LOC_OS10G33250	5905	LOC_OS10G33250.1-4	osa-miR2123a	3246	3267


>LOC_OS10G33250.2-4
GTAAGTACTTCATCAGGCTCTTAATAATACTTCCTTCTTCCTTAAATGTTTGACGCCGTTGACTTTTTTAAACATGTTTGACCGTTCGTCTTATTCAAAAACTTTTGTGAAATGTGTAAAACTATATGTATACATAAAAGTATATTTAACAATAAATCAAATGATAGAAAAAGAATTAATAATTATTTAAATTTTTGAATAAGACGAACGGTCAAATATTTTTAAAAAAGTCAATGGCATCAAATATTTTGGGATGGAGGGAGTATGTAAAAGAGTAACTTTACAGTTTTTAAGAAAGCATAGGGGAAGTACCATATTTTATATTGGAGAAATTTTACGGTTTTCAGTATTTCTTTTAAGATAAAGGAGGCTTTATTGATCTTGGATACAATATACTCTAAAACCACTCCTGATATCTGCATAGCTAGGATGCACATGGTCTATAGTTATTGAAAAAGCCAAATAAAAGAAGATGATGTGCATGTCACTCTGCAAAATAAATAACTTGATCATACATGCTGTTTTCACTGTTATAATAATCTGAACTTATGTGATATATTAG

PhaseCut72:
+Start	+End	FragmentLength	FragmentNumber
3254	3374	24	5
PhaseCut_HTS_information:
HTS_Seq	MatchSite	HTS_Strand	GSM520640_wildtype	GSM520639_rdr2	GSM520637_dcl1	GSM520638_dcl3	GSM455965_Total	GSM455962_AGO1a	GSM455963_AGO1b	GSM455964_AGO1c	GSM520634_AGO4a	GSM520635_AGO4b	GSM520636_AGO16
CGCCGTTGACTTTTTTAAACATGT	3252	-	9.68	2.66	10.49	3.87	5.71	0	0	0	44.79	10.36	5.14
TTGACCGTTCGTCTTATTCAAAAA	3276	-	0	0	0	0	0.74	0	0	0	0	0	0
CTTTTGTGAAATGTGTAAAACTAT	3300	-	0	0	0	0	0	0	0	0	0	0	0
ATGTATACATAAAAGTATATTTAA	3324	-	0	0	0	0	0	0	0	0	0	0	0
ATAAATCAAATGATAGAAAAAGAA	3350	+	0.59	0	0.66	0.2	0.25	0	0	0	1.47	0	1.17
miRU information:
Gene_ID	Gene_Length	Intron	miRNA	miRU start	miRU End
LOC_OS10G33250	5905	LOC_OS10G33250.2-4	osa-miR2123c	3246	3267
LOC_OS10G33250	5905	LOC_OS10G33250.2-4	osa-miR2123b	3246	3267
LOC_OS10G33250	5905	LOC_OS10G33250.2-4	osa-miR2123a	3246	3267

PhaseCut82:
+Start	+End	FragmentLength	FragmentNumber
3256	3328	24	3
PhaseCut_HTS_information:
HTS_Seq	MatchSite	HTS_Strand	GSM520640_wildtype	GSM520639_rdr2	GSM520637_dcl1	GSM520638_dcl3	GSM455965_Total	GSM455962_AGO1a	GSM455963_AGO1b	GSM455964_AGO1c	GSM520634_AGO4a	GSM520635_AGO4b	GSM520636_AGO16
CCGTTGACTTTTTTAAACATGTTT	3254	-	44.63	28.56	79.54	17.1	22.83	0	0	0	285.99	61.19	92.36
GACCGTTCGTCTTATTCAAAAACT	3278	-	11.85	6.2	14.86	3.26	8.44	0	0	0	34.51	11.68	25.95
TTTGTGAAATGTGTAAAACTATAT	3302	-	0	0	0	0	0	0	0	0	3.67	0.66	1.4
miRU information:
Gene_ID	Gene_Length	Intron	miRNA	miRU start	miRU End
LOC_OS10G33250	5905	LOC_OS10G33250.2-4	osa-miR2123c	3246	3267
LOC_OS10G33250	5905	LOC_OS10G33250.2-4	osa-miR2123b	3246	3267
LOC_OS10G33250	5905	LOC_OS10G33250.2-4	osa-miR2123a	3246	3267

PhaseCut91:
+Start	+End	FragmentLength	FragmentNumber
3257	3329	24	4
PhaseCut_HTS_information:
HTS_Seq	MatchSite	HTS_Strand	GSM520640_wildtype	GSM520639_rdr2	GSM520637_dcl1	GSM520638_dcl3	GSM455965_Total	GSM455962_AGO1a	GSM455963_AGO1b	GSM455964_AGO1c	GSM520634_AGO4a	GSM520635_AGO4b	GSM520636_AGO16
TTGACTTTTTTAAACATGTTTGAC	3257	+	1.38	0.22	1.97	0.2	37.23	0	0	0	0	13.82	0
ACCGTTCGTCTTATTCAAAAACTT	3279	-	6.71	1.55	9.61	0.81	5.96	0	0	0	6.98	0.99	1.4
TTGTGAAATGTGTAAAACTATATG	3303	-	0	0	0	0	0	0	0	0	0	0.33	0
GTGAAATGTGTAAAACTATATGTA	3305	+	0	0	0	0	0.25	0	0	0	0	0.16	0
miRU information:
Gene_ID	Gene_Length	Intron	miRNA	miRU start	miRU End
LOC_OS10G33250	5905	LOC_OS10G33250.2-4	osa-miR2123c	3246	3267
LOC_OS10G33250	5905	LOC_OS10G33250.2-4	osa-miR2123b	3246	3267
LOC_OS10G33250	5905	LOC_OS10G33250.2-4	osa-miR2123a	3246	3267


>LOC_OS10G37480.1-17
GTATGGAGGGAACTTACCACACTATGTTTGAGAATGTATAGGACATTATGGTAAAGTGATAAATTATCTACTTCCTCCGTTTCACAATGTAAGTCATTCTAGCATTTCCCACATTCATATTGATGTTAATAAATCTAGGTAGATATATATGTCTAGATTCATTAACATCAATATGAATGTTGAAAATGCTAGAATGACTTACATTGTGAAACGGAGGGAGTATCTGATAGATTTCTAAGTAACACTTTTACTATTTCATTGCCTCAG

PhaseCut34:
+Start	+End	FragmentLength	FragmentNumber
7927	7975	24	3
PhaseCut_HTS_information:
HTS_Seq	MatchSite	HTS_Strand	GSM520640_wildtype	GSM520639_rdr2	GSM520637_dcl1	GSM520638_dcl3	GSM455965_Total	GSM455962_AGO1a	GSM455963_AGO1b	GSM455964_AGO1c	GSM520634_AGO4a	GSM520635_AGO4b	GSM520636_AGO16
TCCGTTTCACAATGTAAGTCATTC	7925	-	7.31	4.87	7.43	0.61	2.98	0	0	0	5.14	23.19	0.94
TAGCATTTCCCACATTCATATTGA	7949	-	0.99	0	0.87	0.2	0.99	0	0	0	0	7.57	0.47
GCATTTCCCACATTCATATTGATG	7951	+	0	0	0	0	0.25	0	0	0	1.84	0.99	0
miRU information:
Gene_ID	Gene_Length	Intron	miRNA	miRU start	miRU End
LOC_OS10G37480	9661	LOC_OS10G37480.1-17	osa-miR1436	7919	7939
LOC_OS10G37480	9661	LOC_OS10G37480.1-17	osa-miR1436	7919	7939

PhaseCut35:
+Start	+End	FragmentLength	FragmentNumber
7928	7976	24	3
PhaseCut_HTS_information:
HTS_Seq	MatchSite	HTS_Strand	GSM520640_wildtype	GSM520639_rdr2	GSM520637_dcl1	GSM520638_dcl3	GSM455965_Total	GSM455962_AGO1a	GSM455963_AGO1b	GSM455964_AGO1c	GSM520634_AGO4a	GSM520635_AGO4b	GSM520636_AGO16
CCGTTTCACAATGTAAGTCATTCT	7926	-	39.89	7.31	39.11	6.72	1.99	0	0	0	19.46	19.74	5.14
AGCATTTCCCACATTCATATTGAT	7950	-	13.82	6.86	15.95	2.04	13.4	0	0	0	62.78	8.06	10.29
CATTTCCCACATTCATATTGATGT	7952	+	0	0	0	0	0	0	0	0	0	0.16	0
miRU information:
Gene_ID	Gene_Length	Intron	miRNA	miRU start	miRU End
LOC_OS10G37480	9661	LOC_OS10G37480.1-17	osa-miR1436	7919	7939
LOC_OS10G37480	9661	LOC_OS10G37480.1-17	osa-miR1436	7919	7939

PhaseCut42:
+Start	+End	FragmentLength	FragmentNumber
7933	7975	21	3
PhaseCut_HTS_information:
HTS_Seq	MatchSite	HTS_Strand	GSM520640_wildtype	GSM520639_rdr2	GSM520637_dcl1	GSM520638_dcl3	GSM455965_Total	GSM455962_AGO1a	GSM455963_AGO1b	GSM455964_AGO1c	GSM520634_AGO4a	GSM520635_AGO4b	GSM520636_AGO16
TCACAATGTAAGTCATTCTAG	7931	-	3.16	1.77	0.66	3.05	0.5	0	0	0	0	0	0.23
CATTTCCCACATTCATATTGA	7952	-	7.5	4.87	2.84	9.36	20.6	0	0	22.61	0.37	0.16	0.47
TTTCCCACATTCATATTGATG	7954	+	1.18	0	0	0	1.99	0.26	0	26.21	0	0	0
miRU information:
Gene_ID	Gene_Length	Intron	miRNA	miRU start	miRU End
LOC_OS10G37480	9661	LOC_OS10G37480.1-17	osa-miR1436	7919	7939
LOC_OS10G37480	9661	LOC_OS10G37480.1-17	osa-miR1436	7919	7939


>LOC_OS10G37480.2-13
GTATGGAGGGAACTTACCACACTATGTTTGAGAATGTATAGGACATTATGGTAAAGTGATAAATTATCTACTTCCTCCGTTTCACAATGTAAGTCATTCTAGCATTTCCCACATTCATATTGATGTTAATAAATCTAGGTAGATATATATGTCTAGATTCATTAACATCAATATGAATGTTGAAAATGCTAGAATGACTTACATTGTGAAACGGAGGGAGTATCTGATAGATTTCTAAGTAACACTTTTACTATTTCATTGCCTCAG

PhaseCut34:
+Start	+End	FragmentLength	FragmentNumber
7927	7975	24	3
PhaseCut_HTS_information:
HTS_Seq	MatchSite	HTS_Strand	GSM520640_wildtype	GSM520639_rdr2	GSM520637_dcl1	GSM520638_dcl3	GSM455965_Total	GSM455962_AGO1a	GSM455963_AGO1b	GSM455964_AGO1c	GSM520634_AGO4a	GSM520635_AGO4b	GSM520636_AGO16
TCCGTTTCACAATGTAAGTCATTC	7925	-	7.31	4.87	7.43	0.61	2.98	0	0	0	5.14	23.19	0.94
TAGCATTTCCCACATTCATATTGA	7949	-	0.99	0	0.87	0.2	0.99	0	0	0	0	7.57	0.47
GCATTTCCCACATTCATATTGATG	7951	+	0	0	0	0	0.25	0	0	0	1.84	0.99	0
miRU information:
Gene_ID	Gene_Length	Intron	miRNA	miRU start	miRU End
LOC_OS10G37480	9661	LOC_OS10G37480.2-13	osa-miR1436	7919	7939
LOC_OS10G37480	9661	LOC_OS10G37480.2-13	osa-miR1436	7919	7939

PhaseCut35:
+Start	+End	FragmentLength	FragmentNumber
7928	7976	24	3
PhaseCut_HTS_information:
HTS_Seq	MatchSite	HTS_Strand	GSM520640_wildtype	GSM520639_rdr2	GSM520637_dcl1	GSM520638_dcl3	GSM455965_Total	GSM455962_AGO1a	GSM455963_AGO1b	GSM455964_AGO1c	GSM520634_AGO4a	GSM520635_AGO4b	GSM520636_AGO16
CCGTTTCACAATGTAAGTCATTCT	7926	-	39.89	7.31	39.11	6.72	1.99	0	0	0	19.46	19.74	5.14
AGCATTTCCCACATTCATATTGAT	7950	-	13.82	6.86	15.95	2.04	13.4	0	0	0	62.78	8.06	10.29
CATTTCCCACATTCATATTGATGT	7952	+	0	0	0	0	0	0	0	0	0	0.16	0
miRU information:
Gene_ID	Gene_Length	Intron	miRNA	miRU start	miRU End
LOC_OS10G37480	9661	LOC_OS10G37480.2-13	osa-miR1436	7919	7939
LOC_OS10G37480	9661	LOC_OS10G37480.2-13	osa-miR1436	7919	7939

PhaseCut42:
+Start	+End	FragmentLength	FragmentNumber
7933	7975	21	3
PhaseCut_HTS_information:
HTS_Seq	MatchSite	HTS_Strand	GSM520640_wildtype	GSM520639_rdr2	GSM520637_dcl1	GSM520638_dcl3	GSM455965_Total	GSM455962_AGO1a	GSM455963_AGO1b	GSM455964_AGO1c	GSM520634_AGO4a	GSM520635_AGO4b	GSM520636_AGO16
TCACAATGTAAGTCATTCTAG	7931	-	3.16	1.77	0.66	3.05	0.5	0	0	0	0	0	0.23
CATTTCCCACATTCATATTGA	7952	-	7.5	4.87	2.84	9.36	20.6	0	0	22.61	0.37	0.16	0.47
TTTCCCACATTCATATTGATG	7954	+	1.18	0	0	0	1.99	0.26	0	26.21	0	0	0
miRU information:
Gene_ID	Gene_Length	Intron	miRNA	miRU start	miRU End
LOC_OS10G37480	9661	LOC_OS10G37480.2-13	osa-miR1436	7919	7939
LOC_OS10G37480	9661	LOC_OS10G37480.2-13	osa-miR1436	7919	7939


>LOC_OS11G32369.1-8
GTAACTTACAATTTCTGTGTTTAGTTTGTTGGCAAATATTGCACTGATTGTCATAGGTTTCAACTTTCAACATTCATTTTTAAGCCTTTACAAGCAAATAACTTGATTCTCTGAAATGTTGCCTGAAGACCTGATGACCACCAATAGGGGAAGAGTGAAAGGTACTCCCTCCGTTTCACAATGTAAGTCATTCTAGCATTTCCCACATTCATATTGATATTAATGAATCTAGACATATATATCTATCTAGATTCATTAACATCAATATGAATGTGGAAAATGCTAGAATGACTTACATTGTGAAACAGAGGAAGTATGAAGTAGATTAAGTCTGAGGAGAATCATTGGCACCATTCCAGTATATTCCTTTGAACTGAATGAGAGCATCCTTGAGAATATATCCCTTGTCATGAATACCAACAATTGCCAACTGATGTAGTACTGCTGAGCATGCAGATCCACCCCATAGGGATTGGATATTTCCTGAATCCAAACTGGTTGCATTATAGAGACTGCATGGACCACTAACAAATGACCAACTCTAGATAGGAATCAGGGCTTTCCTGTACTGGAACTTGTTCTGAAAGCCAATATTTAGTCCTTGCTTTGCATTGAAGTTCAGAGTGAAGAACCTGATCTCTTAAGTTATAAAATTTTTTGATGGCCAGTTTTGATAGTGAATACCCTGATTTGAAG

PhaseCut50:
+Start	+End	FragmentLength	FragmentNumber
5231	5375	24	8
PhaseCut_HTS_information:
HTS_Seq	MatchSite	HTS_Strand	GSM520640_wildtype	GSM520639_rdr2	GSM520637_dcl1	GSM520638_dcl3	GSM455965_Total	GSM455962_AGO1a	GSM455963_AGO1b	GSM455964_AGO1c	GSM520634_AGO4a	GSM520635_AGO4b	GSM520636_AGO16
CCGTTTCACAATGTAAGTCATTCT	5229	-	39.89	7.31	39.11	6.72	1.99	0	0	0	19.46	19.74	5.14
AGCATTTCCCACATTCATATTGAT	5253	-	13.82	6.86	15.95	2.04	13.4	0	0	0	62.78	8.06	10.29
ATTAATGAATCTAGACATATATAT	5277	-	0	0	0.22	0.2	1.49	0	0	0	0	0	0.7
TAATGAATCTAGACATATATATCT	5279	+	0.2	0	0	0	0.5	0	0	0	0	0.16	0
CTATCTAGATTCATTAACATCAAT	5301	-	0.59	0.22	0.87	0.41	0.99	0	0	0	1.47	0.33	0.47
ATGAATGTGGAAAATGCTAGAATG	5325	-	0	0	0	0	0	0	0	0	0	0	0
GAATGTGGAAAATGCTAGAATGAC	5327	+	3.95	6.64	2.62	1.02	1.24	0	0	0	0.37	13.16	1.87
TTACATTGTGAAACAGAGGAAGTA	5351	+	0	0	0	0	0	0	0	0	0	0	0
miRU information:
Gene_ID	Gene_Length	Intron	miRNA	miRU start	miRU End
LOC_OS11G32369	8245	LOC_OS11G32369.1-8	osa-miR1436	5222	5242
LOC_OS11G32369	8245	LOC_OS11G32369.1-8	osa-miR1436	5222	5242

PhaseCut66:
+Start	+End	FragmentLength	FragmentNumber
5236	5362	21	6
PhaseCut_HTS_information:
HTS_Seq	MatchSite	HTS_Strand	GSM520640_wildtype	GSM520639_rdr2	GSM520637_dcl1	GSM520638_dcl3	GSM455965_Total	GSM455962_AGO1a	GSM455963_AGO1b	GSM455964_AGO1c	GSM520634_AGO4a	GSM520635_AGO4b	GSM520636_AGO16
TCACAATGTAAGTCATTCTAG	5234	-	3.16	1.77	0.66	3.05	0.5	0	0	0	0	0	0.23
CATTTCCCACATTCATATTGA	5255	-	7.5	4.87	2.84	9.36	20.6	0	0	22.61	0.37	0.16	0.47
TATTAATGAATCTAGACATAT	5276	-	0	0	0	0.2	0.5	0	0	0	0	0	0
ATATCTATCTAGATTCATTAA	5297	-	2.76	0	1.53	0.81	9.18	2.11	0	0	0	0	0
CATCAATATGAATGTGGAAAA	5318	-	0.59	0	0	0.41	1.49	0	0	13.62	0	0	0
CTAGAATGACTTACATTGTGA	5341	+	3.16	1.77	0.66	3.05	0.5	0	0	0	0	0	0.23
miRU information:
Gene_ID	Gene_Length	Intron	miRNA	miRU start	miRU End
LOC_OS11G32369	8245	LOC_OS11G32369.1-8	osa-miR1436	5222	5242
LOC_OS11G32369	8245	LOC_OS11G32369.1-8	osa-miR1436	5222	5242


>LOC_OS11G34300.2-6
GTGTCTCTCACTTTCAAATATGTTTTATTGTGAAGTATTTGATTTCCATGAAGTTCATTTTCCATCAATTATGATACTGCAATTTGCCTTTTGAGATATCATTTCTAAACTACTGATATTAAGCATATTTCTGCTCCTTTGAACTAATAATACTTTTTTATTAATTCTCTTTTTATTTCTAGTACTACTCCCTCCGTTTCACAATGTAAGTCATTCTAGCATTTCTCACATTCATATTGATGTCAATGAATCTAGACATATATATCTGTCTAGATTCATTAACATCAATATGAATATAGGAAATGCTAAAATGACTTACATTGTGAAACGGAGGAAGTACATGATTTGGCAGTTATGTTCATTTTTCATCATACATGTGGAAAATGGGAACATTCTATGGTCCATATGGACCTTTCTTCTCTTTTTACAATATAAGTATAACACTTAAAGTTCTTGACCTTTTGTTGTATGATGATGACTATTTCATTTTCTCAACATTTCTAAAATTGTAATGATGAATTTTAGGAAATCTTGCTGCTTCGGTGCTTCGTTTAGTTCTTTACACAACAATCCGATTTCTGGACTACATGATGTTTGCTTACCAGCAAAAATAATCTAGCTGTGTAAGAATTGTTAGTATGGATAAATTTAGAACACATGTTAAATTTAAATTGGTAGTTTGGAACTATGAACTAATGTTTTACATTGTGCGAAGAGAATTCGTTACCTACCTATTATGGTTATGGAGACTGACAAACTTAACATTTTGAAGCTTTCAGCTATATTTGGCAAGCATGTGGTAGATCATTTTATCTATCAAGTTGTTTTGTGGTATATTTGTAAACATAATGACAACTCTGCCCTGGTTGATCCAG

PhaseCut41:
+Start	+End	FragmentLength	FragmentNumber
3454	3559	21	5
PhaseCut_HTS_information:
HTS_Seq	MatchSite	HTS_Strand	GSM520640_wildtype	GSM520639_rdr2	GSM520637_dcl1	GSM520638_dcl3	GSM455965_Total	GSM455962_AGO1a	GSM455963_AGO1b	GSM455964_AGO1c	GSM520634_AGO4a	GSM520635_AGO4b	GSM520636_AGO16
TCCGTTTCACAATGTAAGTCA	3452	-	7.11	3.54	2.62	7.53	1.49	0	0	11.05	0	0	0
TTCTAGCATTTCTCACATTCA	3473	-	134.1	105.6	4.59	121.53	49.39	10.29	0	11.05	0	0.33	0.94
TTGATGTCAATGAATCTAGAC	3496	+	0	0	0	0	0	0	0	0	0	0	0
ATATATATCTGTCTAGATTCA	3517	+	0	0	0	0	0	0	0	0	0	0	0
CATTAACATCAATATGAATAT	3536	-	0.59	0	0	0	0.5	0	0	0	0	0.16	0
miRU information:
Gene_ID	Gene_Length	Intron	miRNA	miRU start	miRU End
LOC_OS11G34300	8752	LOC_OS11G34300.2-6	osa-miR1436	3446	3466
LOC_OS11G34300	8752	LOC_OS11G34300.2-6	osa-miR1436	3446	3466

PhaseCut42:
+Start	+End	FragmentLength	FragmentNumber
3455	3518	21	3
PhaseCut_HTS_information:
HTS_Seq	MatchSite	HTS_Strand	GSM520640_wildtype	GSM520639_rdr2	GSM520637_dcl1	GSM520638_dcl3	GSM455965_Total	GSM455962_AGO1a	GSM455963_AGO1b	GSM455964_AGO1c	GSM520634_AGO4a	GSM520635_AGO4b	GSM520636_AGO16
CCGTTTCACAATGTAAGTCAT	3453	-	2.76	1.55	2.84	10.79	0	0	0	0	0	0.16	0
TCTAGCATTTCTCACATTCAT	3474	-	8.29	4.43	0.66	9.36	1.49	0	0	0	0	0	0.23
TGATGTCAATGAATCTAGACA	3497	+	0.2	0	0	0	0	0	0	0	0	0	0
miRU information:
Gene_ID	Gene_Length	Intron	miRNA	miRU start	miRU End
LOC_OS11G34300	8752	LOC_OS11G34300.2-6	osa-miR1436	3446	3466
LOC_OS11G34300	8752	LOC_OS11G34300.2-6	osa-miR1436	3446	3466


>LOC_OS11G34300.3-3
GTGTCTCTCACTTTCAAATATGTTTTATTGTGAAGTATTTGATTTCCATGAAGTTCATTTTCCATCAATTATGATACTGCAATTTGCCTTTTGAGATATCATTTCTAAACTACTGATATTAAGCATATTTCTGCTCCTTTGAACTAATAATACTTTTTTATTAATTCTCTTTTTATTTCTAGTACTACTCCCTCCGTTTCACAATGTAAGTCATTCTAGCATTTCTCACATTCATATTGATGTCAATGAATCTAGACATATATATCTGTCTAGATTCATTAACATCAATATGAATATAGGAAATGCTAAAATGACTTACATTGTGAAACGGAGGAAGTACATGATTTGGCAGTTATGTTCATTTTTCATCATACATGTGGAAAATGGGAACATTCTATGGTCCATATGGACCTTTCTTCTCTTTTTACAATATAAGTATAACACTTAAAGTTCTTGACCTTTTGTTGTATGATGATGACTATTTCATTTTCTCAACATTTCTAAAATTGTAATGATGAATTTTAGGAAATCTTGCTGCTTCGGTGCTTCGTTTAGTTCTTTACACAACAATCCGATTTCTGGACTACATGATGTTTGCTTACCAGCAAAAATAATCTAGCTGTGTAAGAATTGTTAGTATGGATAAATTTAGAACACATGTTAAATTTAAATTGGTAGTTTGGAACTATGAACTAATGTTTTACATTGTGCGAAGAGAATTCGTTACCTACCTATTATGGTTATGGAGACTGACAAACTTAACATTTTGAAGCTTTCAGCTATATTTGGCAAGCATGTGGTAGATCATTTTATCTATCAAGTTGTTTTGTGGTATATTTGTAAACATAATGACAACTCTGCCCTGGTTGATCCAG

PhaseCut41:
+Start	+End	FragmentLength	FragmentNumber
3454	3559	21	5
PhaseCut_HTS_information:
HTS_Seq	MatchSite	HTS_Strand	GSM520640_wildtype	GSM520639_rdr2	GSM520637_dcl1	GSM520638_dcl3	GSM455965_Total	GSM455962_AGO1a	GSM455963_AGO1b	GSM455964_AGO1c	GSM520634_AGO4a	GSM520635_AGO4b	GSM520636_AGO16
TCCGTTTCACAATGTAAGTCA	3452	-	7.11	3.54	2.62	7.53	1.49	0	0	11.05	0	0	0
TTCTAGCATTTCTCACATTCA	3473	-	134.1	105.6	4.59	121.53	49.39	10.29	0	11.05	0	0.33	0.94
TTGATGTCAATGAATCTAGAC	3496	+	0	0	0	0	0	0	0	0	0	0	0
ATATATATCTGTCTAGATTCA	3517	+	0	0	0	0	0	0	0	0	0	0	0
CATTAACATCAATATGAATAT	3536	-	0.59	0	0	0	0.5	0	0	0	0	0.16	0
miRU information:
Gene_ID	Gene_Length	Intron	miRNA	miRU start	miRU End
LOC_OS11G34300	8752	LOC_OS11G34300.3-3	osa-miR1436	3446	3466
LOC_OS11G34300	8752	LOC_OS11G34300.3-3	osa-miR1436	3446	3466

PhaseCut42:
+Start	+End	FragmentLength	FragmentNumber
3455	3518	21	3
PhaseCut_HTS_information:
HTS_Seq	MatchSite	HTS_Strand	GSM520640_wildtype	GSM520639_rdr2	GSM520637_dcl1	GSM520638_dcl3	GSM455965_Total	GSM455962_AGO1a	GSM455963_AGO1b	GSM455964_AGO1c	GSM520634_AGO4a	GSM520635_AGO4b	GSM520636_AGO16
CCGTTTCACAATGTAAGTCAT	3453	-	2.76	1.55	2.84	10.79	0	0	0	0	0	0.16	0
TCTAGCATTTCTCACATTCAT	3474	-	8.29	4.43	0.66	9.36	1.49	0	0	0	0	0	0.23
TGATGTCAATGAATCTAGACA	3497	+	0.2	0	0	0	0	0	0	0	0	0	0
miRU information:
Gene_ID	Gene_Length	Intron	miRNA	miRU start	miRU End
LOC_OS11G34300	8752	LOC_OS11G34300.3-3	osa-miR1436	3446	3466
LOC_OS11G34300	8752	LOC_OS11G34300.3-3	osa-miR1436	3446	3466


>LOC_OS11G34305.1-6
GTGTCTCTCACTTTCAAATATGTTTTATTGTGAAGTATTTGATTTCCATGAAGTTCATTTTCCATCAATTATGATACTGCAATTTGCCTTTTGAGATATCATTTCTAAACTACTGATATTAAGCATATTTCTGCTCCTTTGAACTAATAATACTTTTTTATTAATTCTCTTTTTATTTCTAGTACTACTCCCTCCGTTTCACAATGTAAGTCATTCTAGCATTTCTCACATTCATATTGATGTCAATGAATCTAGACATATATATCTGTCTAGATTCATTAACATCAATATGAATATAGGAAATGCTAAAATGACTTACATTGTGAAACGGAGGAAGTACATGATTTGGCAGTTATGTTCATTTTTCATCATACATGTGGAAAATGGGAACATTCTATGGTCCATATGGACCTTTCTTCTCTTTTTACAATATAAGTATAACACTTAAAGTTCTTGACCTTTTGTTGTATGATGATGACTATTTCATTTTCTCAACATTTCTAAAATTGTAATGATGAATTTTAGGAAATCTTGCTGCTTCGGTGCTTCGTTTAGTTCTTTACACAACAATCCGATTTCTGGACTACATGATGTTTGCTTACCAGCAAAAATAATCTAGCTGTGTAAGAATTGTTAGTATGGATAAATTTAGAACACATGTTAAATTTAAATTGGTAGTTTGGAACTATGAACTAATGTTTTACATTGTGCGAAGAGAATTCGTTACCTACCTATTATGGTTATGGAGACTGACAAACTTAACATTTTGAAGCTTTCAGCTATATTTGGCAAGCATGTGGTAGATCATTTTATCTATCAAGTTGTTTTGTGGTATATTTGTAAACATAATGACAACTCTGCCCTGGTTGATCCAG

PhaseCut41:
+Start	+End	FragmentLength	FragmentNumber
4373	4478	21	5
PhaseCut_HTS_information:
HTS_Seq	MatchSite	HTS_Strand	GSM520640_wildtype	GSM520639_rdr2	GSM520637_dcl1	GSM520638_dcl3	GSM455965_Total	GSM455962_AGO1a	GSM455963_AGO1b	GSM455964_AGO1c	GSM520634_AGO4a	GSM520635_AGO4b	GSM520636_AGO16
TCCGTTTCACAATGTAAGTCA	4371	-	7.11	3.54	2.62	7.53	1.49	0	0	11.05	0	0	0
TTCTAGCATTTCTCACATTCA	4392	-	134.1	105.6	4.59	121.53	49.39	10.29	0	11.05	0	0.33	0.94
TTGATGTCAATGAATCTAGAC	4415	+	0	0	0	0	0	0	0	0	0	0	0
ATATATATCTGTCTAGATTCA	4436	+	0	0	0	0	0	0	0	0	0	0	0
CATTAACATCAATATGAATAT	4455	-	0.59	0	0	0	0.5	0	0	0	0	0.16	0
miRU information:
Gene_ID	Gene_Length	Intron	miRNA	miRU start	miRU End
LOC_OS11G34305	9746	LOC_OS11G34305.1-6	osa-miR1436	4365	4385
LOC_OS11G34305	9746	LOC_OS11G34305.1-6	osa-miR1436	4365	4385

PhaseCut42:
+Start	+End	FragmentLength	FragmentNumber
4374	4437	21	3
PhaseCut_HTS_information:
HTS_Seq	MatchSite	HTS_Strand	GSM520640_wildtype	GSM520639_rdr2	GSM520637_dcl1	GSM520638_dcl3	GSM455965_Total	GSM455962_AGO1a	GSM455963_AGO1b	GSM455964_AGO1c	GSM520634_AGO4a	GSM520635_AGO4b	GSM520636_AGO16
CCGTTTCACAATGTAAGTCAT	4372	-	2.76	1.55	2.84	10.79	0	0	0	0	0	0.16	0
TCTAGCATTTCTCACATTCAT	4393	-	8.29	4.43	0.66	9.36	1.49	0	0	0	0	0	0.23
TGATGTCAATGAATCTAGACA	4416	+	0.2	0	0	0	0	0	0	0	0	0	0
miRU information:
Gene_ID	Gene_Length	Intron	miRNA	miRU start	miRU End
LOC_OS11G34305	9746	LOC_OS11G34305.1-6	osa-miR1436	4365	4385
LOC_OS11G34305	9746	LOC_OS11G34305.1-6	osa-miR1436	4365	4385


>LOC_OS11G34460.1-1
GTGAGCCCTCGTGCGCGCCCTGCTCTTAGCTGTTCCCCGATCGATGCCGCTCTGCTCTGATCTGGTGTGGTTGGATGGGGATGGCGAAATGCTGCTTGTTTTTTTTTTTTGGTGCTCTCGATTCGATTCCAGCTCGATATGTTGGCGAGATTGATGGTGGTTGTGGATGGCTGTGTTGTTGAATTTAATGAGCTTTTGCCGTGCAGTCAAACCTTGAGATTTTAATGCGCATTTGTTAGAATTAGGGGGTTCCTGTACAGGCGTACGGTGCAGAGTGCGCACCACTCTGTCTCTGCCTTAATGCTTGCAATTGCGGCGATGATGCGTGATTCCTGACTAGTTGCTGTAAATTTTAGCATTTTATCCTCACTTTTGATTGGTTGTTTTTTTTTTTTTTGAAATTTATAGATGGGTATCATGCCAGTATGAGATTTAGCCAGAATTTGAAGTGTACTGTTTCTGTTAGACCATCTGTATTTTAGAGCCAATCTCTGAGTAATGGTGACATTGTTGATTTTTAATCTACACATTAAGCACAGCACGAGCAAGCCAACAATCGAAGTAAATTGTAGATAATGTTGTTCAAGTACAGTAAAAGCCTGAAAGGTGCTTACGCGATCTAGTTTGGATATATTCATGTTATTGCTAAATTTATGAAATGGCTTTTGAAACAAATTTTGTGTATGGAAGTTCTATATCGCATATTTGCATTGGACCTTAGAGGCGAACAACGAAATGTTCATATATTCTTTCTGGCTCTGGGTCATTTTTGTTTTCTGGTGGGAAGAGGCTGGGCAAGCAAGGGTGATGGCTACCCGTTAGATATTTTCCCCTGATATATCTTCTCTTCTCTTGCTCTACTAAAGTAGCCACTTGCACATAGAAAAAGGGATGATGGAAGAATAAACTGTAGCATATATTGTGAATATAAAATGAGATGGGTAGGCCATTAATTGGAATATAGCACAGTTGTCTGTAGCATGTGGGTACAAAAATTTACAACAGGGAGCATCACGGTTTTAGCCAGGCCTTTTTATTTTTTACCACCGGGCTACCAATTAATACTTAGTAACTTTAGTCTTCCATTGGCATATATCATATTTAGTGGTCGCCTGCTAGTGCTCTAGGAGGATATATTATACTGGATTAGTAAGACTTTTTCCTCCTCTCTTGGATGGTACTGGAAAATAATTAACTATGAATGTATTCACATGACAAATTAACATTGAATTTGGACACCAACTGTGAAATTTGATCCGTATTAACAATATGGAAAGCTATTATTGGTGACAACCTTATAAGTGTACTACAGTACTACACCTGCAAGGGTTTTCAGTTGACAAGTAGCTGATTATGGTCAGTTTCAGAATTCGGAACTCAATTTTGAGCATAAATGGAAGTTCTGGATGTAATATGAAGATAAACTTTGAGAAATTTGACTTGGGTTGTAAATGTTTGAACTTGATTTTCGTGCTGTACTGCTTAAGGCTGTCTTCAGGAGGCAAGGTTTACCTCCTGACACGGAAAACAATGTAAGCGATTAGAGCGAGATTAGTTAAGTACTAGCCTAAAAAAAATTAAAAAATGGATTAATATGATTTTTTTTAAAGCAACTTTCCTATAGGAAAATTTTGCAAAGAACACACCGTTTAGCAGTTTGAAAAGCGTGCGCGCAGAAAACGAGAGATGTGAGTTGGGAAAGAAGGGGAAAGTCTTTTAGGGACTCATTCCGTAAATGTCGTTTTACCATTTTGTGGTGATTTGCTCTAATCGTCCACGTCGAATGGTAAATATTCTTGTGTGCAGTCTGCACAATTAGCCTCTCTTTTGTCAGATTATGAAAATTCTTGAAAAACAATTTATTGAATTGCTTACATGATGCAAGAACTTGTCTCTTATATTACATTTTGACATATCATGCCATCACAAACAATTCCAAACATATTAATTTTATTTCCAAAAGATTCATTGGATGAGTTTAGTTAAACCTGTGTTCCATCATAAGTACTCCCTCCTTCCCTAAATGTTTGACACGGTTGACTTTTTTAAACATGTTTGACCGTTCGTCTTATTCAAAAACTTTTGTGAAATGTGTAAAACTATATGTATACATAAAAGTATATTTAACAATAAATCAAATGATAGGAAAAGAATTAATAATTACTTAAATTTTTTGAATAAGACGAACGGTCAAACATTTTTAAAAAAGTCAACGGCGTCAAACATTTTGGGATGGAGGGAGTAGTTTGGACATTCAGCAATCAGCATAAGCTCTAGGCATTGGCTAACATAATTAAGTATTCAATGTAGGGTTTTTTTTTTTTTTTTGCATTTCGACTAAAGTCCAACAAAGCATAAAAAAAATAGCTGGACTAGTTTCTGCCTAATGTTTAGCAATGTTAGCAATTAGCACTAGGTTAACAGAATACATTTGAAACCAAACAAAAAGCCACATTCTTCTTCGTTGTCTGCGACAAAGCTAATAGACAAATGCATGTTCTCTATGCTTGAATTGCTGTTATTCTACTATCATTTTTCATTTATACGAGTTGTTCAACTGTATCATATTTGCATCAAGCTAACAGTGACATAACTTGACAGAGGGCCTAGAGAAGCTTCTCACATTACTCTGTTGACTCAAACTTGTTTCAG

PhaseCut36:
+Start	+End	FragmentLength	FragmentNumber
2435	2507	24	4
PhaseCut_HTS_information:
HTS_Seq	MatchSite	HTS_Strand	GSM520640_wildtype	GSM520639_rdr2	GSM520637_dcl1	GSM520638_dcl3	GSM455965_Total	GSM455962_AGO1a	GSM455963_AGO1b	GSM455964_AGO1c	GSM520634_AGO4a	GSM520635_AGO4b	GSM520636_AGO16
TTGACTTTTTTAAACATGTTTGAC	2435	+	1.38	0.22	1.97	0.2	37.23	0	0	0	0	13.82	0
ACCGTTCGTCTTATTCAAAAACTT	2457	-	6.71	1.55	9.61	0.81	5.96	0	0	0	6.98	0.99	1.4
TTGTGAAATGTGTAAAACTATATG	2481	-	0	0	0	0	0	0	0	0	0	0.33	0
GTGAAATGTGTAAAACTATATGTA	2483	+	0	0	0	0	0.25	0	0	0	0	0.16	0
miRU information:
Gene_ID	Gene_Length	Intron	miRNA	miRU start	miRU End
LOC_OS11G34460	4851	LOC_OS11G34460.1-1	osa-miR2123c	2424	2445
LOC_OS11G34460	4851	LOC_OS11G34460.1-1	osa-miR2123b	2424	2445
LOC_OS11G34460	4851	LOC_OS11G34460.1-1	osa-miR2123a	2424	2445


>LOC_OS11G34460.3-1
GTGAGCCCTCGTGCGCGCCCTGCTCTTAGCTGTTCCCCGATCGATGCCGCTCTGCTCTGATCTGGTGTGGTTGGATGGGGATGGCGAAATGCTGCTTGTTTTTTTTTTTTGGTGCTCTCGATTCGATTCCAGCTCGATATGTTGGCGAGATTGATGGTGGTTGTGGATGGCTGTGTTGTTGAATTTAATGAGCTTTTGCCGTGCAGTCAAACCTTGAGATTTTAATGCGCATTTGTTAGAATTAGGGGGTTCCTGTACAGGCGTACGGTGCAGAGTGCGCACCACTCTGTCTCTGCCTTAATGCTTGCAATTGCGGCGATGATGCGTGATTCCTGACTAGTTGCTGTAAATTTTAGCATTTTATCCTCACTTTTGATTGGTTGTTTTTTTTTTTTTTGAAATTTATAGATGGGTATCATGCCAGTATGAGATTTAGCCAGAATTTGAAGTGTACTGTTTCTGTTAGACCATCTGTATTTTAGAGCCAATCTCTGAGTAATGGTGACATTGTTGATTTTTAATCTACACATTAAGCACAGCACGAGCAAGCCAACAATCGAAGTAAATTGTAGATAATGTTGTTCAAGTACAGTAAAAGCCTGAAAGGTGCTTACGCGATCTAGTTTGGATATATTCATGTTATTGCTAAATTTATGAAATGGCTTTTGAAACAAATTTTGTGTATGGAAGTTCTATATCGCATATTTGCATTGGACCTTAGAGGCGAACAACGAAATGTTCATATATTCTTTCTGGCTCTGGGTCATTTTTGTTTTCTGGTGGGAAGAGGCTGGGCAAGCAAGGGTGATGGCTACCCGTTAGATATTTTCCCCTGATATATCTTCTCTTCTCTTGCTCTACTAAAGTAGCCACTTGCACATAGAAAAAGGGATGATGGAAGAATAAACTGTAGCATATATTGTGAATATAAAATGAGATGGGTAGGCCATTAATTGGAATATAGCACAGTTGTCTGTAGCATGTGGGTACAAAAATTTACAACAGGGAGCATCACGGTTTTAGCCAGGCCTTTTTATTTTTTACCACCGGGCTACCAATTAATACTTAGTAACTTTAGTCTTCCATTGGCATATATCATATTTAGTGGTCGCCTGCTAGTGCTCTAGGAGGATATATTATACTGGATTAGTAAGACTTTTTCCTCCTCTCTTGGATGGTACTGGAAAATAATTAACTATGAATGTATTCACATGACAAATTAACATTGAATTTGGACACCAACTGTGAAATTTGATCCGTATTAACAATATGGAAAGCTATTATTGGTGACAACCTTATAAGTGTACTACAGTACTACACCTGCAAGGGTTTTCAGTTGACAAGTAGCTGATTATGGTCAGTTTCAGAATTCGGAACTCAATTTTGAGCATAAATGGAAGTTCTGGATGTAATATGAAGATAAACTTTGAGAAATTTGACTTGGGTTGTAAATGTTTGAACTTGATTTTCGTGCTGTACTGCTTAAGGCTGTCTTCAGGAGGCAAGGTTTACCTCCTGACACGGAAAACAATGTAAGCGATTAGAGCGAGATTAGTTAAGTACTAGCCTAAAAAAAATTAAAAAATGGATTAATATGATTTTTTTTAAAGCAACTTTCCTATAGGAAAATTTTGCAAAGAACACACCGTTTAGCAGTTTGAAAAGCGTGCGCGCAGAAAACGAGAGATGTGAGTTGGGAAAGAAGGGGAAAGTCTTTTAGGGACTCATTCCGTAAATGTCGTTTTACCATTTTGTGGTGATTTGCTCTAATCGTCCACGTCGAATGGTAAATATTCTTGTGTGCAGTCTGCACAATTAGCCTCTCTTTTGTCAGATTATGAAAATTCTTGAAAAACAATTTATTGAATTGCTTACATGATGCAAGAACTTGTCTCTTATATTACATTTTGACATATCATGCCATCACAAACAATTCCAAACATATTAATTTTATTTCCAAAAGATTCATTGGATGAGTTTAGTTAAACCTGTGTTCCATCATAAGTACTCCCTCCTTCCCTAAATGTTTGACACGGTTGACTTTTTTAAACATGTTTGACCGTTCGTCTTATTCAAAAACTTTTGTGAAATGTGTAAAACTATATGTATACATAAAAGTATATTTAACAATAAATCAAATGATAGGAAAAGAATTAATAATTACTTAAATTTTTTGAATAAGACGAACGGTCAAACATTTTTAAAAAAGTCAACGGCGTCAAACATTTTGGGATGGAGGGAGTAGTTTGGACATTCAGCAATCAGCATAAGCTCTAGGCATTGGCTAACATAATTAAGTATTCAATGTAGGGTTTTTTTTTTTTTTTTGCATTTCGACTAAAGTCCAACAAAGCATAAAAAAAATAGCTGGACTAGTTTCTGCCTAATGTTTAGCAATGTTAGCAATTAGCACTAGGTTAACAGAATACATTTGAAACCAAACAAAAAGCCACATTCTTCTTCGTTGTCTGCGACAAAGCTAATAGACAAATGCATGTTCTCTATGCTTGAATTGCTGTTATTCTACTATCATTTTTCATTTATACGAGTTGTTCAACTGTATCATATTTGCATCAAGCTAACAGTGACATAACTTGACAG

PhaseCut36:
+Start	+End	FragmentLength	FragmentNumber
2435	2507	24	4
PhaseCut_HTS_information:
HTS_Seq	MatchSite	HTS_Strand	GSM520640_wildtype	GSM520639_rdr2	GSM520637_dcl1	GSM520638_dcl3	GSM455965_Total	GSM455962_AGO1a	GSM455963_AGO1b	GSM455964_AGO1c	GSM520634_AGO4a	GSM520635_AGO4b	GSM520636_AGO16
TTGACTTTTTTAAACATGTTTGAC	2435	+	1.38	0.22	1.97	0.2	37.23	0	0	0	0	13.82	0
ACCGTTCGTCTTATTCAAAAACTT	2457	-	6.71	1.55	9.61	0.81	5.96	0	0	0	6.98	0.99	1.4
TTGTGAAATGTGTAAAACTATATG	2481	-	0	0	0	0	0	0	0	0	0	0.33	0
GTGAAATGTGTAAAACTATATGTA	2483	+	0	0	0	0	0.25	0	0	0	0	0.16	0
miRU information:
Gene_ID	Gene_Length	Intron	miRNA	miRU start	miRU End
LOC_OS11G34460	4851	LOC_OS11G34460.3-1	osa-miR2123c	2424	2445
LOC_OS11G34460	4851	LOC_OS11G34460.3-1	osa-miR2123b	2424	2445
LOC_OS11G34460	4851	LOC_OS11G34460.3-1	osa-miR2123a	2424	2445


>LOC_OS11G36780.1-1
GTATATATTTTTTAATTCTTTTAGTTAATTGTAATGCTGCATAAACGTCATGTTCAGCAAAAATCACCTTCAGTGCCACTTGAGGCTCCCAACCTCACTCCCTAATTTATCGCGTGCACGCTTTCCAAATACTAAATGGTGTAGTTTTTTTTTAAAAAAAATTCTATAGAAAAGTTGCTGTAGAAAATTATATTAATCTATTTTTTCAAGTTTTCTTTTGGCTAATACTTAATTAATCATGTTTTAAATCATCGCACTGTGTTTCCATGTGGAGAGGAAGGGTTCCTAACCCCTCCAAAAGATCACAGCCTAAAGGAGTAATTTTGCATCGGTTTTCATAGTTGAGGGGTTAAAATATCTAGTATTGCTAAGAGCGAGTATAATAAGATGATGTAAGTAGGCTATACAGGCTGCCACATCATATTTATGCTTATGTGGATAAGAGAGAAGATTAGAGAGAAAAGAAGCGGAGTACATAATAGATTATTAGTAGCCGGCTGCAGCATGGGTTTCAACATACTATGTGAGATAGGTAGATTTAATACTTCCTCCGTTTCACAATGTAAGTCATTCTAGCATTTTCCATATTCATATTGATATTAATGAATCTAGATAAATATATATGTCTAGATTCATTAACATTAGTATGAATGTGGAAAATGCTAGAATAACTTACATTGTGAAACGGAGGGGGTATTAATTATGCATTATATATCTATAACTAACTATTATAACTATTATATGAGCAGGCTATTAGGTTGGTTATTGATGATGTTTTAATTTTTAAGAACTAGTGGTTGGTTATATTATTAAACTTATATTTAAGGGGTTGGAATCAGATTGAACAGAAAGTCAAATGCACTTATTCCGTAGAAAAAAAAGAGGGCGCAATGGGGAATTTCTTATTTTTACATCTTTTTATTAAAATATTTTTTAAAAAATTTGTTTTGAAAATTTACAATTCTAGTGGCCTCTCGCTCTTTGGGAGGGCGTTTTTTAAAAATCGCCCTTCCTGATAAGGGACCTAAATATAAATTTTTTATTTGTGTTCAAACCCTTTCCACCGGTGTTAATCGTTTAAAAACTAATAATGCTTATTCGACACTCCAAATAATTTTAAATGGAAAAGTGATAAACAACAAAGTTGTAGATCTCATCAAGATGTACAATTTTTATATAAAATTTATCTCCATCCGATGTCGTTTGAAATGTATATCTGAGATTTTTAAAATAGTTTTATATTGTGTAACGAATATATGGATATCTAAAAGATCTTAAATGAAAACATTGTTAACTACAAAGTTGTAGATCTCCTCGATCTCTACAATTTTGATATAAAGTTTTATTTCATATGACTTTATATAATATAATTTTAAATTGTAAAATTATAG

PhaseCut41:
+Start	+End	FragmentLength	FragmentNumber
679	742	21	3
PhaseCut_HTS_information:
HTS_Seq	MatchSite	HTS_Strand	GSM520640_wildtype	GSM520639_rdr2	GSM520637_dcl1	GSM520638_dcl3	GSM455965_Total	GSM455962_AGO1a	GSM455963_AGO1b	GSM455964_AGO1c	GSM520634_AGO4a	GSM520635_AGO4b	GSM520636_AGO16
TCCGTTTCACAATGTAAGTCA	677	-	7.11	3.54	2.62	7.53	1.49	0	0	11.05	0	0	0
TTCTAGCATTTTCCATATTCA	698	-	1.78	0	0.22	1.02	1.24	0	0	0	0	0	0
TTGATATTAATGAATCTAGAT	721	+	0	0	0	0.2	0	0	0	0	0	0	0
miRU information:
Gene_ID	Gene_Length	Intron	miRNA	miRU start	miRU End
LOC_OS11G36780	1607	LOC_OS11G36780.1-1	osa-miR1436	671	691

PhaseCut45:
+Start	+End	FragmentLength	FragmentNumber
680	752	24	4
PhaseCut_HTS_information:
HTS_Seq	MatchSite	HTS_Strand	GSM520640_wildtype	GSM520639_rdr2	GSM520637_dcl1	GSM520638_dcl3	GSM455965_Total	GSM455962_AGO1a	GSM455963_AGO1b	GSM455964_AGO1c	GSM520634_AGO4a	GSM520635_AGO4b	GSM520636_AGO16
CCGTTTCACAATGTAAGTCATTCT	678	-	39.89	7.31	39.11	6.72	1.99	0	0	0	19.46	19.74	5.14
AGCATTTTCCATATTCATATTGAT	702	-	1.38	0	1.97	0.2	1.49	0	0	0	5.51	2.47	1.87
ATTAATGAATCTAGATAAATATAT	726	-	0.2	0	0	0	0.5	0	0	0	0	0	2.34
TAATGAATCTAGATAAATATATAT	728	+	0	0.22	0	0	0.5	0	0	0	0	0.99	0
miRU information:
Gene_ID	Gene_Length	Intron	miRNA	miRU start	miRU End
LOC_OS11G36780	1607	LOC_OS11G36780.1-1	osa-miR1436	671	691

PhaseCut47:
+Start	+End	FragmentLength	FragmentNumber
681	723	21	3
PhaseCut_HTS_information:
HTS_Seq	MatchSite	HTS_Strand	GSM520640_wildtype	GSM520639_rdr2	GSM520637_dcl1	GSM520638_dcl3	GSM455965_Total	GSM455962_AGO1a	GSM455963_AGO1b	GSM455964_AGO1c	GSM520634_AGO4a	GSM520635_AGO4b	GSM520636_AGO16
CGTTTCACAATGTAAGTCATT	679	-	3.36	1.77	0	3.26	1.24	0	0	0	0.37	0	0.23
CTAGCATTTTCCATATTCATA	700	-	3.16	0.44	0.22	2.04	0.99	0	0	0	0	0	0.23
AGCATTTTCCATATTCATATT	702	+	0	0	0	0	0.25	0	0	0	0	0	0
miRU information:
Gene_ID	Gene_Length	Intron	miRNA	miRU start	miRU End
LOC_OS11G36780	1607	LOC_OS11G36780.1-1	osa-miR1436	671	691


>LOC_OS11G47269.1-1
GTACACACATATATATACATCTTCAATTTCTCCATCACCATGCTGAATATAACAGCTTAATTAATTTTCTTCGTTTTGCAATGGCCAATGGATGAATCAAAATCAAGCATCTGATCATGGGTCTAACCATTCTGTACACAGGTGCATACGAAATACTCCCTCTGTTTCGAAATATTTGACGCCGTTGACTTTTTTAAACATGTTTGACCGTTCGTCTTATTCAAAAAATTTAAGTAATTATTAATTCTTTTCCTATCATTTGATTCATTGTTAAATATATTTTTATGTAGGTATATAATTTTACATATTTCACAAAAGTTTTTGAATAAGACAAACGGTCAAACATGTGCTAAAAAG

PhaseCut75:
+Start	+End	FragmentLength	FragmentNumber
282	378	24	4
PhaseCut_HTS_information:
HTS_Seq	MatchSite	HTS_Strand	GSM520640_wildtype	GSM520639_rdr2	GSM520637_dcl1	GSM520638_dcl3	GSM455965_Total	GSM455962_AGO1a	GSM455963_AGO1b	GSM455964_AGO1c	GSM520634_AGO4a	GSM520635_AGO4b	GSM520636_AGO16
TTGACTTTTTTAAACATGTTTGAC	282	+	1.38	0.22	1.97	0.2	37.23	0	0	0	0	13.82	0
ACCGTTCGTCTTATTCAAAAAATT	304	-	2.96	1.33	4.81	0.2	3.72	0	0	0	11.75	4.44	28.29
TAAGTAATTATTAATTCTTTTCCT	328	-	0	0	0.22	0	0.25	0	0	0	0	0	0
ATCATTTGATTCATTGTTAAATAT	352	-	3.95	1.55	5.9	1.02	5.71	0	0	0	5.51	0.16	5.85
miRU information:
Gene_ID	Gene_Length	Intron	miRNA	miRU start	miRU End
LOC_OS11G47269	639	LOC_OS11G47269.1-1	osa-miR2123c	271	292
LOC_OS11G47269	639	LOC_OS11G47269.1-1	osa-miR2123b	271	292
LOC_OS11G47269	639	LOC_OS11G47269.1-1	osa-miR2123a	271	292


>LOC_OS12G07060.1-11
GTGCATTTCTGCTTTAATTACATATTTTTATTTATTTGTTTCTTGAAGATTCTATAGTTCTTCATGATAAATAAAGTCCCATCTGTCATGGCTGTCTTTGTTCAACAATTTCACTCAGTGGCGGACCCAGCACAAAATTATAGCTATGGCGAACTTTCTAAATGTACTTAGTACCGAAACATTTTTTTTATAAAAAAACACAAACATACCAAAACATTAGTATATAATGTATATGATAAAAATAATTAGTGTGCATATCCAATAAAACTATAAGTAAATAATTTACTGTTTTCAATATAGGTGAAGATTTATTCATGAAGGTGAGAGCCCCTAGAGCCATCCAAATGTTCCCATTCCAAATTATTCTCCAAATATTTGTGGTTAGCGTTAAACAAATAGTAATTATACTTTTGCTCAATTCCTTAAAGAACAATTCCAACCGATGCAGATGCATCATCACTTGGTCAACATGACAACTTGCTCCACCATACCAGTATTAGCTTGTACTAGTACTAATACTAAAAGATTAGTGCTTATTGCCCCCATCATCACGGTAACCACCAATGAAACAGTCAGTAGTGTTGTTGTTTAGTTGATAGTTACTGCTGGCAGATAGGTATGGCAGCTGCCACACCTTGCCACAAGGGAAGGTCCGCCACTGATTTCACTGAAAAATGGTAAACATCACTTCTATGAGTGTATTTTGTTCGTTACAAAAAGATCTACTTCCTCCGTTTCACAATGTAAGTCATTCTAGCATTTCCCACATTCATATTGATGTTAATGAATCTAGATAGATATATATGTCTAGATTCATTAACATCAATATGAATGTGGGAAATGCTAGAATGACTTAAATTGTGAAACGGAGGAAGTAGCTGGCATTTAAAGGAATGCCTTTGATACTATAAATAATTTGGGATGGTAATTCTATCCTAAAACTTAATGCGATTGCCAAGAGGTATGAAATATGAATTGTGATACAAATTAGTCATGTGATCCTAAAACTTTATATTCAATGAGTTTATCTCTCTTATGTTGATGTTTGATTCTAGGAGCCTGACTTGTTTTGTATTCTATAATTTGCTTGAAG

PhaseCut83:
+Start	+End	FragmentLength	FragmentNumber
5241	5367	21	8
[truncated: 21,898 more chars]
